# Supplementary material for: Crystal structure of N-(tert-but­oxy­carbon­yl)phenyl­alanylde­hydro­alanine isopropyl ester (Boc–Phe–ΔAla–OiPr)
Source: Acta Crystallogr Sect E Struct Rep Online. 2014 Nov 29;70(Pt 12):599–602. doi: 10.1107/S1600536814025197 (PMC4257372; doi:10.1107/S1600536814025197)
Supplement: Supplementary file 1 [file e-70-00599-sup1.cif]

##############################################################################
#                                                                            #
# This CIF contains the data in a paper accepted for publication in          #
# Acta Crystallographica Section E. It conforms to the requirements of       #
# Notes for Authors for Acta Crystallographica Section E, and has been       #
# peer reviewed under the auspices of the IUCr Commission on Journals.       #
#                                                                            #
# Full details of the Crystallographic Information File format               #
# are given in the paper "The Crystallographic Information File (CIF):       #
# a New Standard Archive File for Crystallography" by S. R. Hall, F. H.      #
# Allen and I. D. Brown [Acta Cryst. (1991), A47, 655-685].                  #
#                                                                            #
# The current version of the core CIF dictionary is obtainable from          #
# ftp://ftp.iucr.org/pub/cif_core.dic.                                       #
#                                                                            #
# Software is freely available for graphical display of the structure(s)     #
# in this CIF. For information consult the CIF software page                 #
# http://www.iucr.org/resources/cif/software.                                #
#                                                                            #
# This file may be used for bona fide research purposes within the           #
# scientific community so long as proper attribution is given to the journal # 
# article from which it was obtained.                                        #
#                                                                            #
##############################################################################
data_global
_audit_creation_method     SHELXL-2014/7
_journal_date_recd_electronic     2014-11-03
_journal_date_accepted     2014-11-17
_journal_name_full     'Acta Crystallographica, Section E'
_journal_year     2014
_journal_volume     70
_journal_issue     12
_journal_page_first     599
_journal_page_last     602
_journal_paper_category     GO
_journal_paper_doi     10.1107/S1600536814025197
_journal_coeditor_code     ZS2321
_publ_contact_author_name     'Bartosz Zarychta'
_publ_contact_author_address
;
Faculty of Chemistry
University of Opole
Oleska 48
45-052 Opole
Poland
;
_publ_contact_author_email     bzarychta@uni.opole.pl
_publ_section_title
;
Crystal structure of
<i>N</i>-(<i>tert</i>-butoxycarbonyl)phenylalanyldehydroalanine isopropyl
ester (Boc--Phe--\DAla--OiPr)
;
loop_
    _publ_author_name
    _publ_author_address
    'Lenartowicz, Pawe\/l'
; Faculty of Chemistry
  University of Opole
  Oleska 48
  45-052 Opole
  Poland
;
    'Makowski, Maciej'
; Faculty of Chemistry
  University of Opole
  Oleska 48
  45-052 Opole
  Poland
;
    'Zarychta, Bartosz'
; Faculty of Chemistry
  University of Opole
  Oleska 48
  45-052 Opole
  Poland
;
    'Ejsmont, Krzysztof'
; Faculty of Chemistry
  University of Opole
  Oleska 48
  45-052 Opole
  Poland
;
_publ_section_synopsis
;
In the crystal structure of the dehydrodipeptide (Boc-Phe-\DAla-OiPr), the
molecule has a <i>trans</i> configuration of the <i>N</i>-methylamide group.
Its geometry is different from saturated peptides but is in excellent
agreement with other dehydroalanine compounds. In the crystal, an N---H...O
hydrogen bond links the molecules in a herringbone packing arrangement.
;
data_I
_database_code_depnum_ccdc_archive 'CCDC 1034604'
_audit_creation_method     SHELXL-2013/7
_chemical_name_systematic
;
<i>N</i>-(<i>tert</i>-Butoxycarbonyl)phenylalanyldehydroalanine
isopropyl ester
;
_chemical_name_common
      '<i>N</i>-(tert-butoxycarbonyl)phenylalanyldehydroalanine isopropyl ester'
_chemical_formula_moiety     'C20 H28 N2 O5'
_chemical_formula_sum     'C20 H28 N2 O5'
_chemical_formula_iupac     'C20 H28 N2 O5'
_chemical_formula_weight     376.44
_chemical_melting_point     ?
_chemical_melting_point_gt     367
_chemical_melting_point_lt     369
_shelx_space_group_comment
;
The symmetry employed for this shelxl refinement is uniquely defined
by the following loop, which should always be used as a source of
symmetry information in preference to the above space-group names.
They are only intended as comments.
;
_space_group_crystal_system     orthorhombic
_space_group_name_H-M_alt     'P 21 21 21'
_space_group_name_Hall     'P 2ac 2ab'
loop_
    _space_group_symop_operation_xyz
    'x, y, z'
    '-x+1/2, -y, z+1/2'
    '-x, y+1/2, -z+1/2'
    'x+1/2, -y+1/2, -z'
_cell_length_a     5.2123(2)
_cell_length_b     9.5031(3)
_cell_length_c     41.3363(17)
_cell_angle_alpha     90
_cell_angle_beta     90
_cell_angle_gamma     90
_cell_volume     2047.51(13)
_cell_formula_units_Z     4
_cell_measurement_reflns_used     4025
_cell_measurement_theta_min     3.266
_cell_measurement_theta_max     25.996
_cell_measurement_temperature     100.00(10)
_exptl_crystal_description     'irregular'
_exptl_crystal_colour     'colourless'
_exptl_crystal_size_max     0.33
_exptl_crystal_size_mid     0.18
_exptl_crystal_size_min     0.14
_exptl_crystal_density_diffrn     1.221
_exptl_crystal_density_meas     ?
_exptl_crystal_density_method     'not measured'
_exptl_crystal_F_000     808
_exptl_absorpt_coefficient_mu     0.088
_exptl_absorpt_correction_type     none
_exptl_absorpt_process_details     ?
_shelx_estimated_absorpt_T_min     ?
_shelx_estimated_absorpt_T_max     ?
_exptl_absorpt_correction_T_min     ?
_exptl_absorpt_correction_T_max     ?
_exptl_special_details     ?
_diffrn_ambient_temperature     100.00(10)
_diffrn_radiation_type     MoK\a
_diffrn_radiation_wavelength     0.71073
_diffrn_radiation_source     'fine-focus sealed tube'
_diffrn_radiation_monochromator     graphite
_diffrn_measurement_device_type     'Oxford Diffraction Xcalibur CCD'
_diffrn_measurement_method     '\w scans'
_diffrn_detector_area_resol_mean     ?
_diffrn_reflns_number     14003
_diffrn_reflns_av_R_equivalents     0.0460
_diffrn_reflns_theta_min     3.266
_diffrn_reflns_theta_max     25.996
_diffrn_reflns_theta_full     25.242
_diffrn_measured_fraction_theta_max     0.995
_diffrn_measured_fraction_theta_full     0.995
_diffrn_reflns_limit_h_min     -3
_diffrn_reflns_limit_h_max     6
_diffrn_reflns_limit_k_min     -11
_diffrn_reflns_limit_k_max     11
_diffrn_reflns_limit_l_min     -50
_diffrn_reflns_limit_l_max     50
_diffrn_standards_number     0
_diffrn_standards_interval_count     .
_diffrn_standards_interval_time     .
_diffrn_standards_decay_%     ?
_refine_special_details     ?
_reflns_number_total     4025
_reflns_number_gt     3235
_reflns_threshold_expression     I>2\s(I)
_refine_ls_structure_factor_coef     Fsqd
_refine_ls_matrix_type     full
_refine_ls_R_factor_all     0.0624
_refine_ls_R_factor_gt     0.0458
_refine_ls_wR_factor_gt     0.0748
_refine_ls_wR_factor_ref     0.0785
_refine_ls_goodness_of_fit_ref     0.984
_refine_ls_restrained_S_all     0.984
_refine_ls_number_reflns     4025
_refine_ls_number_parameters     244
_refine_ls_number_restraints     0
_refine_ls_hydrogen_treatment     constr
_refine_ls_weighting_scheme     calc
_refine_ls_weighting_details
                      'w=1/[\s^2^(Fo^2^)+(0.0354P)^2^] where P=(Fo^2^+2Fc^2^)/3'
_atom_sites_solution_hydrogens     geom
_atom_sites_solution_primary     ?
_atom_sites_solution_secondary     ?
_refine_ls_shift/su_max     0.000
_refine_ls_shift/su_mean     0.000
_refine_diff_density_max     0.221
_refine_diff_density_min     -0.217
_refine_ls_extinction_method     none
_refine_ls_extinction_coef     .
_refine_ls_abs_structure_details
;
Flack <i>x</i> determined using 1095 quotients
[(<i>I</i>^+^)-(<i>I</i>^-^)]/[(<i>I</i>^+^)+(<i>I</i>^-^)]
(Parsons <i>et al.</i>, 2013)
;
_refine_ls_abs_structure_Flack     -0.1(6)
loop_
    _atom_type_symbol
    _atom_type_description
    _atom_type_scat_dispersion_real
    _atom_type_scat_dispersion_imag
    _atom_type_scat_source
    'C' 'C' 0.0033 0.0016
                         'International Tables Vol C Tables 4.2.6.8 and 6.1.1.4'
    'H' 'H' 0.0000 0.0000
                         'International Tables Vol C Tables 4.2.6.8 and 6.1.1.4'
    'N' 'N' 0.0061 0.0033
                         'International Tables Vol C Tables 4.2.6.8 and 6.1.1.4'
    'O' 'O' 0.0106 0.0060
                         'International Tables Vol C Tables 4.2.6.8 and 6.1.1.4'
_computing_data_collection
;
CrysAlis CCD (Oxford Diffraction, 2008)
;
_computing_cell_refinement
;
CrysAlis RED (Oxford Diffraction, 2008)
;
_computing_data_reduction
;
CrysAlis RED (Oxford Diffraction, 2008)
;
_computing_structure_solution
;
SHELXL2014 (Sheldrick, 2008)
;
_computing_structure_refinement
;
SHELXL2014 (Sheldrick, 2008)
;
_computing_molecular_graphics
;
SHELXTL (Sheldrick, 2008)
;
_computing_publication_material
;
SHELXL2014 (Sheldrick, 2008)
;
loop_
    _atom_site_type_symbol
    _atom_site_label
    _atom_site_fract_x
    _atom_site_fract_y
    _atom_site_fract_z
    _atom_site_U_iso_or_equiv
    _atom_site_adp_type
    _atom_site_calc_flag
    _atom_site_occupancy
    _atom_site_disorder_assembly
    _atom_site_disorder_group
    C C1 1.2709(4) 0.0969(2) 0.10948(7) 0.0184(6) Uani d 1 . .
    C C2 1.4195(5) 0.1063(3) 0.14083(7) 0.0249(7) Uani d 1 . .
    H H2A 1.5204 0.1933 0.1411 0.037 Uiso calc 1 . .
    H H2B 1.5348 0.0252 0.1427 0.037 Uiso calc 1 . .
    H H2C 1.2995 0.1065 0.1591 0.037 Uiso calc 1 . .
    C C3 1.1120(5) -0.0366(3) 0.10835(8) 0.0325(7) Uani d 1 . .
    H H3A 1.0176 -0.0406 0.0879 0.049 Uiso calc 1 . .
    H H3B 0.9903 -0.0369 0.1264 0.049 Uiso calc 1 . .
    H H3C 1.2254 -0.1185 0.1100 0.049 Uiso calc 1 . .
    C C4 1.4374(5) 0.1068(3) 0.07954(7) 0.0264(7) Uani d 1 . .
    H H4A 1.5397 0.1932 0.0804 0.040 Uiso calc 1 . .
    H H4B 1.3282 0.1085 0.0602 0.040 Uiso calc 1 . .
    H H4C 1.5520 0.0252 0.0786 0.040 Uiso calc 1 . .
    O O5 1.0713(3) 0.20736(16) 0.10856(4) 0.0194(4) Uani d 1 . .
    C C6 1.1322(5) 0.3446(2) 0.10987(6) 0.0151(5) Uani d 1 . .
    O O7 1.3475(3) 0.39442(16) 0.10970(4) 0.0188(4) Uani d 1 . .
    N N8 0.9116(3) 0.4203(2) 0.11214(5) 0.0148(5) Uani d 1 . .
    H H8A 0.7675 0.3751 0.1160 0.018 Uiso calc 1 . .
    C C9 0.9025(4) 0.5718(2) 0.10849(6) 0.0150(5) Uani d 1 . .
    H H9A 1.0784 0.6105 0.1122 0.018 Uiso calc 1 . .
    C C10 0.8141(5) 0.6145(3) 0.07443(6) 0.0176(6) Uani d 1 . .
    H H10A 0.6402 0.5761 0.0707 0.021 Uiso calc 1 . .
    H H10B 0.8020 0.7184 0.0734 0.021 Uiso calc 1 . .
    C C11 0.9882(5) 0.5648(3) 0.04781(6) 0.0167(6) Uani d 1 . .
    C C12 1.1944(5) 0.6462(3) 0.03752(6) 0.0231(6) Uani d 1 . .
    H H12A 1.2281 0.7335 0.0479 0.028 Uiso calc 1 . .
    C C13 1.3509(5) 0.6026(3) 0.01250(7) 0.0312(7) Uani d 1 . .
    H H13A 1.4897 0.6601 0.0056 0.037 Uiso calc 1 . .
    C C14 1.3057(6) 0.4757(3) -0.00244(7) 0.0338(8) Uani d 1 . .
    H H14A 1.4134 0.4455 -0.0196 0.041 Uiso calc 1 . .
    C C15 1.1046(5) 0.3924(3) 0.00748(7) 0.0317(7) Uani d 1 . .
    H H15A 1.0739 0.3046 -0.0028 0.038 Uiso calc 1 . .
    C C16 0.9473(5) 0.4367(3) 0.03241(6) 0.0244(7) Uani d 1 . .
    H H16A 0.8088 0.3787 0.0391 0.029 Uiso calc 1 . .
    C C17 0.7185(5) 0.6377(3) 0.13324(6) 0.0177(6) Uani d 1 . .
    O O18 0.6189(4) 0.75177(19) 0.12844(4) 0.0266(5) Uani d 1 . .
    N N19 0.6785(4) 0.5605(2) 0.16029(5) 0.0168(5) Uani d 1 . .
    H H19A 0.7841 0.4897 0.1636 0.020 Uiso calc 1 . .
    C C20 0.4865(4) 0.5814(3) 0.18356(6) 0.0163(6) Uani d 1 . .
    C C21 0.3165(5) 0.6849(3) 0.18436(6) 0.0233(6) Uani d 1 . .
    H H21A 0.3171 0.7549 0.1679 0.028 Uiso calc 1 . .
    H H21B 0.1940 0.6892 0.2013 0.028 Uiso calc 1 . .
    C C22 0.4947(5) 0.4660(3) 0.20809(6) 0.0197(6) Uani d 1 . .
    O O23 0.6457(4) 0.36963(19) 0.20637(4) 0.0282(5) Uani d 1 . .
    O O24 0.3215(3) 0.48235(17) 0.23152(4) 0.0232(4) Uani d 1 . .
    C C25 0.3210(5) 0.3753(3) 0.25720(6) 0.0249(6) Uani d 1 . .
    H H25A 0.5018 0.3520 0.2633 0.030 Uiso calc 1 . .
    C C26 0.1889(6) 0.2446(3) 0.24504(6) 0.0274(7) Uani d 1 . .
    H H26A 0.2849 0.2060 0.2267 0.041 Uiso calc 1 . .
    H H26B 0.0143 0.2682 0.2381 0.041 Uiso calc 1 . .
    H H26C 0.1814 0.1746 0.2624 0.041 Uiso calc 1 . .
    C C27 0.1881(6) 0.4430(3) 0.28559(6) 0.0323(7) Uani d 1 . .
    H H27A 0.2836 0.5269 0.2923 0.049 Uiso calc 1 . .
    H H27B 0.1807 0.3761 0.3036 0.049 Uiso calc 1 . .
    H H27C 0.0135 0.4699 0.2793 0.049 Uiso calc 1 . .
loop_
    _atom_site_aniso_label
    _atom_site_aniso_U_11
    _atom_site_aniso_U_22
    _atom_site_aniso_U_33
    _atom_site_aniso_U_12
    _atom_site_aniso_U_13
    _atom_site_aniso_U_23
    C1 0.0114(11) 0.0108(13) 0.0330(15) 0.0059(10) -0.0014(12) -0.0004(12)
    C2 0.0222(14) 0.0209(15) 0.0315(16) 0.0048(13) 0.0001(13) 0.0041(13)
    C3 0.0235(14) 0.0132(13) 0.061(2) 0.0028(12) -0.0025(16) 0.0000(14)
    C4 0.0188(14) 0.0302(17) 0.0301(16) 0.0049(14) -0.0019(12) -0.0077(14)
    O5 0.0107(9) 0.0111(9) 0.0364(11) 0.0019(7) 0.0009(9) -0.0001(8)
    C6 0.0163(13) 0.0113(12) 0.0177(14) -0.0004(11) -0.0003(12) -0.0001(11)
    O7 0.0097(8) 0.0159(9) 0.0308(10) -0.0025(8) 0.0001(8) 0.0022(8)
    N8 0.0084(9) 0.0100(10) 0.0261(12) 0.0007(8) 0.0041(9) 0.0023(10)
    C9 0.0126(11) 0.0106(12) 0.0218(14) -0.0004(10) 0.0007(11) 0.0011(12)
    C10 0.0163(12) 0.0147(13) 0.0218(14) 0.0026(12) -0.0026(12) 0.0014(11)
    C11 0.0146(12) 0.0189(14) 0.0167(13) 0.0044(12) -0.0036(11) 0.0053(12)
    C12 0.0219(14) 0.0228(15) 0.0246(15) 0.0011(14) -0.0054(14) 0.0055(12)
    C13 0.0203(14) 0.047(2) 0.0261(16) 0.0016(16) 0.0003(14) 0.0160(15)
    C14 0.0245(15) 0.056(2) 0.0208(16) 0.0117(17) 0.0058(13) 0.0011(15)
    C15 0.0312(16) 0.0375(19) 0.0265(16) 0.0061(16) 0.0001(14) -0.0093(14)
    C16 0.0197(14) 0.0281(16) 0.0254(16) -0.0011(13) 0.0002(12) 0.0002(13)
    C17 0.0154(13) 0.0148(14) 0.0228(15) -0.0031(12) -0.0022(12) -0.0021(12)
    O18 0.0284(11) 0.0159(10) 0.0356(12) 0.0083(9) 0.0094(9) 0.0026(9)
    N19 0.0135(10) 0.0170(11) 0.0198(12) 0.0047(10) 0.0000(9) 0.0016(10)
    C20 0.0149(12) 0.0171(14) 0.0168(13) -0.0033(12) -0.0017(11) -0.0029(12)
    C21 0.0232(14) 0.0245(15) 0.0221(15) 0.0037(13) 0.0067(14) 0.0011(12)
    C22 0.0165(13) 0.0235(16) 0.0193(14) -0.0037(12) -0.0031(12) 0.0003(12)
    O23 0.0242(10) 0.0282(11) 0.0322(11) 0.0096(10) 0.0027(10) 0.0085(9)
    O24 0.0231(10) 0.0256(11) 0.0207(10) 0.0009(9) 0.0058(9) 0.0035(8)
    C25 0.0228(14) 0.0280(15) 0.0238(15) -0.0029(15) 0.0007(13) 0.0102(13)
    C26 0.0238(15) 0.0253(15) 0.0333(16) 0.0004(14) 0.0023(14) 0.0057(13)
    C27 0.0368(17) 0.0341(18) 0.0262(16) -0.0036(16) 0.0039(14) 0.0025(14)
_geom_special_details
;
 All esds (except the esd in the dihedral angle between two l.s. planes)
 are estimated using the full covariance matrix.  The cell esds are taken
 into account individually in the estimation of esds in distances, angles
 and torsion angles; correlations between esds in cell parameters are only
 used when they are defined by crystal symmetry.  An approximate (isotropic)
 treatment of cell esds is used for estimating esds involving l.s. planes.
;
loop_
    _geom_bond_atom_site_label_1
    _geom_bond_atom_site_label_2
    _geom_bond_site_symmetry_2
    _geom_bond_distance
    _geom_bond_publ_flag
    C1 O5 . 1.478(3) ?
    C1 C2 . 1.513(4) ?
    C1 C4 . 1.514(4) ?
    C1 C3 . 1.516(3) ?
    C2 H2A . 0.9800 ?
    C2 H2B . 0.9800 ?
    C2 H2C . 0.9800 ?
    C3 H3A . 0.9800 ?
    C3 H3B . 0.9800 ?
    C3 H3C . 0.9800 ?
    C4 H4A . 0.9800 ?
    C4 H4B . 0.9800 ?
    C4 H4C . 0.9800 ?
    O5 C6 . 1.343(3) ?
    C6 O7 . 1.218(3) ?
    C6 N8 . 1.360(3) ?
    N8 C9 . 1.448(3) ?
    N8 H8A . 0.8800 ?
    C9 C10 . 1.536(3) ?
    C9 C17 . 1.536(3) ?
    C9 H9A . 1.0000 ?
    C10 C11 . 1.503(3) ?
    C10 H10A . 0.9900 ?
    C10 H10B . 0.9900 ?
    C11 C16 . 1.390(4) ?
    C11 C12 . 1.391(3) ?
    C12 C13 . 1.381(4) ?
    C12 H12A . 0.9500 ?
    C13 C14 . 1.375(4) ?
    C13 H13A . 0.9500 ?
    C14 C15 . 1.376(4) ?
    C14 H14A . 0.9500 ?
    C15 C16 . 1.382(4) ?
    C15 H15A . 0.9500 ?
    C16 H16A . 0.9500 ?
    C17 O18 . 1.218(3) ?
    C17 N19 . 1.354(3) ?
    N19 C20 . 1.402(3) ?
    N19 H19A . 0.8800 ?
    C20 C21 . 1.324(3) ?
    C20 C22 . 1.494(3) ?
    C21 H21A . 0.9500 ?
    C21 H21B . 0.9500 ?
    C22 O23 . 1.209(3) ?
    C22 O24 . 1.333(3) ?
    O24 C25 . 1.470(3) ?
    C25 C26 . 1.506(4) ?
    C25 C27 . 1.507(4) ?
    C25 H25A . 1.0000 ?
    C26 H26A . 0.9800 ?
    C26 H26B . 0.9800 ?
    C26 H26C . 0.9800 ?
    C27 H27A . 0.9800 ?
    C27 H27B . 0.9800 ?
    C27 H27C . 0.9800 ?
loop_
    _geom_angle_atom_site_label_1
    _geom_angle_atom_site_label_2
    _geom_angle_atom_site_label_3
    _geom_angle_site_symmetry_1
    _geom_angle_site_symmetry_3
    _geom_angle
    _geom_angle_publ_flag
    O5 C1 C2 . . 109.9(2) ?
    O5 C1 C4 . . 109.7(2) ?
    C2 C1 C4 . . 113.8(2) ?
    O5 C1 C3 . . 102.06(17) ?
    C2 C1 C3 . . 110.8(2) ?
    C4 C1 C3 . . 109.9(2) ?
    C1 C2 H2A . . 109.5 ?
    C1 C2 H2B . . 109.5 ?
    H2A C2 H2B . . 109.5 ?
    C1 C2 H2C . . 109.5 ?
    H2A C2 H2C . . 109.5 ?
    H2B C2 H2C . . 109.5 ?
    C1 C3 H3A . . 109.5 ?
    C1 C3 H3B . . 109.5 ?
    H3A C3 H3B . . 109.5 ?
    C1 C3 H3C . . 109.5 ?
    H3A C3 H3C . . 109.5 ?
    H3B C3 H3C . . 109.5 ?
    C1 C4 H4A . . 109.5 ?
    C1 C4 H4B . . 109.5 ?
    H4A C4 H4B . . 109.5 ?
    C1 C4 H4C . . 109.5 ?
    H4A C4 H4C . . 109.5 ?
    H4B C4 H4C . . 109.5 ?
    C6 O5 C1 . . 121.48(18) ?
    O7 C6 O5 . . 126.5(2) ?
    O7 C6 N8 . . 125.0(2) ?
    O5 C6 N8 . . 108.46(19) ?
    C6 N8 C9 . . 123.12(19) ?
    C6 N8 H8A . . 118.4 ?
    C9 N8 H8A . . 118.4 ?
    N8 C9 C10 . . 111.61(19) ?
    N8 C9 C17 . . 110.89(19) ?
    C10 C9 C17 . . 108.39(19) ?
    N8 C9 H9A . . 108.6 ?
    C10 C9 H9A . . 108.6 ?
    C17 C9 H9A . . 108.6 ?
    C11 C10 C9 . . 114.0(2) ?
    C11 C10 H10A . . 108.7 ?
    C9 C10 H10A . . 108.7 ?
    C11 C10 H10B . . 108.7 ?
    C9 C10 H10B . . 108.7 ?
    H10A C10 H10B . . 107.6 ?
    C16 C11 C12 . . 117.8(2) ?
    C16 C11 C10 . . 121.2(2) ?
    C12 C11 C10 . . 121.0(2) ?
    C13 C12 C11 . . 121.2(3) ?
    C13 C12 H12A . . 119.4 ?
    C11 C12 H12A . . 119.4 ?
    C14 C13 C12 . . 119.9(3) ?
    C14 C13 H13A . . 120.0 ?
    C12 C13 H13A . . 120.0 ?
    C13 C14 C15 . . 120.1(3) ?
    C13 C14 H14A . . 120.0 ?
    C15 C14 H14A . . 120.0 ?
    C14 C15 C16 . . 119.9(3) ?
    C14 C15 H15A . . 120.0 ?
    C16 C15 H15A . . 120.0 ?
    C15 C16 C11 . . 121.1(3) ?
    C15 C16 H16A . . 119.4 ?
    C11 C16 H16A . . 119.4 ?
    O18 C17 N19 . . 123.5(2) ?
    O18 C17 C9 . . 121.4(2) ?
    N19 C17 C9 . . 115.1(2) ?
    C17 N19 C20 . . 126.8(2) ?
    C17 N19 H19A . . 116.6 ?
    C20 N19 H19A . . 116.6 ?
    C21 C20 N19 . . 126.9(2) ?
    C21 C20 C22 . . 123.2(2) ?
    N19 C20 C22 . . 109.9(2) ?
    C20 C21 H21A . . 120.0 ?
    C20 C21 H21B . . 120.0 ?
    H21A C21 H21B . . 120.0 ?
    O23 C22 O24 . . 124.9(2) ?
    O23 C22 C20 . . 122.3(2) ?
    O24 C22 C20 . . 112.8(2) ?
    C22 O24 C25 . . 116.4(2) ?
    O24 C25 C26 . . 109.3(2) ?
    O24 C25 C27 . . 105.5(2) ?
    C26 C25 C27 . . 113.7(2) ?
    O24 C25 H25A . . 109.4 ?
    C26 C25 H25A . . 109.4 ?
    C27 C25 H25A . . 109.4 ?
    C25 C26 H26A . . 109.5 ?
    C25 C26 H26B . . 109.5 ?
    H26A C26 H26B . . 109.5 ?
    C25 C26 H26C . . 109.5 ?
    H26A C26 H26C . . 109.5 ?
    H26B C26 H26C . . 109.5 ?
    C25 C27 H27A . . 109.5 ?
    C25 C27 H27B . . 109.5 ?
    H27A C27 H27B . . 109.5 ?
    C25 C27 H27C . . 109.5 ?
    H27A C27 H27C . . 109.5 ?
    H27B C27 H27C . . 109.5 ?
loop_
    _geom_torsion_atom_site_label_1
    _geom_torsion_atom_site_label_2
    _geom_torsion_atom_site_label_3
    _geom_torsion_atom_site_label_4
    _geom_torsion_site_symmetry_1
    _geom_torsion_site_symmetry_2
    _geom_torsion_site_symmetry_3
    _geom_torsion_site_symmetry_4
    _geom_torsion
    _geom_torsion_publ_flag
    C2 C1 O5 C6 . . . . 60.9(3) ?
    C4 C1 O5 C6 . . . . -65.0(3) ?
    C3 C1 O5 C6 . . . . 178.5(2) ?
    C1 O5 C6 O7 . . . . 5.3(4) ?
    C1 O5 C6 N8 . . . . -173.4(2) ?
    O7 C6 N8 C9 . . . . 12.2(4) ?
    O5 C6 N8 C9 . . . . -169.1(2) ?
    C6 N8 C9 C10 . . . . 99.5(3) ?
    C6 N8 C9 C17 . . . . -139.5(2) ?
    N8 C9 C10 C11 . . . . -61.4(3) ?
    C17 C9 C10 C11 . . . . 176.2(2) ?
    C9 C10 C11 C16 . . . . 91.7(3) ?
    C9 C10 C11 C12 . . . . -89.0(3) ?
    C16 C11 C12 C13 . . . . 1.0(4) ?
    C10 C11 C12 C13 . . . . -178.3(2) ?
    C11 C12 C13 C14 . . . . -0.7(4) ?
    C12 C13 C14 C15 . . . . 0.1(4) ?
    C13 C14 C15 C16 . . . . 0.3(4) ?
    C14 C15 C16 C11 . . . . 0.0(4) ?
    C12 C11 C16 C15 . . . . -0.6(4) ?
    C10 C11 C16 C15 . . . . 178.7(2) ?
    N8 C9 C17 O18 . . . . -156.2(2) ?
    C10 C9 C17 O18 . . . . -33.4(3) ?
    N8 C9 C17 N19 . . . . 24.2(3) ?
    C10 C9 C17 N19 . . . . 147.0(2) ?
    O18 C17 N19 C20 . . . . 13.5(4) ?
    C9 C17 N19 C20 . . . . -166.9(2) ?
    C17 N19 C20 C21 . . . . -3.8(4) ?
    C17 N19 C20 C22 . . . . 175.1(2) ?
    C21 C20 C22 O23 . . . . 177.4(2) ?
    N19 C20 C22 O23 . . . . -1.5(3) ?
    C21 C20 C22 O24 . . . . -3.0(3) ?
    N19 C20 C22 O24 . . . . 178.0(2) ?
    O23 C22 O24 C25 . . . . 1.1(4) ?
    C20 C22 O24 C25 . . . . -178.4(2) ?
    C22 O24 C25 C26 . . . . -78.0(3) ?
    C22 O24 C25 C27 . . . . 159.4(2) ?
loop_
    _geom_hbond_atom_site_label_D
    _geom_hbond_atom_site_label_H
    _geom_hbond_atom_site_label_A
    _geom_hbond_site_symmetry_A
    _geom_hbond_distance_DH
    _geom_hbond_distance_HA
    _geom_hbond_distance_DA
    _geom_hbond_angle_DHA
    _geom_hbond_publ_flag
    N8 H8A O7 1_455 0.88 2.21 2.952(2) 141 yes
    C2 H2A O7 . 0.98 2.48 3.049(3) 117 no
    C3 H3C O18 1_645 0.98 2.51 3.423(3) 155 yes
    C4 H4A O7 . 0.98 2.47 3.040(3) 116 no
    C21 H21A O18 . 0.95 2.27 2.869(3) 120 yes
    C26 H26A O23 . 0.98 2.58 3.104(3) 114 no
    C26 H26B O23 1_455 0.98 2.52 3.462(3) 162 yes
_shelx_hkl_file
;
   0   0   7    2.44    1.29
   0   0   7    3.37    1.86
   0   0   8 4691.50   17.79
   0   0   8 4695.83   13.80
   0   0   9    4.16    2.69
   0   0   9    4.03    1.95
   0   0 -10 2389.87    9.32
   0   0  10 2385.33   14.44
   0   0  10 2382.71   11.26
   0   0  11    1.99    3.24
   0   0 -11    1.41    1.39
   0   0  11    2.51    2.12
   0   0  12  693.17    8.92
   0   0 -12  678.88    5.58
   0   0  12  687.61    6.89
   0   0  13    2.46    3.24
   0   0 -13   -0.05    1.35
   0   0  13    0.72    2.02
   0   0  14  675.35    7.40
   0   0 -14  694.68    6.08
   0   0  14  696.50    9.63
   0   0 -15    0.20    1.39
   0   0  15    3.15    3.37
   0   0  15    0.49    2.02
   0   0 -16  291.43    4.36
   0   0  16  288.30    7.09
   0   0  16  294.26    5.38
   0   0  17    2.79    3.56
   0   0 -17    1.08    1.50
   0   0  17    1.41    2.16
   0   0  18  825.31   11.84
   0   0 -18  820.58    7.40
   0   0  18  848.75    9.13
   0   0  19    1.63    3.81
   0   0  19    1.93    2.44
   0   0 -19    0.67    1.51
   0   0  20  161.70    6.60
   0   0 -20  169.37    3.77
   0   0  20  176.24    4.92
   0   0  21    0.62    2.46
   0   0 -21    0.63    1.64
   0   0  21    1.67    4.07
   0   0  22  419.92    9.97
   0   0  22  418.35    7.35
   0   0  23    1.36    2.61
   0   0  23    0.53    4.47
   0   0  24   22.57    3.09
   0   0  24   20.91    4.92
   0   0  25    2.62    2.84
   0   0  25    3.55    4.84
   0   0  26  468.01   11.51
   0   0  26  473.55    8.47
   0   0  27    8.65    5.78
   0   0 -27   12.10    5.65
   0   0  27    3.69    3.12
   0   0 -28 1051.37   17.08
   0   0  28 1078.79   12.99
   0   0  28 1067.00   17.26
   0   0  29    6.30    3.58
   0   0 -29    5.76    5.70
   0   0  29    5.45    5.79
   0   0  30   -1.00    5.73
   0   0  30    0.56    3.23
   0   0 -30    1.24    5.40
   0   0  31    2.00    6.17
   0   0  31    0.63    3.45
   0   0 -31    5.12    6.34
   0   0  32  512.12   13.72
   0   0  32  522.80   10.04
   0   0 -32  506.95   13.58
   0   0 -33   10.01    6.58
   0   0  33    6.32    6.74
   0   0  34   36.23    7.35
   0   0 -34   51.23    7.39
   0   0  35    2.20    6.58
   0   0 -35    0.13    6.20
   0   0  36   32.58    7.44
   0   0 -36   35.41    7.23
   0   0 -37   13.02    6.82
   0   0  37   12.41    7.03
   0   0 -38  547.47   15.35
   0   0  38  539.97   15.37
   0   0  39    5.68    7.01
   0   0 -39   16.75    6.98
   0   0  40  271.79   12.34
   0   0 -40  289.96   12.20
   0   0 -41   12.74    7.52
   0   0  41    1.17    6.92
   0   0 -42  140.97    9.94
   0   0  42  153.59   10.71
   0   0 -43    2.40    6.08
   0   0  43    0.49    7.25
   0   0  44   86.55    9.71
   0   0 -44   77.93    8.79
   0   0 -45    0.55    6.60
   0   0  45   -2.42    7.60
   0   0  46   -2.41    6.79
   0   0 -46    3.07    6.38
   0   0 -47    3.47    6.66
   0   0  47   -1.20    7.31
   0   0 -48    4.08    6.99
   0   0  48   -1.39    7.51
   0   0  49    0.49    7.70
   0   0 -49    3.25    7.15
   0   0  50  106.45   10.54
   0   0 -50  100.71    9.85
   0   0  51   -1.27    7.97
   0   0 -51    9.45    7.56
   0   0 -52   19.45    8.44
   0   0  52   20.25    7.71
   0   0  53    0.33    7.31
   0   0 -53    3.56    7.62
   0   0  54   68.43    9.72
   0   0 -54   57.18    9.55
   0   1 -54    8.04    7.36
   0  -1  54   13.90    8.55
   0  -1  53    9.28    7.79
   0   1 -53    4.17    7.22
   0   1 -52   81.41    9.52
   0  -1  52   80.99    9.76
   0   1 -51   10.00    7.87
   0  -1  51   20.56    7.79
   0   1 -50    0.86    7.08
   0  -1  50    0.64    7.25
   0   1 -49    0.32    7.05
   0  -1  49    7.17    7.05
   0  -1  48    4.98    7.20
   0   1 -48   -0.47    6.13
   0   1 -47    2.77    6.62
   0  -1  47    3.69    6.69
   0  -1  46   21.89    7.48
   0   1 -46   13.89    6.70
   0   1 -45    5.41    6.54
   0  -1  45    5.22    7.50
   0  -1  44   13.86    7.60
   0   1 -44   17.38    6.47
   0   1 -43    2.77    6.42
   0  -1  43    1.77    7.11
   0  -1  42  202.37   11.44
   0   1 -42  191.56   10.71
   0  -1  41   16.41    7.58
   0   1 -41   21.52    7.11
   0  -1  40  206.74   11.22
   0   1 -40  214.70   10.91
   0   1 -39   19.60    6.80
   0  -1  39   13.60    7.00
   0  -1  38   20.83    6.73
   0   1 -38   21.59    6.40
   0   1 -37   15.35    6.19
   0  -1  37   19.92    6.98
   0   1 -36    8.87    6.28
   0  -1  36    5.42    6.90
   0   1 -35  394.70   12.73
   0  -1  35  386.80   13.18
   0  -1  34    8.53    6.98
   0   1 -34   12.03    6.56
   0   1 -33   16.22    6.26
   0  -1  33   16.57    6.76
   0   1 -32   76.13    7.25
   0  -1  32   78.32    8.07
   0  -1  31  198.29    9.65
   0   1 -31  206.02    9.32
   0  -1  30   33.19    6.77
   0   1 -30   43.97    6.36
   0   1 -29  126.61    7.57
   0  -1  29  126.10    8.04
   0   1 -28   50.24    6.01
   0  -1  28   51.95    6.66
   0  -1  27  133.73    7.90
   0   1 -27  138.67    7.51
   0   1 -26   16.08    4.86
   0  -1  26   19.72    5.32
   0   1 -25    7.14    4.27
   0  -1  25    7.12    4.75
   0  -1  24  137.81    7.07
   0   1 -24  144.87    6.86
   0  -1  23  514.63   11.21
   0   1 -23  520.18   11.00
   0   1 -22    6.67    4.10
   0  -1  22    4.13    4.47
   0   1 -21   28.86    4.36
   0  -1  21   24.07    4.53
   0   1 -20  125.09    5.97
   0  -1  20  123.40    6.05
   0   1 -19 1103.35   13.81
   0  -1  19 1115.49   14.27
   0  -1  18    6.98    3.96
   0   1 -18    7.71    3.83
   0  -1  17   11.01    3.72
   0   1 -17   11.67    3.46
   0   1 -16  450.91    8.33
   0  -1  16  453.54    8.60
   0  -1  15  190.97    6.00
   0   1 -15  186.94    5.72
   0   1 -14   23.76    3.45
   0  -1  14   23.60    3.52
   0   1 -13    9.45    2.90
   0  -1  13    9.96    3.24
   0   1 -12  504.23    7.64
   0  -1  12  493.22    7.81
   0   1 -11  168.97    4.87
   0  -1  11  162.24    5.06
   0  -1  10  355.00    6.34
   0   1 -10  343.50    6.02
   0   1  -9 1857.25   12.14
   0  -1   9 1858.88   12.50
   0   1  -8  211.05    4.41
   0  -1   8  210.80    4.55
   0   1  -7   36.66    2.37
   0  -1   7   33.75    2.44
   0   1  -6 1121.70    7.66
   0  -1   6 1123.17    7.95
   0   1  -5  571.21    5.09
   0  -1   5  556.27    5.18
   0  -1  -5  579.35    4.91
   0   1   5  575.75    5.21
   0   1   6 1137.05    7.58
   0  -1  -6 1150.73    6.91
   0  -1  -7   34.71    1.74
   0   1   7   36.49    2.21
   0   1   8  213.79    3.91
   0  -1  -8  214.54    3.41
   0   1   9 1852.90   10.69
   0  -1  -9 1844.20    9.40
   0  -1 -10  347.67    4.44
   0   1  10  354.41    5.22
   0  -1 -11  163.96    3.25
   0   1  11  166.22    4.02
   0   1  12  517.03    6.49
   0  -1 -12  506.29    5.38
   0  -1 -13    9.59    1.64
   0   1  13    7.80    2.30
   0  -1 -14   23.36    1.86
   0   1  14   22.34    2.55
   0  -1 -15  197.54    3.75
   0   1  15  189.47    4.63
   0  -1 -16  465.34    5.57
   0   1  16  458.90    6.84
   0   1  17    7.56    3.56
   0  -1 -17    9.29    1.66
   0   1  17    9.53    2.48
   0  -1 -18    2.54    1.56
   0   1  18    7.20    3.80
   0   1  18    5.49    2.44
   0  -1 -19 1139.59    9.20
   0   1  19 1142.66   14.36
   0   1  19 1139.03   11.22
   0  -1 -20  118.16    3.38
   0   1  20  121.97    6.14
   0   1  20  115.73    4.44
   0   1  21   24.95    3.00
   0  -1 -21   26.86    2.15
   0   1  21   29.52    4.80
   0  -1 -22    5.52    1.69
   0   1  22    3.90    4.33
   0   1  22    4.06    2.71
   0   1  23  529.48   11.44
   0   1  23  531.69    8.60
   0  -1 -23  538.66    6.84
   0   1  24  148.22    7.26
   0   1  24  145.16    5.14
   0  -1 -24  145.54    3.98
   0   1  25    8.40    4.78
   0   1  25    5.72    2.74
   0  -1 -25    5.11    1.84
   0   1  26   17.40    5.29
   0   1  26   16.24    3.10
   0  -1 -26   14.30    2.05
   0   1  27  144.33    7.92
   0   1  27  141.61    5.36
   0   1  28   59.21    6.85
   0   1  28   53.33    4.18
   0   1  29  136.64    8.24
   0   1  29  130.14    5.36
   0   1  30   37.59    4.02
   0   1  30   38.22    6.61
   0   1  31  200.55    9.80
   0   1  31  197.45    6.63
   0   1  32   69.07    7.82
   0   1  32   72.66    4.77
   0   1  33   20.55    6.80
   0   1  34    2.53    6.75
   0  -1 -35  377.47   12.79
   0   1  35  389.04   13.19
   0  -1 -36   11.20    6.74
   0   1  36    9.57    6.93
   0   1  37   20.50    6.88
   0  -1 -37   22.00    7.01
   0  -1 -38   30.22    6.98
   0   1  38   22.52    7.20
   0   1  39    5.82    6.96
   0  -1 -39    5.08    6.62
   0  -1 -40  209.86   10.97
   0   1  40  214.53   11.40
   0  -1 -41   30.44    7.85
   0   1  41   17.02    7.63
   0  -1 -42  207.27   11.39
   0   1  42  193.69   11.23
   0   1  43    0.60    7.08
   0  -1 -43   -1.91    6.69
   0   1  44    9.08    7.60
   0  -1 -44   19.69    7.60
   0  -1 -45    4.10    6.85
   0   1  45    4.40    7.54
   0  -1 -46    8.20    7.14
   0   1  46   15.77    7.75
   0  -1 -47   -0.25    7.12
   0   1  47    1.69    6.95
   0  -1 -48   -0.06    6.56
   0   1  48   -5.05    7.35
   0   1  49    6.56    7.26
   0  -1 -49    6.77    7.33
   0   1  50   -1.44    8.10
   0  -1 -50   -1.59    7.55
   0  -1 -51    7.15    7.88
   0   1  51    2.48    8.42
   0   1  52   73.50   10.21
   0  -1 -52   81.48   10.38
   0  -1 -53    4.71    7.99
   0   1  53   -2.76    8.51
   0   1  54   -1.12    8.41
   0  -1 -54    8.94    7.45
   0   2 -54   14.98    7.81
   0   2 -53    4.30    7.40
   0  -2  53   13.59    7.53
   0  -2  52   12.26    7.03
   0   2 -52    3.90    6.76
   0   2 -51   14.07    7.33
   0  -2  51   29.30    7.55
   0  -2  50    8.12    7.35
   0   2 -50    8.76    7.81
   0  -2  49   33.16    8.08
   0   2 -49   29.70    7.74
   0   2 -48   -1.55    6.76
   0  -2  48   25.12    7.21
   0  -2  47   28.49    7.78
   0   2 -47   22.71    7.48
   0  -2  46   15.36    7.29
   0   2 -46   13.73    6.57
   0   2 -45    5.26    6.90
   0  -2  45   12.05    6.98
   0   2 -44   12.95    6.96
   0  -2  44   26.35    7.51
   0   2 -43    2.09    6.35
   0  -2  43    7.96    6.83
   0  -2  42   16.18    7.01
   0   2 -42   22.06    6.61
   0   2 -41    0.81    6.26
   0  -2  41    3.00    6.54
   0   2 -40   26.66    6.57
   0  -2  40   26.77    6.81
   0   2 -39    2.74    6.22
   0  -2  39    6.18    6.25
   0   2 -38   44.37    6.93
   0  -2  38   46.92    7.27
   0   2 -37   58.04    7.19
   0  -2  37   58.56    7.45
   0  -2  36    5.26    6.25
   0   2 -36   11.47    6.16
   0  -2  35  115.44    8.77
   0   2 -35  119.84    8.32
   0  -2  34   54.17    7.58
   0   2 -34   58.08    7.09
   0   2 -33   86.36    7.44
   0  -2  33   92.62    8.88
   0   2 -32   45.62    6.48
   0  -2  32   37.18    7.12
   0  -2  31    2.13    6.20
   0   2 -31    4.61    5.36
   0  -2  30    2.01    5.85
   0   2 -30    0.74    5.06
   0  -2  29   13.37    5.87
   0   2 -29   18.41    5.36
   0   2 -28    8.94    5.01
   0  -2  28   10.93    5.84
   0   2 -27   47.95    5.64
   0  -2  27   44.04    6.30
   0   2 -26  150.67    7.30
   0  -2  26  149.48    7.69
   0   2 -25    6.04    4.31
   0  -2  25    7.26    4.75
   0  -2  24    7.80    4.74
   0   2 -24    8.43    4.28
   0  -2  23  221.47    8.00
   0   2 -23  224.15    7.67
   0   2 -22    9.09    4.11
   0  -2  22    7.59    4.43
   0   2 -21  519.81   10.32
   0  -2  21  515.25   10.60
   0   2 -20   25.81    4.33
   0  -2  20   19.99    4.39
   0  -2  19    8.60    3.92
   0   2 -19    8.04    3.67
   0  -2  18  607.44   10.47
   0   2 -18  610.75   10.23
   0  -2  17  418.47    8.72
   0   2 -17  415.42    8.39
   0  -2  16  585.97    9.66
   0   2 -16  575.92    9.30
   0  -2  15   44.46    3.96
   0   2 -15   45.08    3.66
   0  -2  14  158.05    5.25
   0   2 -14  150.81    5.05
   0   2 -13    2.84    2.69
   0  -2  13    4.62    2.74
   0   2 -12    0.36    2.63
   0  -2  12    2.02    2.68
   0   2 -11 1373.13   11.69
   0  -2  11 1402.16   12.13
   0   2 -10  323.01    5.81
   0  -2  10  326.70    6.06
   0   2  -9    5.39    2.35
   0  -2   9    5.12    2.57
   0  -2   8   24.97    2.78
   0   2  -8   24.50    2.54
   0   2  -7 1107.24    8.81
   0  -2   7 1114.26    9.13
   0  -2   6   46.42    2.83
   0   2  -6   49.55    2.64
   0   2  -5  230.62    4.07
   0  -2   5  232.44    4.21
   0   2  -4  260.03    4.01
   0  -2   4  254.70    4.09
   0  -2   3 2123.18   10.21
   0   2  -3 2137.56   10.05
   0   2  -2   69.14    2.32
   0  -2   2   70.13    2.33
   0   2  -1   22.03    1.79
   0  -2   1   21.64    1.72
   0   2   0 2185.49    9.65
   0  -2   0 2188.55    9.22
   0   2   1   23.52    1.80
   0   2   1   24.82    2.78
   0  -2  -1   22.36    1.73
   0   2   2   73.79    3.46
   0  -2  -2   69.70    3.18
   0   2   3 2090.67   12.60
   0  -2  -3 2076.30   12.63
   0   2   4  259.93    5.20
   0  -2  -4  261.11    4.98
   0   2   5  231.70    5.08
   0  -2  -5  232.95    4.76
   0  -2  -6   50.32    3.13
   0   2   6   50.59    3.44
   0  -2  -7 1123.08    9.56
   0   2   7 1098.75    9.81
   0  -2  -8   23.58    2.67
   0   2   8   25.10    3.05
   0   2   9    5.01    2.71
   0  -2  -9    4.60    2.22
   0   2  10  326.59    6.02
   0  -2 -10  338.75    5.59
   0   2  11 1432.63   11.86
   0  -2 -11 1425.23   10.96
   0  -2 -12    1.74    1.98
   0   2  12   -0.19    2.58
   0  -2 -13    2.99    1.93
   0   2  13    3.26    2.62
   0  -2 -14  156.69    4.08
   0   2  14  152.43    4.66
   0  -2 -15   45.79    2.75
   0   2  15   47.73    3.45
   0  -2 -16  586.42    7.45
   0   2  16  590.49    8.50
   0  -2 -17  429.17    6.48
   0   2  17  420.53    7.55
   0   2  18  633.39    9.15
   0  -2 -18  618.90    7.74
   0  -2 -19    7.06    2.03
   0   2  19    6.46    2.83
   0   2  20   22.72    3.29
   0  -2 -20   23.04    2.47
   0  -2 -21  551.71    7.57
   0   2  21  538.08    8.97
   0  -2 -22    7.92    2.23
   0   2  22    6.26    3.03
   0   2  23  237.23    8.17
   0  -2 -23  232.21    5.19
   0   2  23  230.47    6.45
   0  -2 -24    9.23    2.02
   0   2  24    7.49    2.99
   0   2  24    8.45    4.73
   0   2  25    4.67    2.83
   0   2  25    5.90    4.89
   0  -2 -25    3.65    1.99
   0  -2 -26  168.25    4.66
   0   2  26  167.30    7.93
   0   2  26  165.89    5.97
   0   2  27   44.57    4.15
   0   2  27   49.14    6.20
   0   2  28   12.62    3.40
   0   2  28   13.17    5.78
   0   2  29   13.87    5.84
   0   2  29   14.49    3.71
   0   2  30    1.60    5.77
   0   2  30    3.33    3.03
   0   2  31    2.76    3.31
   0   2  31    7.32    6.27
   0   2  32   43.63    4.58
   0   2  32   55.76    7.65
   0   2  33   91.54    8.20
   0   2  34   56.08    8.00
   0   2  35  113.66    9.12
   0   2  36   10.09    6.57
   0   2  37   64.77    8.08
   0   2  38   43.17    7.26
   0   2  39    2.31    6.38
   0  -2 -40   39.57    7.40
   0   2  40   23.64    7.29
   0  -2 -41    4.23    6.64
   0   2  41    1.06    6.80
   0  -2 -42    8.72    7.10
   0   2  42   25.94    7.50
   0  -2 -43    6.96    6.98
   0   2  43   14.05    7.27
   0   2  44   23.57    7.93
   0  -2 -44   22.87    7.50
   0  -2 -45    9.44    7.00
   0   2  45   10.90    7.47
   0   2  46   18.35    7.72
   0  -2 -46   13.29    6.95
   0  -2 -47   22.94    7.97
   0   2  47   21.95    8.44
   0  -2 -48    8.95    7.52
   0   2  48    4.74    7.44
   0   2  49   28.54    8.53
   0  -2 -49   32.11    8.37
   0  -2 -50    7.28    7.66
   0   2  50   -0.07    8.07
   0   2  51    9.87    8.88
   0  -2 -51   12.03    7.61
   0   2  52   -0.25    8.46
   0  -2 -52    3.58    7.03
   0   2  53   -0.91    8.41
   0  -2 -53   -3.41    7.80
   0   2  54   17.04    9.09
   0  -3  53   15.16    7.78
   0   3 -53   21.63    7.70
   0   3 -52    9.74    7.76
   0  -3  52   14.42    7.91
   0  -3  51    0.98    8.15
   0   3 -51    2.85    7.62
   0   3 -50    2.44    6.71
   0  -3  50    8.38    7.25
   0  -3  49    4.79    7.15
   0   3 -49   -0.35    7.15
   0   3 -48    4.57    6.46
   0  -3  48   11.05    7.04
   0  -3  47   25.63    7.24
   0   3 -47   18.15    6.94
   0   3 -46    6.22    6.36
   0  -3  46    7.59    6.83
   0   3 -45   15.80    6.62
   0  -3  45   11.59    6.74
   0   3 -44    2.55    6.14
   0  -3  44   12.05    7.06
   0   3 -43    0.16    6.39
   0  -3  43    3.73    6.52
   0  -3  42    3.37    6.39
   0   3 -42    1.80    5.85
   0   3 -41   34.78    6.83
   0  -3  41   31.84    7.17
   0   3 -40    7.50    5.93
   0  -3  40    9.20    6.39
   0  -3  39   19.26    6.60
   0   3 -39   17.76    6.39
   0  -3  38    8.10    5.99
   0   3 -38    4.12    5.76
   0  -3  37   20.95    6.52
   0   3 -37   19.49    6.14
   0  -3  36    8.53    6.16
   0   3 -36    6.52    6.02
   0  -3  35  311.65   11.69
   0   3 -35  313.58   11.39
   0  -3  34   45.09    7.00
   0   3 -34   46.65    6.95
   0   3 -33    1.42    5.68
   0  -3  33    7.78    5.83
   0   3 -32   17.87    5.72
   0  -3  32   18.34    5.92
   0   3 -31    5.58    5.12
   0  -3  31   11.85    5.89
   0   3 -30   54.16    6.31
   0  -3  30   57.10    6.66
   0  -3  29   34.31    5.97
   0   3 -29   28.31    5.91
   0  -3  28   30.58    5.76
   0   3 -28   21.33    5.19
   0  -3  27   20.71    5.12
   0   3 -27   16.91    5.02
   0  -3  26   23.98    5.23
   0   3 -26   15.22    4.77
   0  -3  25   13.80    4.84
   0   3 -25    9.47    4.63
   0  -3  24   63.80    5.83
   0   3 -24   63.06    5.52
   0  -3  23   24.46    4.73
   0   3 -23   22.69    4.40
   0  -3  22   35.71    4.80
   0   3 -22   26.44    4.34
   0   3 -21   53.44    4.64
   0  -3  21   60.49    5.10
   0  -3  20   53.84    4.90
   0   3 -20   55.15    4.63
   0   3 -19    1.40    3.42
   0  -3  19    0.58    3.53
   0  -3  18    0.63    3.48
   0   3 -18    0.64    3.24
   0   3 -17   56.59    4.18
   0  -3  17   60.37    4.37
   0  -3  16  236.62    6.76
   0   3 -16  226.63    6.29
   0   3 -15  306.71    6.98
   0  -3  15  311.19    7.29
   0  -3  14  333.11    7.25
   0   3 -14  332.59    7.00
   0   3 -13  156.75    4.96
   0  -3  13  158.73    5.30
   0  -3  12  584.38    8.72
   0   3 -12  591.70    8.44
   0   3 -11   17.69    2.70
   0  -3  11   17.66    2.84
   0   3 -10    6.28    2.42
   0  -3  10    6.55    2.59
   0  -3   9  557.01    7.72
   0   3  -9  562.57    7.46
   0   3  -8    3.70    2.15
   0  -3   8    2.43    2.40
   0   3  -7  192.68    4.44
   0  -3   7  188.50    4.51
   0   3  -6    5.89    2.12
   0  -3   6    6.41    2.16
   0  -3   5   91.51    3.28
   0   3  -5   92.70    3.21
   0  -3   4   20.42    2.29
   0   3  -4   21.15    2.24
   0  -3   3   14.43    2.09
   0   3  -3   15.82    2.06
   0  -3   2  179.67    3.77
   0   3  -2  177.71    3.81
   0   3  -1  154.99    3.63
   0  -3   1  157.62    3.53
   0  -3   0    0.41    1.77
   0   3   0   -0.18    1.83
   0   3   0    1.45    3.19
   0   3   1  150.53    5.13
   0  -3  -1  156.98    3.48
   0   3   1  147.53    3.61
   0   3   2  172.88    5.30
   0   3   2  174.61    3.90
   0  -3  -2  170.98    5.17
   0  -3  -3   16.23    3.02
   0   3   3   15.14    3.28
   0   3   4   20.36    3.45
   0  -3  -4   20.85    3.14
   0  -3  -5   90.15    4.21
   0   3   5   89.87    4.47
   0  -3  -6    7.91    2.90
   0   3   6    4.93    3.26
   0  -3  -7  188.26    5.28
   0   3   7  197.06    5.64
   0  -3  -8    3.39    2.69
   0   3   8    4.90    3.02
   0  -3  -9  557.52    8.30
   0   3   9  562.68    8.70
   0  -3 -10    6.11    2.59
   0   3  10    7.57    3.21
   0   3  11   18.68    3.40
   0  -3 -11   18.57    2.84
   0   3  12  585.46    9.19
   0  -3 -12  600.10    8.69
   0  -3 -13  161.06    4.91
   0   3  13  158.44    5.56
   0  -3 -14  348.99    6.87
   0   3  14  325.86    7.41
   0   3  15  306.48    7.32
   0  -3 -15  314.68    6.58
   0  -3 -16  239.19    5.90
   0   3  16  236.19    6.53
   0   3  17   51.60    4.22
   0  -3 -17   55.91    3.49
   0  -3 -18   -1.18    2.29
   0   3  18    0.27    3.04
   0   3  19    1.23    2.91
   0  -3 -19    0.92    2.39
   0   3  20   55.09    4.29
   0  -3 -20   56.94    3.53
   0   3  21   56.04    4.34
   0  -3 -21   62.39    3.59
   0  -3 -22   33.32    3.13
   0   3  22   32.61    3.99
   0   3  23   22.25    3.87
   0  -3 -23   20.14    2.69
   0  -3 -24   63.27    3.70
   0   3  24   62.75    4.67
   0  -3 -25   11.71    2.77
   0   3  25   11.86    3.76
   0  -3 -26   17.62    2.78
   0   3  26   19.68    5.47
   0   3  26   21.56    4.16
   0   3  27   15.40    3.92
   0  -3 -27   17.05    2.83
   0   3  27   14.41    5.44
   0   3  28   28.04    6.01
   0   3  28   23.77    4.06
   0   3  29   29.64    4.38
   0   3  29   32.46    6.50
   0   3  30   49.29    6.97
   0   3  30   50.27    4.91
   0   3  31    8.20    6.24
   0   3  31    6.72    3.87
   0   3  32    8.84    6.57
   0   3  32   12.93    4.38
   0   3  33    5.27    6.44
   0   3  34   51.22    7.50
   0   3  35  329.83   12.30
   0   3  36    5.60    6.55
   0   3  37    9.34    6.68
   0   3  38    3.42    6.88
   0   3  39   27.36    7.53
   0   3  40   10.14    6.87
   0   3  41   39.47    7.81
   0   3  42    4.66    6.77
   0  -3 -43    2.75    6.79
   0   3  43    0.87    6.96
   0   3  44    4.40    6.97
   0  -3 -44    7.49    6.81
   0  -3 -45   12.14    7.40
   0   3  45   13.13    7.65
   0  -3 -46    8.60    6.95
   0   3  46    4.79    7.38
   0  -3 -47   15.48    7.55
   0   3  47   23.91    8.76
   0   3  48    5.24    7.84
   0  -3 -48    7.72    6.86
   0   3  49    9.65    8.07
   0  -3 -49    4.53    7.19
   0   3  50   -0.37    7.93
   0  -3 -50   -1.44    7.82
   0  -3 -51    6.30    7.85
   0   3  51   -7.66    8.92
   0  -3 -52   17.15    8.88
   0   3  52    0.89    7.74
   0   3  53   12.16    8.55
   0   4 -52    4.44    7.39
   0  -4  52    4.13    7.78
   0   4 -51   47.38    7.60
   0  -4  51   44.63    9.26
   0  -4  50   -3.24    7.81
   0   4 -50    9.21    6.75
   0   4 -49    5.74    6.41
   0  -4  49  -10.07    7.20
   0   4 -48   47.29    7.62
   0  -4  48   61.21    9.43
   0  -4  47    7.79    7.10
   0   4 -47    3.40    5.97
   0  -4  46   10.53    7.09
   0   4 -46    0.54    6.77
   0   4 -45   14.84    5.93
   0  -4  45   10.74    6.86
   0  -4  44    2.93    6.63
   0   4 -44    2.94    5.78
   0  -4  43   -0.63    6.33
   0   4 -43    2.83    5.56
   0   4 -42   29.20    6.28
   0  -4  42   30.41    7.33
   0   4 -41    1.81    6.11
   0  -4  41    1.47    6.49
   0  -4  40   75.87    8.45
   0   4 -40   87.62    7.69
   0   4 -39   23.59    5.87
   0  -4  39   24.50    6.75
   0  -4  38    3.24    6.25
   0   4 -38   -0.53    5.02
   0   4 -37   15.26    5.39
   0  -4  37   12.29    6.46
   0   4 -36   14.41    5.42
   0  -4  36   12.49    6.14
   0  -4  35   67.56    7.40
   0   4 -35   60.98    6.60
   0   4 -34   21.78    5.69
   0  -4  34   20.35    6.17
   0  -4  33    2.50    5.60
   0   4 -33    3.82    5.08
   0   4 -32  202.84    9.03
   0  -4  32  225.54    9.95
   0   4 -31    5.81    5.19
   0  -4  31    5.27    5.74
   0  -4  30   52.54    6.56
   0   4 -30   43.58    5.99
   0   4 -29    5.86    4.90
   0  -4  29    3.36    5.58
   0  -4  28  242.25    9.54
   0   4 -28  238.07    8.95
   0  -4  27   77.30    6.71
   0   4 -27   84.03    6.43
   0  -4  26   23.52    5.63
   0   4 -26   24.96    4.71
   0  -4  25   55.24    6.04
   0   4 -25   54.33    5.42
   0  -4  24   14.38    4.70
   0   4 -24   17.70    4.48
   0  -4  23   15.69    4.61
   0   4 -23   15.60    4.19
   0   4 -22  125.20    6.27
   0  -4  22  138.15    6.73
   0   4 -21   28.61    4.21
   0  -4  21   31.11    4.57
   0   4 -20   26.26    3.95
   0  -4  20   19.70    4.35
   0  -4  19    5.16    3.71
   0   4 -19    4.35    3.35
   0   4 -18   23.75    3.64
   0  -4  18   20.31    3.90
   0   4 -17   39.39    3.94
   0  -4  17   36.52    4.22
   0   4 -16    2.10    2.93
   0  -4  16   -0.04    3.32
   0   4 -15   11.71    3.06
   0  -4  15   10.64    3.35
   0   4 -14   20.66    3.15
   0  -4  14   17.72    3.48
   0   4 -13   10.15    2.84
   0  -4  13    7.99    2.96
   0  -4  12   17.17    3.15
   0   4 -12   20.53    3.00
   0   4 -11  788.06   10.00
   0  -4  11  780.02   10.26
   0   4 -10  245.29    5.74
   0  -4  10  234.54    5.88
   0   4  -9    1.69    2.17
   0  -4   9    1.65    2.43
   0   4  -8   22.68    2.65
   0  -4   8   21.99    2.82
   0  -4   7  224.89    5.33
   0   4  -7  231.18    5.25
   0   4  -6    0.38    2.01
   0  -4   6    1.18    2.17
   0  -4   5   96.84    3.62
   0   4  -5  106.09    3.65
   0   4  -4  209.61    4.79
   0  -4   4  216.33    4.73
   0   4  -3   43.33    2.90
   0  -4   3   47.01    2.89
   0   4  -2  408.28    6.27
   0  -4   2  430.00    6.21
   0  -4   1  174.30    4.16
   0   4  -1  171.65    6.08
   0   4  -1  171.02    4.38
   0   4   0 1190.74   10.23
   0   4   0 1164.54   13.52
   0  -4   0 1210.45    9.83
   0   4   1  176.94    6.25
   0   4   1  166.02    4.35
   0  -4  -1  176.75    6.17
   0  -4  -1  168.79    4.18
   0  -4  -2  407.38    8.41
   0   4   2  395.76    8.48
   0   4   2  412.58    6.35
   0   4   3   47.15    4.32
   0  -4  -3   47.50    4.17
   0   4   4  209.26    6.62
   0  -4  -4  213.75    6.49
   0  -4  -5  100.00    5.02
   0   4   5  100.08    5.14
   0   4   6   -0.74    3.48
   0  -4  -6   -0.25    3.06
   0  -4  -7  230.65    6.68
   0   4   7  216.68    6.66
   0  -4  -8   22.61    3.60
   0   4   8   22.86    4.08
   0   4   9    1.03    3.35
   0  -4  -9    0.86    3.07
   0  -4 -10  232.33    6.74
   0   4  10  228.34    6.91
   0  -4 -11  767.77   11.37
   0   4  11  757.52   11.47
   0  -4 -12   15.54    3.46
   0   4  12   16.19    3.97
   0   4  13   11.36    3.76
   0  -4 -13    7.16    3.38
   0   4  14   16.89    3.96
   0  -4 -14   18.36    3.38
   0   4  15    8.35    3.69
   0  -4 -15   14.49    3.28
   0  -4 -16    2.04    2.68
   0   4  16    1.28    3.65
   0   4  17   40.24    4.59
   0  -4 -17   41.67    3.68
   0  -4 -18   26.95    3.53
   0   4  18   18.98    4.00
   0   4  19    2.50    3.88
   0  -4 -19    6.45    3.26
   0   4  20   27.31    4.42
   0  -4 -20   23.46    3.55
   0   4  21   29.10    4.50
   0  -4 -21   31.88    3.60
   0   4  22  146.97    6.44
   0  -4 -22  141.68    5.67
   0  -4 -23   14.67    3.47
   0   4  23   17.50    4.20
   0  -4 -24   10.66    3.19
   0   4  24   12.94    4.34
   0  -4 -25   62.52    4.38
   0   4  25   58.56    5.27
   0  -4 -26   21.28    3.27
   0   4  26   23.06    4.54
   0  -4 -27   78.53    4.58
   0   4  27   76.00    5.58
   0   4  28  240.94    8.36
   0   4  29    2.65    4.18
   0   4  29    7.38    5.94
   0   4  30   45.33    5.27
   0   4  30   43.40    6.59
   0   4  31    4.91    6.15
   0   4  31    0.43    4.39
   0   4  32  209.87    8.22
   0   4  32  212.79   10.07
   0   4  33    0.99    3.95
   0   4  33    2.04    6.06
   0   4  34   12.97    6.20
   0   4  35   53.62    7.34
   0   4  36   13.06    6.43
   0   4  37    8.69    6.54
   0   4  38    5.71    6.25
   0   4  39   24.25    7.22
   0   4  40   85.73    9.09
   0   4  41    6.41    6.90
   0   4  42   28.81    7.92
   0   4  43   -0.54    7.00
   0   4  44    1.46    7.18
   0   4  45    5.47    7.26
   0   4  46    4.39    7.24
   0  -4 -46    5.82    7.69
   0   4  47    2.38    7.51
   0  -4 -47    1.77    7.22
   0   4  48   53.33    9.27
   0  -4 -48   45.42    9.64
   0   4  49    4.55    7.65
   0  -4 -49   -0.46    9.44
   0  -4 -50    5.53    7.30
   0   4  50    4.75    7.72
   0  -4 -51   46.62    8.50
   0   4  51   35.94    9.34
   0   4  52    2.42    7.61
   0   4  53   20.37    8.37
   0   5 -52   33.93    8.02
   0   5 -51   13.97    7.79
   0  -5  50   -3.37    7.84
   0   5 -50    5.04    7.16
   0  -5  49  -12.63    7.23
   0   5 -49   -2.77    6.80
   0   5 -48   21.00    6.91
   0  -5  48   16.42    7.77
   0   5 -47   26.09    6.97
   0  -5  47   15.04    7.12
   0   5 -46   43.24    7.86
   0  -5  46   36.29    7.70
   0   5 -45    9.03    6.53
   0  -5  45    3.74    6.70
   0  -5  44    8.96    6.65
   0   5 -44    8.93    5.91
   0   5 -43    1.44    5.72
   0  -5  43    4.73    6.10
   0   5 -42   -1.05    5.33
   0  -5  42    4.02    6.64
   0   5 -41    8.37    5.63
   0  -5  41    8.44    6.29
   0   5 -40   27.74    5.94
   0  -5  40   24.81    6.62
   0  -5  39   13.13    6.16
   0   5 -39   16.20    5.59
   0   5 -38   17.50    5.56
   0  -5  38   24.54    6.23
   0   5 -37    9.59    5.37
   0  -5  37    9.59    5.79
   0   5 -36    2.29    4.14
   0  -5  36   -2.68    5.49
   0   5 -35    3.64    4.94
   0  -5  35    3.07    5.40
   0   5 -34    2.69    5.07
   0  -5  34    0.80    5.58
   0  -5  33   55.92    6.95
   0   5 -33   54.85    5.89
   0   5 -32   31.51    5.36
   0  -5  32   27.39    5.96
   0  -5  31   10.70    5.75
   0   5 -31   16.34    5.08
   0   5 -30  110.09    7.12
   0  -5  30  111.24    7.76
   0   5 -29   81.08    6.53
   0  -5  29   79.10    7.12
   0  -5  28   53.05    6.39
   0   5 -28   59.16    5.75
   0   5 -27    3.70    4.60
   0  -5  27    1.59    5.13
   0   5 -26   11.72    4.62
   0  -5  26    9.19    5.29
   0  -5  25   18.05    5.43
   0   5 -25   22.83    4.56
   0   5 -24    4.58    4.17
   0  -5  24    8.94    4.85
   0  -5  23    1.92    4.61
   0   5 -23    6.73    3.98
   0  -5  22    9.11    4.49
   0   5 -22   12.68    4.00
   0   5 -21   89.48    5.80
   0  -5  21   83.46    6.05
   0   5 -20  541.20   10.82
   0  -5  20  526.41   11.36
   0  -5  19  397.65    9.89
   0   5 -19  404.36    9.31
   0   5 -18    4.53    3.55
   0  -5  18    3.71    3.92
   0  -5  17    1.46    3.58
   0   5 -17   -0.28    3.31
   0  -5  16   37.83    4.07
   0   5 -16   36.24    3.88
   0  -5  15   22.34    3.57
   0   5 -15   23.95    3.31
   0   5 -14   38.68    3.58
   0  -5  14   38.79    4.22
   0  -5  13   75.23    4.80
   0   5 -13   82.02    4.46
   0  -5  12  705.10   10.72
   0   5 -12  722.15   10.36
   0   5 -11   25.33    3.23
   0  -5  11   25.17    3.52
   0   5 -10  102.66    4.34
   0  -5  10   89.39    4.25
   0   5  -9    0.30    2.25
   0  -5   9    1.72    2.49
   0   5  -8    1.26    2.24
   0  -5   8    1.10    2.36
   0   5  -7    4.29    2.26
   0  -5   7    6.45    2.50
   0   5  -6  148.37    4.70
   0  -5   6  154.08    4.72
   0   5  -5  175.31    5.07
   0  -5   5  186.99    5.11
   0   5  -4  272.73    5.95
   0  -5   4  274.77    5.92
   0  -5   3  404.19    6.82
   0   5  -3  402.41    7.02
   0   5  -2  514.45    7.74
   0  -5   2  517.79    7.46
   0   5  -2  492.35   10.44
   0  -5   1   49.98    4.96
   0   5  -1   49.41    3.29
   0   5  -1   52.72    5.18
   0  -5   1   44.83    3.19
   0  -5   0    0.24    3.64
   0  -5   0   -3.01    2.40
   0   5   0   -1.35    2.44
   0   5   0    1.53    4.19
   0  -5  -1   50.94    4.92
   0   5   1   50.08    3.27
   0   5   1   50.31    5.25
   0  -5  -1   44.91    3.13
   0  -5  -2  490.47   10.48
   0   5   2  484.66   10.47
   0   5   3  383.39    9.52
   0  -5  -3  395.03    9.45
   0   5   4  261.92    8.13
   0  -5  -4  271.90    8.12
   0   5   5  181.73    7.13
   0  -5  -5  180.76    7.05
   0   5   6  144.72    6.74
   0  -5  -6  143.93    6.36
   0   5   7    6.10    4.15
   0  -5  -7    4.98    3.80
   0  -5  -8    1.76    3.76
   0   5   8   -0.21    3.93
   0   5   9   -0.43    4.22
   0  -5  -9    0.91    3.59
   0  -5 -10   90.75    5.54
   0   5  10   90.42    5.96
   0   5  11   24.67    4.60
   0  -5 -11   23.90    4.34
   0   5  12  724.23   12.67
   0  -5 -12  711.83   12.33
   0   5  13   77.02    5.70
   0  -5 -13   79.59    5.39
   0   5  14   32.82    4.71
   0  -5 -14   33.55    4.61
   0  -5 -15   23.32    4.26
   0   5  15   23.09    4.48
   0  -5 -16   39.32    4.52
   0   5  16   32.60    4.94
   0  -5 -17    1.43    3.26
   0   5  17    0.28    4.31
   0   5  18    6.58    4.69
   0  -5 -18    7.71    4.01
   0  -5 -19  409.21    9.72
   0   5  19  409.64   10.69
   0  -5 -20  544.53   11.03
   0   5  20  539.41   11.88
   0  -5 -21   87.62    5.59
   0   5  21   83.08    6.29
   0  -5 -22    9.86    3.66
   0   5  22   10.39    4.98
   0   5  23    2.91    4.90
   0  -5 -23    5.81    3.53
   0   5  24    4.74    4.70
   0  -5 -24    5.69    3.76
   0   5  25   23.26    4.96
   0  -5 -25   23.62    4.26
   0  -5 -26   11.84    3.90
   0   5  26   14.73    4.71
   0  -5 -27    2.76    3.44
   0   5  27    1.97    4.51
   0   5  28   42.32    5.34
   0   5  29   75.63    6.31
   0   5  30  119.38    8.07
   0   5  30  103.75    6.70
   0   5  31    4.34    4.43
   0   5  31   16.83    5.86
   0   5  32   35.06    6.33
   0   5  32   29.91    5.17
   0   5  33   52.51    5.73
   0   5  33   53.72    6.98
   0   5  34   -1.16    5.94
   0   5  35    5.62    6.08
   0   5  36   -2.75    6.01
   0   5  37   12.75    7.04
   0   5  38   17.75    6.98
   0   5  39   20.37    7.01
   0   5  40   28.92    7.23
   0   5  41    6.03    6.41
   0   5  42   -0.20    6.68
   0   5  43   11.78    7.07
   0   5  44   17.23    7.80
   0   5  45    5.90    7.37
   0   5  46   37.16    8.35
   0   5  47   15.86    7.65
   0  -5 -47   19.49    8.30
   0  -5 -48   22.02    8.67
   0   5  48   13.37    8.07
   0   5  49    2.21    7.26
   0  -5 -49   -5.18    8.57
   0   5  50   20.67    9.02
   0  -5 -50   12.86    8.32
   0   5  51   18.95    8.58
   0   5  52   38.40    9.46
   0  -6  49   20.74    8.10
   0  -6  48    6.34    7.55
   0  -6  47   16.09    7.19
   0  -6  46  -15.99    6.97
   0  -6  45    1.61    6.95
   0  -6  44   -9.53    6.68
   0  -6  43    9.81    6.46
   0  -6  42   -5.27    6.15
   0  -6  41   -5.98    6.09
   0  -6  40    0.87    6.17
   0   6 -40   12.28    5.66
   0   6 -39    7.75    5.20
   0  -6  39    6.32    6.51
   0  -6  38    6.10    5.96
   0   6 -38   12.62    5.27
   0  -6  37   -2.53    5.84
   0   6 -37    1.77    4.79
   0  -6  36   19.25    5.92
   0   6 -36   27.30    5.88
   0   6 -35    1.95    4.55
   0  -6  35   -0.77    5.51
   0   6 -34   45.66    6.32
   0  -6  34   35.74    6.47
   0  -6  33   -1.62    5.41
   0   6 -33    1.95    4.78
   0  -6  32    2.75    5.26
   0   6 -32    3.45    5.10
   0   6 -31    5.55    4.59
   0  -6  31    3.87    5.25
   0  -6  30   71.06    6.92
   0   6 -30   66.58    6.28
   0  -6  29   10.88    5.05
   0   6 -29   13.15    4.45
   0   6 -28   29.10    5.14
   0  -6  28   29.89    5.47
   0  -6  27   18.71    5.47
   0   6 -27   18.89    4.78
   0  -6  26   -2.19    4.79
   0   6 -26    1.85    4.23
   0   6 -25    0.45    3.94
   0  -6  25    1.81    4.74
   0  -6  24    4.10    4.47
   0   6 -24    5.05    4.34
   0   6 -23    2.32    4.13
   0  -6  23    8.61    4.41
   0   6 -22   81.19    5.91
   0  -6  22   85.40    6.19
   0   6 -21  408.67   10.13
   0  -6  21  399.40   10.41
   0   6 -20    5.29    4.04
   0  -6  20    3.94    4.27
   0  -6  19   -0.44    3.77
   0   6 -19    2.65    3.39
   0   6 -18   29.35    4.20
   0  -6  18   30.79    4.45
   0  -6  17   64.98    5.11
   0   6 -17   59.85    4.63
   0   6 -16   32.49    3.81
   0  -6  16   29.75    4.34
   0   6 -15  260.79    7.30
   0  -6  15  257.06    7.67
   0   6 -14   73.76    4.66
   0  -6  14   68.11    4.93
   0  -6  13  149.50    5.96
   0   6 -13  156.64    5.78
   0  -6  12    1.69    3.19
   0   6 -12    4.00    2.83
   0   6 -11   13.73    3.00
   0  -6  11   12.03    3.20
   0  -6  10    0.54    2.95
   0   6 -10    2.47    2.82
   0   6  -9   22.04    3.08
   0  -6   9   17.63    3.18
   0  -6   8  119.28    4.81
   0   6  -8  109.64    4.64
   0   6  -7    7.96    2.66
   0  -6   7    7.77    2.66
   0  -6   6    7.88    2.60
   0   6  -6    5.29    2.52
   0   6  -5   24.01    5.35
   0  -6   5   22.48    2.98
   0   6  -5   20.18    2.90
   0  -6   4  335.28    6.83
   0   6  -4  335.88    6.95
   0  -6   4  309.63    9.82
   0   6  -4  329.60   10.09
   0  -6   3   11.96    2.75
   0   6  -3   10.47    2.59
   0  -6   3   11.04    4.67
   0   6  -3   16.26    5.43
   0  -6   2   66.51    6.13
   0   6  -2   73.59    6.48
   0  -6   2   71.72    3.94
   0   6  -2   67.05    3.97
   0   6  -1   10.35    2.96
   0  -6   1   22.20    5.51
   0   6  -1   15.20    5.31
   0  -6   1   10.60    2.86
   0   6   0  878.96   10.85
   0  -6   0  903.88   10.39
   0  -6   0  870.33   15.00
   0   6   0  898.33   15.24
   0  -6  -1   15.82    5.01
   0   6   1   15.81    5.46
   0   6   1   12.99    2.89
   0   6   2   71.65    6.28
   0  -6  -2   72.28    6.08
   0  -6  -3   12.12    4.88
   0   6   3   12.70    5.24
   0  -6  -4  315.88    9.63
   0   6   4  308.88    9.85
   0   6   5   26.49    5.36
   0  -6  -5   23.75    4.90
   0  -6  -6    8.58    4.61
   0   6   6    6.03    4.94
   0   6   7    7.41    5.07
   0  -6  -7    9.44    4.78
   0   6   8  106.08    7.02
   0  -6  -8  112.41    6.78
   0  -6  -9   20.85    5.00
   0   6   9   20.34    5.30
   0   6  10    1.36    4.88
   0  -6 -10    5.00    4.55
   0   6  11   11.86    5.10
   0  -6 -11   13.07    4.71
   0  -6 -12    5.06    4.61
   0   6  12    3.18    5.11
   0  -6 -13  145.93    7.41
   0   6  13  143.44    7.66
   0   6  14   67.51    6.52
   0  -6 -14   66.04    6.14
   0  -6 -15  246.32    8.97
   0   6  15  242.61    9.35
   0  -6 -16   29.80    5.36
   0   6  16   30.21    5.44
   0  -6 -17   61.54    5.71
   0   6  17   59.52    6.37
   0   6  18   28.25    5.95
   0  -6 -18   24.87    5.09
   0  -6 -19    0.33    4.50
   0   6  19   -2.01    5.10
   0  -6 -20    2.85    4.48
   0   6  20    3.35    5.48
   0  -6 -21  412.04   10.86
   0   6  21  402.84   11.78
   0  -6 -22   91.50    6.52
   0   6  22   84.33    7.17
   0   6  23    0.57    5.42
   0  -6 -23    0.47    4.13
   0  -6 -24    6.50    4.16
   0   6  24    9.16    5.77
   0   6  25    0.28    4.91
   0  -6 -25    1.53    3.86
   0  -6 -26    0.65    3.84
   0   6  26    0.62    5.01
   0  -6 -27   22.02    4.52
   0   6  27   24.26    5.32
   0   6  28   36.67    5.90
   0   6  29   15.29    4.93
   0   6  30   73.01    6.87
   0   6  31    3.52    5.15
   0   6  31    4.32    5.37
   0   6  32    7.42    4.95
   0   6  32    8.08    5.74
   0   6  33    3.80    5.72
   0   6  34   38.65    6.78
   0   6  35    2.69    6.01
   0   6  36   16.15    6.78
   0   6  37    4.22    6.41
   0   6  38   11.26    6.52
   0   6  39   12.71    6.77
   0   6  40    4.01    6.60
   0   6  41   -1.17    6.56
   0   6  42    4.33    6.98
   0   6  43    4.71    7.02
   0   6  44    8.84    7.14
   0   6  45    4.26    7.29
   0   6  46   -0.45    7.56
   0   6  47   27.32    8.04
   0   6  48   25.57    8.41
   0  -6 -48   27.28    8.66
   0   6  49   24.14    8.33
   0  -6 -49    5.41    8.76
   0   6  50   10.55    8.28
   0  -7  43  -10.85    6.97
   0  -7  42    6.72    6.81
   0  -7  41    3.37    6.45
   0  -7  40    0.26    6.32
   0  -7  39   32.23    6.77
   0  -7  38    2.85    6.08
   0  -7  37   44.38    6.59
   0  -7  36    8.63    5.39
   0  -7  35   12.37    5.29
   0  -7  34   13.46    5.32
   0  -7  33   -0.21    5.19
   0  -7  32   14.47    5.30
   0  -7  31   66.63    6.75
   0  -7  30   25.65    5.27
   0  -7  29    3.80    4.54
   0  -7  28   34.65    5.74
   0  -7  27   54.99    6.04
   0  -7  26    3.91    4.38
   0  -7  25    0.72    4.06
   0  -7  24    3.75    4.26
   0  -7  23   26.24    4.94
   0  -7  22    9.35    4.38
   0  -7  21    5.22    3.94
   0  -7  20    1.56    4.16
   0  -7  19  127.33    6.79
   0  -7  18    6.08    4.11
   0  -7  17    4.08    3.96
   0  -7   9    4.25    5.64
   0   7  -8  164.65    8.79
   0  -7   8  143.30    8.35
   0   7  -7    4.19    6.00
   0  -7   7    0.82    5.47
   0   7  -6    4.98    5.86
   0  -7   6    7.47    5.47
   0   7  -5   48.96    6.99
   0  -7   5   44.03    6.57
   0  -7   4    3.60    5.58
   0   7  -4    4.81    5.92
   0  -7   3   38.04    6.33
   0   7  -3   39.44    6.77
   0  -7   2    5.96    5.84
   0   7  -2    9.63    6.26
   0   7  -1   15.18    6.16
   0  -7   1   17.11    5.81
   0  -7   0    2.30    5.47
   0   7   0    0.43    5.87
   0   7   1   12.47    6.04
   0  -7  -1   13.48    5.71
   0  -7  -2    5.20    5.39
   0   7   2    5.71    5.83
   0   7   3   46.42    6.95
   0  -7  -3   38.83    6.18
   0   7   4    0.94    5.67
   0  -7  -4    4.18    5.35
   0  -7  -5   44.18    6.29
   0   7   5   51.06    6.73
   0   7   6    2.02    5.84
   0  -7  -6    3.64    5.51
   0  -7  -7    0.35    5.33
   0   7   7    2.04    5.63
   0   7   8  153.08    8.66
   0  -7  -8  138.16    8.14
   0   7   9   -1.81    5.93
   0  -7  -9   -0.90    5.14
   0  -7 -10  143.41    8.09
   0   7  10  140.55    8.53
   0   7  11   40.74    6.60
   0  -7 -11   40.90    6.22
   0   7  12   14.08    5.81
   0  -7 -12   13.48    5.63
   0   7  13   52.53    6.94
   0  -7 -13   54.18    6.51
   0   7  14    1.80    5.51
   0  -7 -14   -2.40    5.42
   0  -7 -15   43.88    6.31
   0   7  15   48.02    6.75
   0   7  16   39.40    6.52
   0  -7 -16   37.94    6.25
   0   7  17    1.50    5.86
   0  -7 -17    2.44    4.98
   0  -7 -18    6.00    5.06
   0   7  18    5.08    5.87
   0  -7 -19  118.64    7.47
   0   7  19  119.43    8.27
   0   7  20    3.78    5.47
   0  -7 -20    0.50    4.39
   0  -7 -21    1.60    4.33
   0   7  21    5.11    5.49
   0   7  22   10.99    6.02
   0  -7 -22   12.06    4.38
   0  -7 -23   25.30    4.81
   0   7  23   24.17    6.16
   0  -7 -24    5.06    3.99
   0   7  24    1.34    5.46
   0   7  25    1.99    5.13
   0  -7 -25    0.08    3.94
   0   7  26    1.03    5.14
   0  -7 -26    2.64    3.92
   0   7  27   60.40    7.39
   0  -7 -27   67.47    6.06
   0   7  28   45.88    6.81
   0   7  29    0.38    5.37
   0   7  30   17.27    5.37
   0   7  31   64.45    6.82
   0   7  32   19.41    5.62
   0  -8  19   15.79    5.99
   0  -8  18  150.82    9.10
   0  -8  17   14.58    6.25
   0  -8  16   84.53    7.60
   0  -8  15    6.28    5.71
   0  -8  14  148.85    9.05
   0  -8  13    3.02    5.84
   0   8 -13   28.55    6.67
   0   8 -12    6.32    6.29
   0  -8  12    7.97    5.94
   0  -8  11   17.99    6.25
   0   8 -11   19.06    6.63
   0   8 -10   31.09    7.25
   0  -8  10   35.71    6.76
   0  -8   9   64.48    7.84
   0   8  -9   88.27    8.44
   0   8  -8  173.11   10.01
   0  -8   8  158.69    9.39
   0  -8   7   77.29    8.05
   0   8  -7   98.61    8.98
   0   8  -6   69.45    7.91
   0  -8   6   53.56    7.49
   0   8  -5    7.26    6.86
   0  -8   5    4.54    6.28
   0   8  -4   20.66    6.92
   0  -8   4   17.99    6.64
   0  -8   3    8.23    6.15
   0   8  -3    8.74    6.92
   0  -8   2   16.32    7.03
   0   8  -2   23.04    7.58
   0  -8   1  194.49   10.04
   0   8  -1  205.60   10.40
   0   8   0   58.89    8.25
   0  -8   0   41.74    7.17
   0   8   1  205.20   10.47
   0  -8  -1  198.78   10.13
   0   8   2   14.60    6.74
   0  -8  -2   12.48    6.36
   0   8   3    9.83    6.57
   0  -8  -3    6.62    6.21
   0   8   4   24.25    7.27
   0  -8  -4   19.23    6.63
   0   8   5    6.89    6.40
   0  -8  -5    7.52    6.04
   0   8   6   61.12    7.35
   0  -8  -6   54.33    7.21
   0  -8  -7   79.54    7.83
   0   8   7   82.90    8.33
   0   8   8  158.48    9.61
   0  -8  -8  165.06    9.38
   0  -8  -9   63.11    7.38
   0   8   9   61.36    7.84
   0  -8 -10   28.79    6.53
   0   8  10   25.20    6.94
   0   8  11   14.31    6.29
   0  -8 -11   12.55    6.02
   0   8  12   11.85    5.90
   0  -8 -12    0.69    5.81
   0   8  13    7.05    5.60
   0  -8 -13   -0.95    5.66
   0   8  14  155.24    9.05
   0  -8 -14  141.82    8.66
   0   8  15    2.74    6.16
   0  -8 -15   -1.94    5.78
   0  -8 -16   82.29    7.48
   0   8  16   77.57    7.58
   0   8  17   11.26    6.09
   0  -8 -17   12.01    5.40
   0  -8 -18  159.62    8.82
   0   8  18  155.93    9.59
   0   8  19    9.67    6.31
   0  -8 -19   12.46    5.21
   0   8  20   15.26    6.36
   0  -8 -20   16.46    5.36
   0   8  21   38.84    7.25
   0  -8 -21   36.51    5.80
   0   8  22    3.45    5.66
   0  -8 -22    8.26    4.97
   0  -8 -23    3.72    4.60
   0   8  23   -1.22    5.54
   0   8  24   48.31    7.23
   0  -8 -24   52.75    5.89
   0  -8 -25   32.57    5.41
   0   8  25   28.45    6.80
   0   8  26   19.93    6.43
   0  -8 -26   17.22    4.97
   0   8  27   10.54    6.24
   0   8  28    2.72    6.07
   0   8  29   29.05    6.54
   0   8  30   50.41    7.41
   0   8  31   11.56    5.99
   0   8  32   13.26    5.77
   0  -9  30    3.03    6.17
   0  -9  29    5.69    5.54
   0  -9  28   -0.63    5.24
   0  -9  27   13.40    5.97
   0  -9  26    0.62    5.51
   0  -9  25    8.13    6.02
   0  -9  24   27.92    6.82
   0  -9  23    6.09    5.98
   0  -9  22    6.40    5.72
   0  -9  21   16.51    6.49
   0  -9  20   28.68    6.88
   0  -9  19   18.50    6.34
   0   9 -19   16.74    6.66
   0   9 -18   30.92    7.06
   0  -9  18   27.08    6.65
   0   9 -17   13.11    7.00
   0  -9  17   -0.26    5.93
   0  -9  16   56.65    8.03
   0   9 -16   65.98    8.25
   0   9 -15   17.93    6.75
   0  -9  15    4.81    6.48
   0   9 -14   13.67    7.05
   0  -9  14    8.56    6.43
   0  -9  13   50.14    7.64
   0   9 -13   59.62    8.19
   0  -9  12    4.89    6.38
   0   9 -12   10.29    6.78
   0   9 -11   40.04    7.28
   0  -9  11   42.07    6.89
   0   9 -10   11.01    6.80
   0  -9  10    3.75    6.01
   0   9  -9   31.11    7.37
   0  -9   9   32.72    7.03
   0  -9   8   37.96    7.21
   0   9  -8   47.09    7.94
   0   9  -7  119.30    9.54
   0  -9   7  117.54    9.07
   0  -9   6   27.84    7.37
   0   9  -6   60.88    9.22
   0  -9   5  362.45   13.44
   0   9  -5  380.19   13.64
   0  -9   4    8.93    6.79
   0   9  -4   26.22    8.41
   0  -9   3   -2.00    6.07
   0   9  -3   15.49    7.04
   0   9  -2   83.75    8.61
   0  -9   2   70.73    8.34
   0   9  -1   44.06    8.00
   0  -9   1   45.19    7.66
   0  -9   0    1.72    6.15
   0   9   0    6.90    7.25
   0   9   1   53.46    7.97
   0  -9  -1   51.15    7.32
   0  -9  -2   78.44    8.21
   0   9   2   74.04    8.16
   0   9   3    1.98    6.31
   0  -9  -3    3.59    6.18
   0   9   4   17.02    7.69
   0  -9  -4    8.26    6.57
   0   9   5  382.67   13.51
   0  -9  -5  362.43   13.14
   0   9   6   35.30    7.58
   0  -9  -6   27.57    7.36
   0  -9  -7  108.67    8.82
   0   9   7  122.34    9.15
   0  -9  -8   29.71    6.66
   0   9   8   26.43    7.53
   0   9   9   26.02    7.13
   0  -9  -9   25.81    6.90
   0  -9 -10    0.27    5.97
   0   9  10   -1.51    6.56
   0  -9 -11   36.17    7.14
   0   9  11   42.89    7.24
   0  -9 -12    4.62    6.11
   0   9  12    7.13    6.45
   0  -9 -13   50.39    7.24
   0   9  13   54.86    7.62
   0  -9 -14    4.34    5.87
   0   9  14    5.07    6.39
   0  -9 -15    2.42    5.75
   0   9  15    4.02    6.76
   0   9  16   65.97    8.24
   0  -9 -16   68.81    7.56
   0  -9 -17   -2.78    5.29
   0   9  17    3.29    6.73
   0  -9 -18   32.18    6.61
   0   9  18   31.28    7.54
   0   9  19   12.50    6.87
   0  -9 -19    6.57    5.36
   0  -9 -20   31.13    6.25
   0   9  20   28.28    7.02
   0   9  21   17.47    6.09
   0  -9 -21   24.69    6.22
   0  -9 -22    5.18    5.33
   0   9  22    1.78    6.26
   0   9  23    2.74    6.54
   0  -9 -23    3.02    5.20
   0   9  24   31.66    7.38
   0  -9 -24   26.72    6.05
   0  -9 -25    4.71    5.17
   0   9  25    4.50    5.99
   0   9  26   -1.86    5.69
   0  -9 -26    3.51    5.14
   0   9  27   11.80    6.46
   0   9  28    0.98    5.87
   0   9  29   10.83    6.77
   0   9  30   -1.50    6.33
   0   9  31   14.04    6.47
   0  10 -32   48.86    8.26
   0  10 -31    9.66    8.08
   0  10 -30   21.22    7.68
   0 -10  30   25.36    7.36
   0  10 -29    2.86    7.34
   0 -10  29   -0.44    6.16
   0 -10  28   14.76    6.34
   0  10 -28    5.05    7.14
   0 -10  27    7.93    6.11
   0  10 -27   -3.43    7.24
   0  10 -26   28.73    7.80
   0 -10  26   39.81    7.69
   0 -10  25   19.57    7.03
   0  10 -25   21.03    7.97
   0  10 -24  139.01   10.65
   0 -10  24  127.56   10.18
   0  10 -23   41.54    8.13
   0 -10  23   18.46    6.99
   0  10 -22   12.09    7.19
   0 -10  22   11.65    6.50
   0  10 -21   34.78    7.66
   0 -10  21   21.54    7.10
   0  10 -20    4.47    6.81
   0 -10  20    1.43    6.16
   0  10 -19   -0.76    6.65
   0 -10  19    4.08    6.63
   0 -10  18   15.99    7.20
   0  10 -18   12.51    7.40
   0  10 -17   25.59    7.32
   0 -10  17   23.30    6.88
   0 -10  16   20.18    6.81
   0  10 -16   11.11    7.06
   0  10 -15   15.85    7.43
   0 -10  15   15.42    6.59
   0  10 -14    1.65    6.52
   0 -10  14    2.12    6.08
   0  10 -13   12.48    7.40
   0 -10  13    7.65    6.34
   0  10 -12   66.03    8.69
   0 -10  12   63.13    8.20
   0 -10  11    1.49    6.86
   0  10 -11   22.23    7.88
   0 -10  10   66.04    8.15
   0  10 -10   87.52    9.90
   0 -10   9   18.25    7.04
   0  10  -9   22.41    7.68
   0  10  -8   -0.22    6.94
   0 -10   8   -0.45    6.71
   0 -10   7    4.02    6.63
   0  10  -7    7.49    7.47
   0  10  -6   11.64    7.15
   0 -10   6    5.30    6.87
   0 -10   5    4.91    6.66
   0  10  -5    3.46    6.91
   0 -10   4   20.82    7.31
   0  10  -4   11.46    7.19
   0 -10   3   59.19    8.46
   0  10  -3   63.16    8.53
   0  10  -2   27.27    8.09
   0 -10   2   17.69    7.49
   0  10  -1   73.32    9.40
   0 -10   1   74.27    8.64
   0  10   0   19.88    8.21
   0 -10   0    0.22    6.90
   0  10   1   65.48    8.73
   0 -10  -1   55.26    8.38
   0 -10  -2    8.51    6.85
   0  10   2   24.53    7.80
   0  10   3   53.55    8.36
   0 -10  -3   45.14    8.06
   0  10   4   14.02    7.33
   0 -10  -4    9.95    6.82
   0 -10  -5    0.30    6.82
   0  10   5    1.94    7.15
   0 -10  -6    7.68    6.95
   0  10   6   -3.73    7.07
   0 -10  -7   10.72    6.82
   0  10   7   -0.19    7.17
   0 -10  -8   -4.84    6.69
   0  10   8    1.43    7.46
   0 -10  -9    9.40    6.72
   0  10   9   19.02    7.60
   0 -10 -10   66.97    8.08
   0  10  10   71.86    9.21
   0 -10 -11    1.83    6.56
   0  10  11    6.11    7.59
   0  10  12   67.66    8.41
   0 -10 -12   56.58    7.93
   0  10  13    1.95    6.73
   0 -10 -13   -2.15    6.09
   0  10  14    1.77    6.76
   0 -10 -14    2.41    6.17
   0 -10 -15   18.31    6.68
   0  10  15   19.35    7.25
   0 -10 -16   10.77    5.92
   0  10  16    9.77    7.12
   0  10  17   20.35    7.39
   0 -10 -17   20.13    6.27
   0 -10 -18   12.01    5.98
   0  10  18    9.38    7.00
   0  10  19    1.73    7.21
   0 -10 -19   -0.88    5.66
   0 -10 -20    5.01    5.52
   0  10  20    3.23    7.34
   0 -10 -21   16.63    5.83
   0  10  21   17.46    7.63
   0  10  22    3.26    6.71
   0 -10 -22   -1.09    5.65
   0  10  23   19.18    6.80
   0 -10 -23   19.70    5.96
   0 -10 -24  127.31    9.39
   0  10  24  124.30   10.12
   0 -10 -25    7.19    5.56
   0  10  25    8.60    7.21
   0  10  26   48.58    8.14
   0  10  27    5.22    7.47
   0  10  28   19.26    7.76
   0  10  29    4.22    7.53
   0  10  30   26.99    7.41
   0  10  31   12.60    7.56
   0  11 -31   -2.03    9.29
   0  11 -30   -0.57    9.06
   0 -11  29   -4.85    7.58
   0  11 -29    5.31    9.15
   0 -11  28   25.92    7.67
   0  11 -28   15.10    8.84
   0 -11  27   -3.93    7.31
   0  11 -27    5.94    8.26
   0 -11  26   16.95    6.84
   0  11 -26   25.21    8.47
   0  11 -25    6.82    8.08
   0 -11  25    2.49    7.18
   0  11 -24    7.46    7.83
   0 -11  24    5.64    6.95
   0 -11  23   14.14    7.23
   0  11 -23   24.26    7.74
   0  11 -22   42.19    8.79
   0 -11  22   37.11    8.26
   0  11 -21    8.54    7.39
   0 -11  21    9.19    7.65
   0  11 -20    5.62    7.67
   0 -11  20   11.78    7.66
   0  11 -19   48.05    8.75
   0 -11  19   49.20    8.19
   0  11 -18   55.55    9.37
   0 -11  18   46.52    8.26
   0  11 -17    6.86    7.60
   0 -11  17    2.13    6.67
   0  11 -16   49.58    8.59
   0 -11  16   59.79    9.08
   0 -11  15    9.88    7.10
   0  11 -15    5.78    7.53
   0 -11  14   12.98    6.79
   0  11 -14    2.51    7.72
   0 -11  13    0.36    7.30
   0  11 -13   11.01    8.10
   0  11 -12   42.82    8.89
   0 -11  12   33.39    7.96
   0 -11  11   12.77    6.74
   0  11 -11   11.58    7.64
   0 -11  10   -5.37    6.58
   0  11 -10    6.65    7.73
   0  11  -9   25.48    8.51
   0 -11   9   20.79    6.84
   0 -11   8   15.72    6.88
   0  11  -8   17.96    7.72
   0  11  -7    1.67    7.70
   0 -11   7   -0.83    6.29
   0 -11   6    6.10    6.61
   0  11  -6    3.05    7.11
   0  11  -5    2.20    7.34
   0 -11   5    3.03    6.91
   0  11  -4    5.42    8.04
   0 -11   4   -0.13    6.66
   0  11  -3   49.69    8.73
   0 -11   3   43.57    7.80
   0  11  -2    4.06    8.26
   0 -11   2   -1.94    6.88
   0  11  -1   63.65    9.13
   0 -11   1   67.83    8.80
   0 -11   0    5.16    7.18
   0  11   0    4.62    8.09
   0  11   1   73.32    8.93
   0 -11  -1   59.33    8.58
   0  11   2    6.07    8.25
   0 -11  -2    4.84    7.29
   0  11   3   57.80    9.10
   0 -11  -3   54.22    8.26
   0 -11  -4    2.91    6.70
   0  11   4   -2.43    7.80
   0  11   5   -3.52    7.83
   0 -11  -5    1.74    7.00
   0 -11  -6   -2.47    6.71
   0  11   6    4.02    7.40
   0  11   7    3.02    7.08
   0 -11  -7   -0.13    7.27
   0 -11  -8   13.80    7.39
   0  11   8   18.55    7.97
   0  11   9   19.00    7.94
   0 -11  -9   15.96    7.41
   0 -11 -10    0.32    6.48
   0  11  10   -0.22    7.22
   0  11  11    6.37    7.30
   0 -11 -11   13.38    7.41
   0  11  12   29.82    7.90
   0 -11 -12   30.57    7.62
   0 -11 -13   -2.29    6.48
   0  11  13    7.42    7.55
   0  11  14    2.99    7.16
   0 -11 -14    3.68    6.73
   0  11  15    5.41    7.38
   0 -11 -15   -0.45    5.99
   0  11  16   54.65    9.10
   0 -11 -16   57.70    8.04
   0  11  17   11.03    8.07
   0 -11 -17    3.68    6.65
   0  11  18   44.40    9.00
   0 -11 -18   43.26    7.05
   0 -11 -19   39.14    6.92
   0  11  19   36.82    8.57
   0 -11 -20    5.80    6.16
   0  11  20    9.07    7.81
   0 -11 -21    6.47    6.27
   0  11  21    5.30    8.04
   0  11  22   26.10    7.63
   0 -11 -22   32.97    7.51
   0 -11 -23   17.73    6.60
   0  11  23   18.53    7.63
   0  11  24   -3.90    7.74
   0 -11 -24    0.88    6.68
   0  11  25   -0.85    8.12
   0  11  26    8.06    8.13
   0  11  27   -2.79    8.35
   0  11  28   16.16    8.80
   0  11  29   -5.32    8.96
   0  11  30   -4.70    8.55
   0 -12  19   10.33    7.13
   0  12 -18   24.00    8.24
   0 -12  18    6.70    7.58
   0 -12  17   30.32    8.00
   0  12 -17   53.58    8.58
   0  12 -16   20.74    8.79
   0 -12  16   20.95    8.01
   0  12 -15   12.41    9.70
   0 -12  15   11.37    7.71
   0 -12  14   36.02    8.37
   0  12 -14   53.08    9.72
   0  12 -13    2.82    8.61
   0 -12  13    1.99    7.36
   0 -12  12   -3.37    7.27
   0  12 -12    4.69    8.60
   0 -12  11    5.38    8.15
   0  12 -11   16.88    8.16
   0 -12  10   -1.50    7.14
   0  12 -10    9.87    8.65
   0 -12   9   23.45    8.35
   0  12  -9   18.38    8.63
   0  12  -8    9.54    8.16
   0 -12   8    0.69    6.95
   0  12  -7   -5.70    8.49
   0 -12   7    1.92    7.29
   0  12  -6   -1.99    8.72
   0 -12   6    0.54    7.81
   0  12  -5   -6.53    8.51
   0 -12   5    3.50    7.76
   0  12  -4    5.21    8.84
   0 -12   4    2.92    7.60
   0 -12   3    8.17    7.43
   0  12  -3    1.41    8.31
   0  12  -2    3.03    7.69
   0 -12   2    1.44    7.38
   0 -12   1    6.47    7.24
   0  12  -1    1.94    8.06
   0 -12   0    6.54    8.34
   0  12   0   -1.06    8.20
   0 -12  -1    0.25    7.67
   0  12   1   -1.83    8.15
   0 -12  -2    2.16    8.02
   0  12   2   -7.11    8.28
   0  12   3   -1.94    8.58
   0 -12  -3   -1.87    7.90
   0 -12  -4   -1.08    8.05
   0  12   4    9.76    7.55
   0 -12  -5   -3.21    8.25
   0  12   5    4.11    7.68
   0  12   6    2.67    8.61
   0 -12  -6    1.70    8.26
   0 -12  -7    1.70    7.96
   0  12   7    4.37    8.52
   0  12   8    6.67    7.79
   0 -12  -8    5.14    7.44
   0  12   9   17.93    8.10
   0 -12  -9    1.38    8.43
   0 -12 -10   -1.05    7.89
   0  12  10    4.26    7.79
   0  12  11    4.59    8.57
   0 -12 -11    1.31    6.78
   0 -12 -12   -0.54    7.19
   0  12  12    0.89    8.11
   0  12  13   -0.68    8.61
   0 -12 -13   -0.18    7.14
   0 -12 -14   33.81    8.25
   0  12  14   48.32    9.06
   0  12  15    8.70    9.36
   0 -12 -15   12.57    6.89
   0  12  16   25.48    8.83
   0 -12 -16   21.11    7.48
   0  12  17   39.68    9.23
   0 -12 -17   56.40    9.15
   0 -12 -18    3.73    7.22
   0 -12 -19   -2.38    7.28
   0 -12 -20    7.92    7.35
   0 -12 -21   10.12    7.49
   0 -12 -23    0.62    7.89
  -1  12  21    7.81    9.07
  -1  12  18    8.37    8.36
  -1  12  17   13.44    8.22
  -1  12  16    9.12    8.30
   1 -12 -15   10.33    7.34
  -1  12  15   -3.76    8.36
  -1  12  14  -14.35    8.25
   1 -12 -14   10.64    7.25
   1 -12 -13   -2.31    7.00
  -1  12  13   10.02    8.10
  -1  12  12   16.88    8.47
   1 -12 -12   20.90    8.75
  -1  12  11    3.63    8.95
   1 -12 -11    1.67    7.06
   1 -12 -10    9.68    6.79
  -1  12  10    1.62    8.71
   1 -12  -9    6.14    7.04
  -1  12   9    4.31    8.46
  -1  12   8    7.56    9.24
   1 -12  -8    7.19    7.81
  -1  12   7   29.33    9.07
   1 -12  -7   31.94    7.93
  -1  12   6   23.59    9.05
   1 -12  -6   21.95    7.91
  -1  12   5    9.46    8.71
   1 -12  -5    9.08    7.28
  -1  12   4    8.02    7.87
   1 -12  -4    8.85    7.98
  -1  12   3   25.87    8.59
   1 -12  -3   20.68    8.21
  -1  12   2   16.38    8.14
   1 -12  -2   13.05    7.34
  -1  12   1    5.92    8.06
   1 -12  -1   -0.59    6.86
  -1  12   0    4.79    8.42
   1 -12   0    2.69    6.54
  -1  12  -1    8.37    7.78
   1 -12   1    7.01    7.86
   1 -12   2   14.09    7.53
  -1  12  -2   13.39    7.62
   1 -12   3   23.72    7.50
  -1  12  -3   24.77    8.99
   1 -12   4   10.12    7.03
  -1  12  -4   12.64    8.77
  -1  12  -5   21.78    8.38
   1 -12   5   13.04    7.44
  -1  12  -6   26.66    8.81
   1 -12   6   23.43    8.07
   1 -12   7   10.68    7.58
  -1  12  -7   35.30    9.14
  -1  12  -8    9.36    8.96
   1 -12   8    0.18    7.66
   1 -12   9    2.11    7.20
  -1  12  -9    7.72    8.13
  -1  12 -10    3.31    7.96
   1 -12  10   -7.41    7.66
  -1  12 -11    9.80    8.39
   1 -12  11    9.01    7.68
  -1  12 -12   13.39    8.00
   1 -12  12   11.58    7.46
   1 -12  13    0.59    7.22
  -1  12 -13    5.58    8.10
   1 -12  14  -10.27    6.94
   1 -12  15   -0.30    7.59
   1 -12  16    2.32    7.45
   1 -12  17    5.43    7.55
   1 -12  18    1.01    7.66
   1 -12  19    2.06    7.43
   1 -11 -28   23.53    7.29
   1 -11 -27    7.09    7.09
   1 -11 -26    9.96    7.09
   1 -11 -25   30.61    6.87
  -1  11  24   18.87    7.95
   1 -11 -24   13.67    6.71
   1 -11 -23    7.16    6.51
  -1  11  23    6.63    7.65
  -1  11  22   23.18    7.56
   1 -11 -22   21.20    6.45
   1 -11 -21   14.97    6.52
  -1  11  21   33.30    7.44
   1 -11 -20    3.02    6.62
  -1  11  20    5.82    7.56
  -1  11  19   23.98    8.17
   1 -11 -19   26.48    6.52
  -1  11  18    9.22    7.38
   1 -11 -18    7.13    6.85
  -1  11  17    3.15    7.56
   1 -11 -17    1.58    6.26
  -1  11  16   11.84    7.88
   1 -11 -16   11.13    6.91
   1 -11 -15   -2.00    6.40
  -1  11  15    3.60    6.97
  -1  11  14    0.69    6.86
   1 -11 -14    7.02    6.35
   1 -11 -13    1.93    6.67
  -1  11  13    1.84    7.02
   1 -11 -12   -0.60    6.58
  -1  11  12    1.91    7.62
   1 -11 -11    2.69    6.60
  -1  11  11   -3.69    7.80
  -1  11  10    8.03    7.50
   1 -11 -10    3.68    6.40
  -1  11   9   25.88    8.45
   1 -11  -9   30.73    7.48
   1 -11  -8    6.94    5.95
  -1  11   8    5.25    7.93
   1 -11  -7    4.73    6.07
  -1  11   7    0.31    7.82
  -1  11   6   23.07    7.63
   1 -11  -6   24.08    7.37
   1 -11  -5   27.92    7.50
  -1  11   5   37.11    8.83
  -1  11   4   19.72    8.23
   1 -11  -4    5.93    6.45
  -1  11   3   12.01    7.78
   1 -11  -3   11.75    7.05
   1 -11  -2   54.82    8.47
  -1  11   2   48.84    9.07
   1 -11  -1    9.04    6.66
  -1  11   1   11.35    7.97
  -1  11   0    9.69    7.57
   1 -11   0    2.91    6.47
  -1  11  -1   11.79    8.18
   1 -11   1   -0.75    6.73
  -1  11  -2   43.05    9.08
   1 -11   2   49.32    8.25
   1 -11   3   22.59    7.19
  -1  11  -3   15.05    8.20
  -1  11  -4   12.46    7.86
   1 -11   4    7.41    6.68
   1 -11   5   29.06    7.04
  -1  11  -5   32.29    8.70
   1 -11   6   18.02    7.09
  -1  11  -6   21.24    8.20
  -1  11  -7    9.19    7.84
   1 -11   7    4.64    6.52
  -1  11  -8    4.83    8.18
   1 -11   8    2.48    6.96
   1 -11   9   18.13    7.46
  -1  11  -9   33.06    7.91
   1 -11  10    4.44    6.57
  -1  11 -10    2.65    7.13
  -1  11 -11    8.26    7.35
   1 -11  11   -1.41    6.46
  -1  11 -12    8.04    7.57
   1 -11  12   -1.21    7.23
  -1  11 -13    5.26    8.55
   1 -11  13    0.66    6.62
  -1  11 -14    5.29    7.99
   1 -11  14   -3.12    6.78
  -1  11 -15    1.58    7.72
   1 -11  15  -18.21    6.50
  -1  11 -16    7.89    8.24
   1 -11  16    5.37    6.33
  -1  11 -17    7.73    7.77
   1 -11  17    2.64    6.48
  -1  11 -18   21.86    8.98
   1 -11  18    6.94    6.50
   1 -11  19   23.28    7.49
  -1  11 -19   34.05    9.45
   1 -11  20    2.46    6.42
   1 -11  21    9.05    6.92
   1 -11  22   28.17    7.63
   1 -11  23   13.35    7.66
   1 -11  24   18.05    7.76
   1 -11  25   19.71    7.32
   1 -10 -29   32.80    6.84
   1 -10 -28   16.35    6.27
   1 -10 -27   32.55    6.98
   1 -10 -26   -4.17    5.88
  -1  10  25   16.36    6.78
   1 -10 -25   24.41    6.38
  -1  10  24   13.45    7.54
   1 -10 -24    7.62    5.74
  -1  10  23   21.28    7.05
   1 -10 -23   17.13    6.28
  -1  10  22   10.86    6.86
   1 -10 -22    6.83    6.11
  -1  10  21    1.10    6.43
   1 -10 -21    5.23    6.21
   1 -10 -20   13.23    6.22
  -1  10  20   20.00    6.48
   1 -10 -19   22.50    6.62
  -1  10  19   18.72    7.17
  -1  10  18   -1.17    6.26
   1 -10 -18    2.98    6.10
  -1  10  17   13.28    6.24
   1 -10 -17   19.48    6.93
   1 -10 -16    5.48    6.16
  -1  10  16    4.86    6.33
  -1  10  15    8.70    7.47
   1 -10 -15    6.38    5.91
   1 -10 -14    8.69    6.22
  -1  10  14    7.08    6.99
  -1  10  13    7.51    7.29
   1 -10 -13   11.40    6.18
  -1  10  12    3.55    7.22
   1 -10 -12    1.88    5.95
   1 -10 -11    9.94    6.09
  -1  10  11    3.22    7.18
   1 -10 -10   33.47    6.82
  -1  10  10   35.14    7.91
  -1  10   9   12.32    7.27
   1 -10  -9    9.07    6.53
  -1  10   8    4.13    7.08
   1 -10  -8    2.15    5.86
   1 -10  -7    1.36    6.20
  -1  10   7    4.16    6.96
   1 -10  -6   25.69    7.11
  -1  10   6   29.51    7.70
  -1  10   5   19.18    7.37
   1 -10  -5   15.40    6.35
  -1  10   4   29.28    7.59
   1 -10  -4   34.18    7.12
   1 -10  -3    7.39    6.61
  -1  10   3   11.56    7.41
  -1  10   2  106.20   10.07
   1 -10  -2  101.87    9.40
  -1  10   1   16.89    7.76
   1 -10  -1    3.85    6.70
  -1  10   0   50.25    8.24
   1 -10   0   40.93    7.75
  -1  10  -1   21.19    7.97
   1 -10   1    5.91    6.96
  -1  10  -2  112.70   10.34
   1 -10   2   83.49    8.89
  -1  10  -3   14.74    8.33
   1 -10   3    3.84    6.61
   1 -10   4   17.48    6.90
  -1  10  -4   23.82    8.24
  -1  10  -5   19.25    8.18
   1 -10   5   16.55    7.11
   1 -10   6   25.22    6.92
  -1  10  -6   31.36    8.57
  -1  10  -7    3.36    7.52
   1 -10   7   -2.83    6.48
  -1  10  -8    5.83    7.62
   1 -10   8   -1.03    6.38
  -1  10  -9   13.28    7.68
   1 -10   9    3.80    6.40
  -1  10 -10   41.63    7.97
   1 -10  10   21.44    6.61
  -1  10 -11    3.94    7.37
   1 -10  11    2.12    6.10
   1 -10  12    3.18    6.04
   1 -10  13    7.45    6.30
   1 -10  14    4.28    6.17
   1 -10  15   10.59    6.53
   1 -10  16    0.14    6.17
   1 -10  17    9.28    6.70
   1 -10  18    6.87    6.23
   1 -10  19   13.48    6.07
   1 -10  20   21.65    6.67
   1 -10  21    4.18    6.21
   1 -10  22   18.00    6.92
   1 -10  23   16.99    6.93
   1 -10  24   15.07    6.02
   1 -10  25   21.74    6.43
   1 -10  26    2.25    6.13
   1  -9 -29   17.64    5.53
   1  -9 -28   50.52    6.98
   1  -9 -27    7.30    5.37
   1  -9 -26   27.84    6.23
   1  -9 -25    7.48    5.55
  -1   9  25   13.34    6.70
  -1   9  24   10.85    6.22
   1  -9 -24    9.74    5.56
   1  -9 -23   24.76    5.81
  -1   9  23   24.76    6.10
  -1   9  22    1.21    6.18
   1  -9 -22    2.82    5.80
   1  -9 -21   47.39    6.94
  -1   9  21   47.05    7.48
  -1   9  20   14.74    6.30
   1  -9 -20   15.58    6.25
   1  -9 -19   25.86    6.27
  -1   9  19   27.59    7.02
  -1   9  18   15.20    6.42
   1  -9 -18   17.91    6.07
  -1   9  17  126.56    9.18
   1  -9 -17  131.74    9.23
  -1   9  16   11.25    6.74
   1  -9 -16    2.50    5.99
  -1   9  15   54.69    7.92
   1  -9 -15   66.93    7.90
   1  -9 -14   15.70    6.19
  -1   9  14   21.56    7.16
  -1   9  13  112.95    9.29
   1  -9 -13  115.18    8.77
  -1   9  12   67.53    7.92
   1  -9 -12   69.64    7.97
  -1   9  11   35.84    7.71
   1  -9 -11   33.83    6.80
   1  -9 -10    9.70    5.86
  -1   9  10   11.26    7.39
  -1   9   9   56.99    8.02
   1  -9  -9   59.69    7.36
   1  -9  -8   41.22    6.90
  -1   9   8   48.23    7.86
  -1   9   7   13.63    6.61
   1  -9  -7   13.57    6.00
   1  -9  -6   44.89    6.99
  -1   9   6   43.70    7.42
  -1   9   5   12.40    6.67
   1  -9  -5   11.24    5.93
   1  -9  -4   30.42    7.00
  -1   9   4   28.95    7.46
  -1   9   3   39.12    7.60
   1  -9  -3   35.03    7.20
   1  -9  -2   13.14    6.58
  -1   9   2   19.60    7.28
  -1   9   1   25.85    7.24
   1  -9  -1   16.73    6.64
   1  -9   0    3.13    6.36
  -1   9   0    3.07    6.51
  -1   9  -1   20.63    7.26
   1  -9   1   23.87    6.60
  -1   9  -2   15.31    7.38
   1  -9   2   12.49    6.45
  -1   9  -3   42.22    7.85
   1  -9   3   41.04    7.11
   1  -9   4   25.94    6.90
  -1   9  -4   32.72    7.73
  -1   9  -5   17.70    7.01
   1  -9   5    8.93    6.21
   1  -9   6   53.38    7.21
  -1   9  -6   55.01    7.94
   1  -9   7   13.27    6.06
   1  -9   8   58.55    7.66
   1  -9   9   55.03    7.73
   1  -9  10    8.59    6.25
   1  -9  11   31.76    7.06
   1  -9  12   78.94    8.32
   1  -9  13  100.91    8.58
   1  -9  14   19.36    6.53
   1  -9  15   62.46    7.64
   1  -9  16    6.11    5.98
   1  -9  17  110.49    8.56
   1  -9  18   18.52    6.49
   1  -9  19   25.16    6.26
   1  -9  20   10.80    5.71
   1  -9  21   43.76    6.85
   1  -9  22    1.74    5.59
   1  -9  23   24.84    6.43
   1  -9  24    7.29    5.07
   1  -9  25    4.91    5.75
   1  -9  26   21.56    6.33
   1  -9  27    3.95    5.57
   1  -8 -30    1.32    5.03
   1  -8 -29    2.26    4.93
   1  -8 -28   17.26    5.61
   1  -8 -27    5.46    5.29
   1  -8 -26    3.02    4.91
  -1   8  26    1.52    5.68
   1  -8 -25    1.77    4.75
  -1   8  25    7.12    5.61
  -1   8  24   38.94    6.61
   1  -8 -24   42.57    6.34
  -1   8  23   20.89    6.19
   1  -8 -23   20.74    5.49
  -1   8  22   49.45    6.83
   1  -8 -22   39.88    6.29
   1  -8 -21   15.18    5.48
  -1   8  21   13.57    6.60
   1  -8 -20   59.59    7.16
  -1   8  20   54.63    7.15
  -1   8  19    1.72    5.71
   1  -8 -19    1.83    5.10
  -1   8  18   77.62    7.43
   1  -8 -18   86.46    7.58
  -1   8  17   73.38    7.31
   1  -8 -17   77.44    7.37
   1  -8 -16   75.41    7.51
  -1   8  16   80.20    7.76
   1  -8 -15   24.24    6.03
  -1   8  15   23.73    6.71
  -1   8  14  174.21    9.77
   1  -8 -14  173.51    9.44
   1  -8 -13   19.11    5.93
  -1   8  13   19.37    6.62
   1  -8 -12    7.45    5.75
  -1   8  12    6.67    6.30
  -1   8  11  113.81    8.51
   1  -8 -11  120.22    8.17
  -1   8  10   16.64    6.80
   1  -8 -10   10.31    5.55
   1  -8  -9  143.62    8.84
  -1   8   9  130.32    9.05
  -1   8   8   23.39    6.79
   1  -8  -8   29.06    6.34
  -1   8   7  103.48    8.62
   1  -8  -7   97.89    8.08
  -1   8   6   57.68    7.88
   1  -8  -6   53.38    6.73
   1  -8  -5   19.90    6.55
  -1   8   5   23.70    7.00
  -1   8   4  109.31    8.54
   1  -8  -4  100.32    8.46
   1  -8  -3  129.28    8.99
  -1   8   3  140.89    9.41
   1  -8  -2   10.96    6.30
  -1   8   2   15.12    7.31
   1  -8  -1  112.74    8.49
  -1   8   1  116.56    8.86
  -1   8   0    6.35    6.60
   1  -8   0    9.19    6.50
   1  -8   1  114.59    8.60
  -1   8  -1  112.21    8.83
   1  -8   2   14.51    6.28
   1  -8   3  122.38    8.76
   1  -8   4  118.25    8.50
   1  -8   5   21.60    6.53
   1  -8   6   55.40    7.35
   1  -8   7  106.59    6.42
   1  -8   7  105.82    8.22
   1  -8   8   26.90    4.67
   1  -8   8   30.66    6.80
   1  -8   9  138.92    6.98
   1  -8   9  139.61    8.80
   1  -8  10   17.49    4.40
   1  -8  10   20.60    6.37
   1  -8  11  120.85    8.26
   1  -8  11  118.70    6.79
   1  -8  12    4.51    4.34
   1  -8  12    6.82    5.39
   1  -8  13   18.30    4.98
   1  -8  13   21.13    5.96
   1  -8  14  181.20    8.22
   1  -8  14  164.91    9.07
   1  -8  15   19.99    5.94
   1  -8  15   28.32    5.22
   1  -8  16   73.42    7.28
   1  -8  16   71.64    6.00
   1  -8  17   78.41    6.55
   1  -8  17   79.73    7.36
   1  -8  18   85.61    7.41
   1  -8  18   79.73    6.61
   1  -8  19    4.55    5.41
   1  -8  19   -0.45    4.59
   1  -8  20   56.81    6.25
   1  -8  20   50.09    6.63
   1  -8  21   10.13    5.10
   1  -8  21    2.28    4.79
   1  -8  22   35.33    6.03
   1  -8  22   52.04    6.09
   1  -8  23   19.40    5.22
   1  -8  23   20.00    5.55
   1  -8  24   36.12    5.48
   1  -8  24   34.33    5.83
   1  -8  25    0.64    4.76
   1  -8  25    7.01    4.98
   1  -8  26    7.48    5.06
   1  -8  26    1.79    5.22
   1  -8  27   -2.00    4.81
   1  -8  27    6.98    5.44
   1  -8  28   17.89    5.54
   1  -8  29    4.41    5.33
   1  -8  30   -9.26    5.43
   1  -8  31   25.67    6.25
   1  -8  32   16.70    6.08
   1  -8  33   49.72    7.70
   1  -8  34   26.18    6.45
   1  -8  35   40.76    6.91
   1  -8  36   33.75    7.56
   1  -8  37   19.19    6.85
   1  -8  38   28.82    7.33
   1  -8  39    7.76    7.01
  -1   7  47    5.21    8.72
  -1   7  46   -3.54    8.56
  -1   7  45    2.00    8.05
  -1   7  44   -1.72    7.54
  -1   7  43    8.89    7.25
  -1   7  42    5.34    7.25
   1  -7 -37   -1.46    6.01
   1  -7 -36   28.55    6.19
   1  -7 -35   41.95    6.90
   1  -7 -30    1.63    4.63
   1  -7 -29   46.52    5.72
   1  -7 -28   12.84    4.86
   1  -7 -27   18.32    5.21
   1  -7 -26  183.17    8.91
  -1   7  26  164.19    8.66
  -1   7  25   10.30    5.54
   1  -7 -25   16.61    5.10
   1  -7 -24   44.90    5.86
  -1   7  24   48.69    6.39
  -1   7  23    6.77    5.03
   1  -7 -23   11.07    4.71
  -1   7  22   42.59    6.08
   1  -7 -22   45.88    5.95
   1  -7 -21    2.61    4.74
  -1   7  21    1.61    5.20
  -1   7  20    9.41    5.14
   1  -7 -20   10.28    5.23
  -1   7  19   13.00    5.32
   1  -7 -19    7.03    5.03
  -1   7  18  100.28    7.31
   1  -7 -18   94.72    7.29
   1  -7 -17  106.71    7.61
  -1   7  17  111.52    7.95
   1  -7 -16   16.07    5.25
  -1   7  16   16.33    6.12
  -1   7  15   87.72    7.78
   1  -7 -15   86.65    7.10
   1  -7 -14  254.25   10.22
  -1   7  14  247.31    9.96
  -1   7  13   18.04    6.20
   1  -7 -13   27.26    5.79
   1  -7 -12   22.45    5.74
  -1   7  12   21.32    6.44
   1  -7 -11   52.16    6.56
  -1   7  11   50.22    7.03
  -1   7  10   78.41    7.27
   1  -7 -10   77.54    6.87
   1  -7  -9    8.37    5.09
  -1   7   9    9.77    5.63
   1  -7  -8   68.46    6.63
  -1   7   8   70.61    6.80
  -1   7   7   82.15    7.33
   1  -7  -7   79.54    7.03
   1  -7  -6   59.40    6.57
  -1   7   6   55.36    6.88
   1  -7  -5    7.82    5.67
  -1   7   5    5.88    5.76
  -1   7   4   28.97    6.19
   1  -7  -4   25.99    6.27
  -1   7   3  163.02    8.85
   1  -7  -3  151.89    8.68
  -1   7   2   13.80    6.10
   1  -7  -2   13.19    6.18
   1  -7  -1   80.59    7.37
   1  -7  -1   74.85    5.48
   1  -7   0  132.93    8.31
   1  -7   0  131.65    6.50
   1  -7   1   73.95    5.59
   1  -7   1   82.37    7.34
   1  -7   2    6.21    4.09
   1  -7   2   11.16    6.11
   1  -7   3  160.34    7.01
   1  -7   3  148.23    8.41
   1  -7   4   24.41    4.29
   1  -7   4   30.05    6.21
   1  -7   5    6.13    3.85
   1  -7   5   10.02    5.76
   1  -7   6   50.47    5.04
   1  -7   6   54.24    6.69
   1  -7   7   71.75    5.63
   1  -7   7   76.90    7.18
   1  -7   8   68.25    5.46
   1  -7   8   65.45    6.82
   1  -7   9    7.18    5.27
   1  -7   9    4.57    4.04
   1  -7  10   70.69    5.74
   1  -7  10   73.52    7.01
   1  -7  11   48.70    6.32
   1  -7  11   57.60    5.58
   1  -7  12   20.69    4.61
   1  -7  12   23.38    5.90
   1  -7  13   24.77    5.83
   1  -7  13   19.67    4.75
   1  -7  14  259.11    9.12
   1  -7  14  243.86    9.91
   1  -7  15   92.39    7.38
   1  -7  15   90.05    6.39
   1  -7  16   19.12    5.64
   1  -7  16   22.32    4.85
   1  -7  17  112.26    7.02
   1  -7  17  109.19    7.54
   1  -7  18  108.69    7.14
   1  -7  18   94.30    7.28
   1  -7  19    9.59    5.00
   1  -7  19    9.15    5.31
   1  -7  20   10.39    4.87
   1  -7  20   11.52    4.91
   1  -7  21    1.56    4.76
   1  -7  21   -2.52    4.71
   1  -7  22   37.10    5.85
   1  -7  22   46.18    5.78
   1  -7  23    3.65    4.78
   1  -7  23    9.62    4.89
   1  -7  24   49.94    5.88
   1  -7  24   50.14    6.10
   1  -7  25   12.39    5.28
   1  -7  25   19.79    5.75
   1  -7  26  168.66    8.52
   1  -7  26  188.63    9.35
   1  -7  27   23.41    5.70
   1  -7  27   18.90    5.24
   1  -7  28   16.86    5.87
   1  -7  29   45.53    6.72
   1  -7  30    3.91    5.36
   1  -7  31   10.85    5.63
   1  -7  32   13.02    6.09
   1  -7  33   15.72    6.08
   1  -7  34   45.62    7.50
   1  -7  35   41.63    7.26
   1  -7  36   20.70    6.37
   1  -7  37    2.19    5.97
   1  -7  38   13.94    6.34
   1  -7  39    6.42    6.32
   1  -7  40   19.75    7.34
   1  -7  41   25.67    7.39
   1  -7  42   11.99    7.03
   1  -7  43    1.07    7.42
   1  -7  44    2.93    7.72
   1  -7  45    2.75    8.13
   1  -7  46    3.81    8.25
   1  -7  47    3.38    8.66
   1  -6 -49   38.05    9.29
  -1   6  49   15.53    8.52
   1  -6 -48    5.49    7.89
  -1   6  48    3.88    8.74
   1  -6 -47   21.04    7.96
  -1   6  47    1.94    8.22
   1  -6 -46   13.34    7.73
  -1   6  46   11.44    7.32
   1  -6 -45    6.80    7.31
  -1   6  45    6.76    7.94
  -1   6  44   16.96    7.74
   1  -6 -44    8.54    7.57
   1  -6 -43    6.14    7.01
  -1   6  43    8.96    7.84
   1  -6 -42   28.69    7.39
  -1   6  42   20.03    7.46
   1  -6 -41    2.89    6.73
   1  -6 -40    0.59    6.44
   1  -6 -39    1.17    6.48
   1  -6 -38    5.06    6.44
   1  -6 -37   10.82    6.38
   1  -6 -36    1.99    6.23
   1  -6 -35    5.41    6.29
   1  -6 -34    4.44    5.88
   1  -6 -31    1.63    4.15
   1  -6 -30   26.79    4.93
   1  -6 -29    0.57    3.94
   1  -6 -28    1.48    3.69
   1  -6 -27   25.53    4.97
  -1   6  26   16.08    4.61
   1  -6 -26   18.54    4.54
  -1   6  25   56.98    6.01
   1  -6 -25   65.03    5.91
  -1   6  24   25.24    4.99
   1  -6 -24   21.11    5.03
   1  -6 -23   18.95    5.08
  -1   6  23   14.26    5.07
  -1   6  22   60.58    6.15
   1  -6 -22   60.28    6.12
   1  -6 -21   32.96    5.65
  -1   6  21   44.10    5.97
  -1   6  20   13.75    5.04
   1  -6 -20   13.71    4.73
  -1   6  19   20.98    5.22
   1  -6 -19   21.36    5.22
   1  -6 -18   12.99    4.66
  -1   6  18   14.18    4.95
  -1   6  17   41.59    5.83
   1  -6 -17   40.50    5.37
   1  -6 -16   56.94    5.84
  -1   6  16   53.02    6.14
  -1   6  15   36.85    5.78
   1  -6 -15   34.65    5.52
  -1   6  14   21.12    5.42
   1  -6 -14   20.75    4.93
  -1   6  13   40.59    5.81
   1  -6 -13   37.90    5.30
   1  -6 -12    1.85    4.54
  -1   6  12    4.46    4.95
  -1   6  11   11.63    5.13
   1  -6 -11   16.54    4.87
  -1   6  10   16.09    5.35
   1  -6 -10   17.22    4.84
  -1   6   9    3.05    5.23
   1  -6  -9    3.20    4.42
   1  -6  -8   26.65    5.25
  -1   6   8   28.11    5.54
  -1   6   7    2.37    5.17
   1  -6  -7    2.58    4.66
  -1   6   6   13.65    5.20
   1  -6  -6   15.48    4.79
   1  -6  -5  270.61    9.47
  -1   6   5  270.06    9.24
   1  -6  -4    8.50    5.07
  -1   6   4   13.42    5.09
   1  -6  -3   22.62    5.42
   1  -6  -2   92.65    6.79
   1  -6  -2   86.41    5.22
   1  -6  -1    0.22    3.66
   1  -6  -1    0.64    4.73
   1  -6   0   12.63    3.77
   1  -6   0    7.87    4.77
   1  -6   1    2.71    3.63
   1  -6   1    0.50    4.60
   1  -6   2   84.90    5.23
   1  -6   2   84.83    6.32
   1  -6   3   19.63    3.79
   1  -6   3   23.61    5.10
   1  -6   4    6.67    3.66
   1  -6   4   10.97    4.81
   1  -6   5  279.41    8.01
   1  -6   5  274.78    9.38
   1  -6   6   13.19    4.81
   1  -6   6   13.56    3.80
   1  -6   7   -0.05    3.68
   1  -6   7    2.76    4.53
   1  -6   8   28.92    4.36
   1  -6   8   25.17    5.01
   1  -6   9    6.03    3.74
   1  -6   9    1.29    4.38
   1  -6  10   14.51    4.65
   1  -6  10   18.30    4.04
   1  -6  11   11.36    4.03
   1  -6  11   13.17    4.83
   1  -6  12    6.75    3.97
   1  -6  12    6.94    4.61
   1  -6  13   43.21    5.56
   1  -6  13   36.13    4.96
   1  -6  14   21.20    4.71
   1  -6  14   20.50    4.94
   1  -6  15   39.08    5.40
   1  -6  15   33.14    5.18
   1  -6  16   57.03    5.73
   1  -6  16   49.26    5.44
   1  -6  17   45.05    5.64
   1  -6  17   42.11    5.52
   1  -6  18   14.03    5.08
   1  -6  18   17.23    5.03
   1  -6  19   16.32    5.22
   1  -6  19   25.46    5.15
   1  -6  20   14.51    5.18
   1  -6  20   20.09    4.84
   1  -6  21   41.34    5.84
   1  -6  21   40.11    5.58
   1  -6  22   60.68    6.19
   1  -6  22   65.58    6.10
   1  -6  23   12.79    4.59
   1  -6  23   15.34    5.32
   1  -6  24   24.88    5.09
   1  -6  24   22.27    5.53
   1  -6  25   64.68    6.79
   1  -6  25   59.01    5.60
   1  -6  26   16.14    4.51
   1  -6  26   24.40    5.74
   1  -6  27   26.66    5.68
   1  -6  27   20.86    4.69
   1  -6  28    8.02    5.22
   1  -6  29    5.04    5.21
   1  -6  30   31.05    6.19
   1  -6  31    5.89    5.14
   1  -6  32   66.79    7.41
   1  -6  33    6.36    5.61
   1  -6  34    0.59    5.47
   1  -6  35    8.91    5.54
   1  -6  36    2.97    5.47
   1  -6  37   11.85    6.39
   1  -6  38    7.63    5.94
   1  -6  39    3.16    6.38
   1  -6  40    1.06    6.06
   1  -6  41    0.94    6.14
   1  -6  42   19.26    7.25
   1  -6  43   -2.13    6.85
   1  -6  44    4.05    6.92
   1  -6  45   14.43    7.22
   1  -6  46    1.81    7.47
   1  -6  47   20.02    7.64
   1  -6  48    5.45    8.31
   1  -5 -50   -1.49    8.26
  -1   5  50   -5.07    8.53
   1  -5 -49    5.33    8.32
  -1   5  49    7.27    8.28
   1  -5 -48   25.54    8.32
  -1   5  48   36.87    9.19
   1  -5 -47   35.06    8.78
  -1   5  47   38.04    9.15
   1  -5 -46    9.03    7.33
  -1   5  46   12.97    7.86
   1  -5 -45    0.00    7.03
  -1   5  45    3.67    7.62
   1  -5 -44   30.14    8.05
  -1   5  44   37.46    8.38
   1  -5 -43    6.81    7.43
  -1   5  43   13.12    7.42
  -1   5  42    6.42    7.52
   1  -5 -42    6.89    7.05
   1  -5 -41    3.89    6.68
  -1   5  41    3.02    7.52
   1  -5 -40   -1.07    6.66
   1  -5 -39   -3.66    6.02
   1  -5 -38   30.27    7.27
   1  -5 -37   53.20    7.58
   1  -5 -36   12.38    5.78
   1  -5 -35   49.88    7.07
   1  -5 -34   26.96    6.42
   1  -5 -33   39.56    6.26
   1  -5 -32   18.25    5.70
   1  -5 -31   33.05    4.56
   1  -5 -30   42.73    5.08
   1  -5 -29   40.09    5.00
   1  -5 -28    7.28    3.67
   1  -5 -27   47.40    5.25
   1  -5 -26   38.82    5.07
  -1   5  26   34.72    5.19
   1  -5 -25   40.31    5.10
  -1   5  25   34.68    5.07
   1  -5 -24   31.24    4.72
  -1   5  24   27.46    4.87
  -1   5  23   41.91    5.10
   1  -5 -23   46.36    5.28
   1  -5 -22   71.31    5.99
  -1   5  22   72.12    5.58
  -1   5  21    6.67    4.29
   1  -5 -21    6.83    4.07
   1  -5 -20   56.67    5.45
  -1   5  20   52.82    5.09
  -1   5  19   20.52    4.44
   1  -5 -19   17.58    4.50
  -1   5  18   31.80    4.64
   1  -5 -18   24.59    4.69
  -1   5  17   58.98    5.16
   1  -5 -17   53.45    5.18
   1  -5 -16   34.78    4.90
  -1   5  16   33.21    4.79
  -1   5  15   26.88    4.74
   1  -5 -15   27.12    4.52
  -1   5  14   61.68    5.32
   1  -5 -14   63.73    5.34
  -1   5  13   18.19    4.41
   1  -5 -13   19.98    4.28
  -1   5  12    8.88    4.18
   1  -5 -12    9.50    3.97
   1  -5 -11    7.54    3.78
  -1   5  11    9.38    4.27
  -1   5  10    4.49    4.31
   1  -5 -10    4.35    3.85
   1  -5  -9  146.87    6.62
  -1   5   9  140.64    6.69
   1  -5  -8  178.24    7.18
  -1   5   8  168.27    7.07
  -1   5   7   61.27    5.34
   1  -5  -7   62.49    5.22
  -1   5   6   13.65    4.34
   1  -5  -6   11.62    3.93
   1  -5  -5  175.94    7.02
   1  -5  -4   55.92    4.87
   1  -5  -3  131.30    5.80
   1  -5  -3  132.90    6.61
   1  -5  -2   43.94    4.46
   1  -5  -2   48.66    5.09
   1  -5  -1  454.48   10.41
   1  -5  -1  469.07    9.43
   1  -5   0  257.38    8.24
   1  -5   0  263.85    7.46
   1  -5   1  464.38   10.43
   1  -5   1  484.39    9.44
   1  -5   2   47.70    4.91
   1  -5   2   50.84    4.24
   1  -5   3  136.51    5.78
   1  -5   3  134.46    6.42
   1  -5   4   58.53    5.22
   1  -5   4   61.57    4.67
   1  -5   5  182.52    6.56
   1  -5   5  179.25    7.11
   1  -5   6    9.58    3.56
   1  -5   6    7.31    3.80
  -1   5  -6    8.00    1.13
   1  -5   7   62.72    4.78
   1  -5   7   58.01    4.95
  -1   5  -7   58.02    1.97
   1  -5   8  163.23    6.82
   1  -5   8  172.25    6.51
  -1   5  -8  166.23    3.39
  -1   5  -9  136.17    3.35
   1  -5   9  137.05    6.40
   1  -5   9  147.15    6.22
   1  -5  10    5.11    3.71
   1  -5  10    5.54    3.55
  -1   5 -10    3.31    1.58
   1  -5  11    8.18    3.74
  -1   5 -11    8.82    1.95
   1  -5  11    8.79    3.55
   1  -5  12    8.53    3.96
  -1   5 -12    8.80    2.11
   1  -5  12   11.58    3.72
  -1   5 -13   18.15    2.41
   1  -5  13   22.64    4.26
   1  -5  13   22.52    4.20
   1  -5  14   61.04    5.40
   1  -5  14   58.99    5.03
  -1   5 -14   62.58    3.27
   1  -5  15   27.22    4.46
  -1   5 -15   27.79    2.80
   1  -5  15   28.41    4.77
   1  -5  16   33.03    4.97
  -1   5 -16   33.34    3.13
   1  -5  16   36.93    4.62
   1  -5  17   54.46    5.49
  -1   5 -17   57.87    3.81
   1  -5  17   57.06    5.13
   1  -5  18   35.15    5.14
   1  -5  18   32.88    4.61
  -1   5 -18   33.12    3.38
  -1   5 -19   15.32    3.21
   1  -5  19   16.25    4.82
   1  -5  19   16.36    4.08
   1  -5  20   56.78    5.94
  -1   5 -20   55.61    4.08
   1  -5  20   51.06    4.82
   1  -5  21    7.88    4.95
  -1   5 -21    9.31    3.44
   1  -5  21    7.77    3.89
   1  -5  22   70.35    5.45
   1  -5  22   66.59    6.47
  -1   5 -22   74.85    4.87
   1  -5  23   41.29    5.95
   1  -5  23   43.56    4.80
  -1   5 -23   46.23    4.41
  -1   5 -24   33.22    4.49
   1  -5  24   30.96    4.39
   1  -5  24   32.17    5.83
  -1   5 -25   46.97    4.65
   1  -5  25   38.93    6.13
   1  -5  25   38.22    4.59
   1  -5  26   44.07    6.35
   1  -5  26   33.81    4.70
  -1   5 -26   40.25    4.95
  -1   5 -27   48.18    5.00
   1  -5  27   53.80    6.85
   1  -5  28    9.33    5.51
  -1   5 -28    7.05    4.28
   1  -5  29   34.74    6.43
  -1   5 -29   37.35    5.04
   1  -5  30   36.38    6.55
  -1   5 -30   37.29    5.09
   1  -5  31   27.95    6.48
  -1   5 -31   26.42    4.19
  -1   5 -32   10.97    4.33
   1  -5  32   10.51    6.17
   1  -5  33   24.99    6.67
  -1   5 -33   28.62    5.21
   1  -5  34   26.63    7.01
  -1   5 -34   26.55    5.35
  -1   5 -35   40.64    5.83
   1  -5  35   29.89    6.85
   1  -5  36    2.64    6.20
  -1   5 -36    8.85    4.98
  -1   5 -37   45.47    6.33
   1  -5  37   36.56    7.62
   1  -5  38   28.74    7.19
   1  -5  39   -5.36    6.63
   1  -5  40   -4.96    6.62
   1  -5  41   -5.04    6.55
   1  -5  42    1.87    7.06
   1  -5  43   -0.03    6.93
   1  -5  44   20.21    7.23
   1  -5  45  -16.20    7.74
   1  -5  46   -4.48    7.39
   1  -5  47   19.33    7.90
   1  -5  48   21.25    8.80
   1  -5  49   -4.58    8.06
   1  -4 -51   12.12    8.44
  -1   4  51   23.79    9.03
   1  -4 -50   13.60    7.89
  -1   4  50   13.14    8.52
   1  -4 -49   44.53    8.80
  -1   4  49   30.25    9.46
   1  -4 -48   21.07    8.18
  -1   4  48   18.17    8.46
   1  -4 -47    2.91    7.49
  -1   4  47    1.35    8.24
   1  -4 -46   24.75    7.84
  -1   4  46   25.64    8.58
   1  -4 -45   -0.65    6.99
  -1   4  45    2.27    8.06
   1  -4 -44    5.09    6.86
  -1   4  44    2.70    7.34
   1  -4 -43    8.34    7.25
  -1   4  43    5.20    7.79
  -1   4  42   24.48    7.91
   1  -4 -42   11.20    6.80
   1  -4 -41    9.52    6.92
  -1   4  41   11.13    7.74
   1  -4 -40   39.04    7.39
  -1   4  40   21.08    7.24
   1  -4 -39   18.70    6.54
   1  -4 -38   28.98    6.56
   1  -4 -37   -1.09    5.98
   1  -4 -36   25.68    6.69
   1  -4 -35   21.03    6.34
   1  -4 -34    2.46    5.61
   1  -4 -33   19.02    6.22
   1  -4 -32   34.63    6.54
   1  -4 -31   21.06    6.01
   1  -4 -31   25.84    4.33
   1  -4 -30    0.30    3.38
   1  -4 -30   -1.34    5.61
   1  -4 -29   42.97    6.31
   1  -4 -29   42.38    4.57
   1  -4 -28  156.92    6.79
   1  -4 -28  162.08    8.51
   1  -4 -27   42.46    4.69
   1  -4 -26   38.24    4.55
  -1   4  26   40.04    4.08
   1  -4 -25   36.00    4.42
  -1   4  25   30.28    4.10
  -1   4  24   50.89    4.53
   1  -4 -24   53.16    4.70
   1  -4 -23   18.20    4.01
  -1   4  23   19.21    3.87
   1  -4 -22   18.59    4.15
  -1   4  22   21.78    3.84
   1  -4 -21   71.45    5.32
  -1   4  21   66.78    4.84
   1  -4 -20  154.01    6.68
  -1   4  20  151.72    5.86
   1  -4 -19   49.18    4.55
  -1   4  19   48.12    4.41
  -1   4  18   20.97    3.80
   1  -4 -18   20.49    4.07
  -1   4  17   52.89    4.53
   1  -4 -17   54.63    4.79
  -1   4  16   11.19    3.52
   1  -4 -16    9.29    3.61
   1  -4 -15   45.05    4.35
  -1   4  15   51.08    4.44
   1  -4 -14   59.68    4.72
  -1   4  14   56.18    4.48
   1  -4 -13   58.53    4.57
  -1   4  13   59.85    4.65
  -1   4  12  365.41    8.11
   1  -4 -12  364.63    8.89
   1  -4 -11   52.76    4.59
  -1   4  11   59.84    4.49
   1  -4 -10   32.34    3.93
  -1   4  10   31.34    4.13
   1  -4  -9   48.02    4.29
  -1   4   9   47.36    4.32
  -1   4   8  275.52    7.22
   1  -4  -8  280.93    7.71
   1  -4  -7   13.03    3.60
   1  -4  -6  267.46    7.44
   1  -4  -5   28.70    3.94
   1  -4  -4  258.42    6.79
   1  -4  -4  264.25    7.38
   1  -4  -3   24.36    3.68
   1  -4  -3   28.32    3.76
   1  -4  -2   37.40    3.91
   1  -4  -2   42.37    4.01
   1  -4  -1  132.11    5.35
   1  -4  -1  134.90    5.81
   1  -4   0  283.47    7.57
   1  -4   0  293.99    7.11
   1  -4   1  138.28    5.79
   1  -4   1  131.80    5.25
   1  -4   2   34.81    3.70
   1  -4   2   35.21    4.09
   1  -4   3   25.84    3.90
   1  -4   3   22.91    3.57
   1  -4   4  257.02    6.86
   1  -4   4  252.82    7.16
   1  -4   5   28.68    3.62
   1  -4   5   25.01    3.76
   1  -4   6  256.93    7.17
   1  -4   6  269.07    7.02
  -1   4  -6  247.97    3.11
   1  -4   7   15.94    3.60
  -1   4  -7   13.50    1.35
   1  -4   7   15.30    3.36
   1  -4   8  283.81    7.44
  -1   4  -8  274.23    4.01
   1  -4   8  275.87    7.26
  -1   4  -9   41.33    2.23
   1  -4   9   46.96    4.21
   1  -4   9   40.28    4.15
   1  -4  10   28.96    4.04
   1  -4  10   32.62    3.91
  -1   4 -10   30.42    2.17
  -1   4 -11   53.89    2.72
   1  -4  11   54.66    4.52
   1  -4  11   59.27    4.47
   1  -4  12  400.44    9.24
  -1   4 -12  372.30    5.94
   1  -4  12  385.22    8.36
  -1   4 -13   59.01    3.05
   1  -4  13   63.14    4.98
   1  -4  13   54.13    4.32
  -1   4 -14   58.88    3.34
   1  -4  14   55.45    4.72
   1  -4  14   59.70    4.35
   1  -4  15   49.51    4.82
  -1   4 -15   48.65    3.27
   1  -4  15   47.02    4.14
  -1   4 -16   10.06    2.77
   1  -4  16   11.03    4.22
   1  -4  16   12.98    3.39
   1  -4  17   56.86    5.04
   1  -4  17   52.06    4.21
  -1   4 -17   50.28    3.71
   1  -4  18   21.51    4.56
  -1   4 -18   21.23    3.34
   1  -4  18   19.85    3.52
   1  -4  19   46.26    3.99
   1  -4  19   49.74    5.31
  -1   4 -19   46.08    3.89
   1  -4  20  157.49    7.39
   1  -4  20  142.01    5.73
  -1   4 -20  148.79    5.74
   1  -4  21   77.81    6.08
  -1   4 -21   63.36    4.61
   1  -4  21   66.29    4.61
   1  -4  22   20.52    5.10
   1  -4  22   21.99    3.66
  -1   4 -22   23.50    3.92
   1  -4  23   17.30    3.55
   1  -4  23   16.82    5.34
  -1   4 -23   20.05    4.04
   1  -4  24   46.91    4.22
   1  -4  24   53.36    6.24
  -1   4 -24   53.43    4.98
  -1   4 -25   30.52    4.81
   1  -4  25   30.75    5.97
   1  -4  25   27.68    3.86
   1  -4  26   39.57    4.06
   1  -4  26   33.92    6.10
  -1   4 -26   45.21    5.09
  -1   4 -27   47.77    5.37
   1  -4  27   40.16    6.48
   1  -4  28  152.66    8.82
  -1   4 -28  151.61    7.44
  -1   4 -29   45.73    5.62
   1  -4  29   35.21    6.55
   1  -4  30    0.62    5.85
  -1   4 -30    2.09    4.44
   1  -4  31   21.11    6.17
  -1   4 -31   22.87    5.27
   1  -4  32   39.89    6.93
  -1   4 -32   40.46    5.75
   1  -4  33   15.71    6.02
  -1   4 -33   24.25    5.23
  -1   4 -34    1.32    4.71
   1  -4  34   -3.28    6.07
  -1   4 -35   23.15    5.52
   1  -4  35   22.42    6.55
  -1   4 -36   27.91    6.10
   1  -4  36   26.77    6.91
  -1   4 -37    6.14    5.46
   1  -4  37   -0.28    6.52
  -1   4 -38   31.29    6.29
   1  -4  38   39.42    7.48
   1  -4  39   16.63    6.85
  -1   4 -39   21.96    6.06
  -1   4 -40   27.78    6.35
   1  -4  40   33.24    7.29
  -1   4 -41    8.42    5.43
   1  -4  41    5.29    6.60
  -1   4 -42   10.54    5.26
   1  -4  42   16.52    7.47
   1  -4  43    6.69    6.80
  -1   4 -43    3.66    5.60
   1  -4  44    6.70    7.09
  -1   4 -44    7.95    5.27
   1  -4  45   -2.60    6.75
  -1   4 -45    1.03    5.98
   1  -4  46   12.43    7.02
  -1   4 -46   18.22    6.70
  -1   4 -47    2.57    6.33
   1  -4  47   -5.12    7.17
   1  -4  48   13.33    7.80
  -1   4 -48    9.93    6.38
  -1   4 -49   25.75    6.85
   1  -4  49   31.96    8.99
   1  -4  50    7.31    7.47
  -1   4 -50   14.33    6.84
  -1   4 -51   17.70    7.40
   1  -4  51    8.75    7.88
  -1   4 -52    3.03    7.59
  -1   4 -53    4.71    7.99
   1  -3 -52   25.82    8.61
  -1   3  52   25.53    9.37
   1  -3 -51    9.82    8.50
  -1   3  51   26.15    9.51
   1  -3 -50   19.11    8.84
  -1   3  50   21.08    9.39
   1  -3 -49    1.76    8.12
  -1   3  49   14.49    9.15
   1  -3 -48   30.71    8.22
  -1   3  48   31.34    8.72
   1  -3 -47   17.28    7.51
  -1   3  47   10.63    8.06
  -1   3  46    6.08    7.68
   1  -3 -46   20.58    7.85
   1  -3 -45    4.19    7.09
  -1   3  45    9.29    8.08
   1  -3 -44    8.02    6.62
  -1   3  44   10.24    7.37
   1  -3 -43    6.04    6.58
  -1   3  43    2.13    7.39
   1  -3 -42   12.82    6.94
  -1   3  42   10.63    7.71
   1  -3 -41    8.69    6.74
  -1   3  41   21.59    8.04
   1  -3 -40   36.37    7.21
  -1   3  40   39.18    8.03
   1  -3 -39   35.52    7.45
  -1   3  39   27.96    7.48
   1  -3 -38   39.79    7.04
  -1   3  38   38.74    7.92
   1  -3 -37    8.02    6.52
   1  -3 -36   66.81    7.81
   1  -3 -35   82.32    7.76
   1  -3 -34  146.97    9.10
   1  -3 -33    7.45    5.96
   1  -3 -32   21.32    6.18
   1  -3 -31   12.87    5.82
   1  -3 -31   15.26    3.68
   1  -3 -30  151.38    6.49
   1  -3 -30  150.08    8.55
   1  -3 -29   21.58    5.79
   1  -3 -29   24.08    3.80
   1  -3 -28   22.35    5.63
   1  -3 -28   19.38    3.80
   1  -3 -27    2.53    5.06
   1  -3 -27    2.59    3.03
   1  -3 -26    7.40    5.00
   1  -3 -26    6.19    3.14
   1  -3 -25  119.58    6.98
  -1   3  25  112.97    4.80
   1  -3 -25  116.18    5.59
   1  -3 -24   14.72    4.84
  -1   3  24    9.77    2.86
   1  -3 -24   10.39    3.37
   1  -3 -23    7.02    4.41
  -1   3  23    6.77    2.96
   1  -3 -23    4.77    3.16
   1  -3 -22   56.30    4.48
  -1   3  22   58.16    3.78
   1  -3 -22   60.45    5.34
  -1   3  21   10.01    2.89
   1  -3 -21    9.50    3.13
   1  -3 -21   12.09    4.18
  -1   3  20   34.15    3.45
   1  -3 -20   36.74    3.72
   1  -3 -19   54.64    4.24
  -1   3  19   46.94    3.66
   1  -3 -18  120.47    5.41
  -1   3  18  126.42    4.71
   1  -3 -17  107.22    5.09
  -1   3  17   97.64    4.28
  -1   3  16    5.08    2.74
   1  -3 -16    7.36    2.97
  -1   3  15   27.82    3.16
   1  -3 -15   29.93    3.59
  -1   3  14 1055.94   11.14
   1  -3 -14 1063.52   13.41
   1  -3 -13  299.75    7.45
  -1   3  13  294.79    6.35
  -1   3  12  109.44    4.45
   1  -3 -12  112.57    5.01
  -1   3  11  200.56    5.40
   1  -3 -11  205.17    6.20
  -1   3  10  139.87    4.75
   1  -3 -10  136.84    5.24
   1  -3  -9  144.85    5.34
  -1   3   9  155.20    4.94
   1  -3  -8  746.32   10.69
  -1   3   8  764.42    9.48
   1  -3  -7   28.08    3.46
   1  -3  -6  285.25    6.87
   1  -3  -5   70.00    2.46
   1  -3  -5   70.10    4.24
   1  -3  -4  142.39    5.03
   1  -3  -4  138.65    5.17
   1  -3  -4  139.34    2.80
   1  -3  -3   82.16    1.97
   1  -3  -3   85.19    4.42
   1  -3  -3   76.17    4.25
   1  -3  -2 1093.97   11.76
   1  -3  -2 1042.44   12.09
   1  -3  -1  267.16    6.39
   1  -3  -1  265.67    6.50
   1  -3   0   36.80    3.44
   1  -3   0   44.10    3.62
   1  -3   1  273.97    6.46
   1  -3   1  269.47    6.43
   1  -3   2 1098.04   11.91
   1  -3   2 1046.56   11.89
   1  -3   3   78.23    4.18
   1  -3   3   78.37    4.22
   1  -3   4  138.30    4.94
   1  -3   4  143.32    5.11
   1  -3   5   71.38    3.97
   1  -3   5   70.53    4.08
   1  -3   6  302.14    6.89
  -1   3  -6  278.86    3.22
   1  -3   6  284.98    6.46
   1  -3   7   27.69    3.55
  -1   3  -7   28.03    1.72
   1  -3   7   26.36    3.25
   1  -3   8  763.04    9.90
   1  -3   8  773.14   10.91
  -1   3  -8  748.42    6.41
   1  -3   9  147.44    5.56
   1  -3   9  143.82    4.89
  -1   3  -9  145.13    3.42
  -1   3 -10  135.56    3.56
   1  -3  10  135.24    5.44
   1  -3  10  130.37    4.63
  -1   3 -11  199.60    4.41
   1  -3  11  206.13    5.57
   1  -3  11  204.01    6.42
   1  -3  12  110.68    5.35
   1  -3  12  114.14    4.44
  -1   3 -12  107.99    3.75
   1  -3  13  307.07    7.88
   1  -3  13  303.90    6.47
  -1   3 -13  284.65    5.77
  -1   3 -14 1040.74   10.83
   1  -3  14 1068.95   11.41
   1  -3  14 1077.10   14.05
   1  -3  15   29.01    3.11
   1  -3  15   27.06    4.12
  -1   3 -15   27.20    3.15
  -1   3 -16    6.39    2.92
   1  -3  16    5.08    2.45
   1  -3  16    4.12    3.66
   1  -3  17   93.68    5.70
  -1   3 -17  103.87    4.68
   1  -3  17  102.79    4.12
  -1   3 -18  128.10    5.22
   1  -3  18  119.87    6.25
   1  -3  18  123.20    4.46
  -1   3 -19   53.61    4.30
   1  -3  19   45.57    5.00
   1  -3  19   49.33    3.43
  -1   3 -20   39.07    4.24
   1  -3  20   35.04    3.18
   1  -3  20   32.82    4.85
  -1   3 -21   10.77    3.65
   1  -3  21    7.09    4.39
   1  -3  21    8.51    2.58
  -1   3 -22   54.13    4.70
   1  -3  22   52.14    5.58
   1  -3  22   56.24    3.55
   1  -3  23    8.04    4.68
  -1   3 -23    7.28    3.96
   1  -3  23    6.43    2.56
   1  -3  24   11.38    5.00
  -1   3 -24   12.88    4.26
   1  -3  24   11.93    2.65
  -1   3 -25  107.51    6.29
   1  -3  25  111.57    7.33
   1  -3  25  110.36    4.35
  -1   3 -26    5.06    4.27
   1  -3  26    7.72    5.29
  -1   3 -27    0.12    4.55
   1  -3  27   -1.27    5.11
  -1   3 -28   19.52    5.10
   1  -3  28   20.65    5.94
  -1   3 -29   28.35    5.55
   1  -3  29   25.06    6.06
  -1   3 -30  145.57    7.91
   1  -3  30  138.99    8.56
   1  -3  31   17.03    6.18
  -1   3 -31    9.91    5.22
   1  -3  32   17.98    5.93
  -1   3 -32   15.81    5.49
  -1   3 -33    3.92    5.35
   1  -3  33    2.97    5.60
  -1   3 -34  125.81    7.85
   1  -3  34  129.20    8.88
  -1   3 -35   70.13    6.83
   1  -3  35   67.21    7.63
   1  -3  36   67.97    7.75
  -1   3 -36   64.39    6.92
  -1   3 -37    8.12    5.33
   1  -3  37    3.52    6.21
  -1   3 -38   43.64    6.51
   1  -3  38   34.90    7.10
  -1   3 -39   32.34    6.60
   1  -3  39   23.70    7.00
   1  -3  40   32.64    7.59
  -1   3 -40   31.50    6.41
   1  -3  41    5.73    6.59
  -1   3 -41    7.35    5.40
  -1   3 -42   14.10    5.86
   1  -3  42    8.33    7.24
  -1   3 -43    1.84    5.78
   1  -3  43    4.83    6.74
   1  -3  44   10.66    6.82
  -1   3 -44    9.32    5.65
   1  -3  45    4.31    7.18
  -1   3 -45   10.21    6.12
   1  -3  46   13.50    6.74
  -1   3 -46    2.58    6.02
  -1   3 -47   13.16    6.47
   1  -3  47    9.68    7.70
  -1   3 -48   27.91    7.63
   1  -3  48   13.21    7.25
   1  -3  49    5.97    7.01
  -1   3 -49   -3.21    6.33
  -1   3 -50   13.90    6.79
   1  -3  50    7.92    7.52
  -1   3 -51    9.30    6.90
   1  -3  51   11.15    7.28
   1  -3  52   26.76    7.98
  -1   3 -52   28.68    7.38
  -1   3 -53    5.03    7.46
   1  -2 -53   -0.26    7.82
  -1   2  53   -4.76    8.61
   1  -2 -52   -3.77    7.97
  -1   2  52   -8.72    8.71
   1  -2 -51    0.49    7.65
  -1   2  51    0.29    8.30
   1  -2 -50    6.51    7.61
  -1   2  50   16.77    8.89
   1  -2 -49   20.75    7.86
  -1   2  49   32.10    9.24
   1  -2 -48   18.57    8.47
  -1   2  48   18.57    8.07
   1  -2 -47   28.31    8.04
  -1   2  47   23.13    8.41
   1  -2 -46   36.69    7.78
  -1   2  46   54.79    8.69
   1  -2 -45   18.33    7.39
  -1   2  45   18.62    7.77
   1  -2 -44   15.82    7.61
  -1   2  44    1.73    7.59
   1  -2 -43   22.25    7.06
  -1   2  43   15.64    8.18
   1  -2 -42    2.97    6.49
  -1   2  42    2.84    7.30
   1  -2 -41    7.36    6.47
  -1   2  41    8.33    7.18
   1  -2 -40   47.85    7.39
  -1   2  40   39.53    8.27
   1  -2 -39   49.04    7.63
  -1   2  39   52.34    8.28
   1  -2 -38   65.96    7.78
  -1   2  38   72.00    8.55
   1  -2 -37   27.72    6.97
  -1   2  37   26.57    7.53
  -1   2  36   42.37    7.77
   1  -2 -36   46.97    6.96
   1  -2 -35    9.30    6.03
   1  -2 -34   40.66    7.01
   1  -2 -33  129.27    8.49
   1  -2 -32   61.01    7.08
   1  -2 -31   83.71    5.08
   1  -2 -31   97.08    7.67
   1  -2 -30   47.59    6.57
   1  -2 -30   44.76    4.20
   1  -2 -29    1.61    2.97
   1  -2 -29    9.46    5.61
   1  -2 -28   17.24    5.41
   1  -2 -28   13.07    3.32
   1  -2 -27   13.34    5.23
   1  -2 -27   11.92    3.29
   1  -2 -26   25.38    5.28
   1  -2 -26   21.83    3.48
  -1   2  25   22.24    2.65
   1  -2 -25   21.62    5.01
   1  -2 -25   22.93    3.44
   1  -2 -24   55.43    5.41
   1  -2 -24   53.55    4.04
  -1   2  24   51.59    3.01
   1  -2 -23    1.69    4.10
   1  -2 -23    1.13    2.74
  -1   2  23    0.12    2.10
  -1   2  22  105.70    3.74
   1  -2 -22  108.48    4.97
   1  -2 -22  109.57    6.20
  -1   2  21   74.80    3.27
   1  -2 -21   78.24    4.36
   1  -2 -21   82.75    5.50
   1  -2 -20  243.66    7.67
   1  -2 -20  248.19    6.62
  -1   2  20  241.63    4.97
   1  -2 -19   10.25    2.85
   1  -2 -19   12.68    3.92
  -1   2  19    9.89    2.17
  -1   2  18  237.96    4.83
   1  -2 -18  241.10    6.55
   1  -2 -18  232.56    7.06
   1  -2 -17  176.13    6.16
  -1   2  17  165.27    4.15
   1  -2 -17  169.98    5.69
   1  -2 -16   49.18    4.12
   1  -2 -16   49.47    3.62
  -1   2  16   46.41    2.73
  -1   2  15   51.40    2.74
   1  -2 -15   50.08    3.90
   1  -2 -15   53.19    3.61
   1  -2 -14   80.40    4.32
  -1   2  14   76.59    3.12
   1  -2 -14   78.70    4.06
  -1   2  13  298.80    5.08
   1  -2 -13  291.44    6.76
   1  -2 -13  311.05    6.72
   1  -2 -12  368.86    7.24
   1  -2 -12  372.03    6.96
  -1   2  12  367.56    5.51
  -1   2  11  212.92    4.43
   1  -2 -11  217.44    5.35
   1  -2 -11  223.94    5.77
   1  -2 -10  177.90    4.74
   1  -2 -10  161.20    5.06
  -1   2  10  168.07    4.10
   1  -2  -9  129.18    4.65
  -1   2   9  128.67    3.70
   1  -2  -9  129.40    4.02
   1  -2  -8  107.53    3.59
   1  -2  -8  109.84    4.36
   1  -2  -7  322.66    6.53
   1  -2  -7  315.99    5.08
   1  -2  -6  803.92    7.19
   1  -2  -6  794.01    9.69
   1  -2  -5  877.10    6.95
   1  -2  -5  867.69   10.00
   1  -2  -4  134.52    4.51
   1  -2  -4  133.43    2.87
   1  -2  -3  478.73    7.50
   1  -2  -3  446.98    7.24
   1  -2  -3  457.50    4.27
   1  -2  -2  232.72    5.56
   1  -2  -2  235.42    5.47
   1  -2  -1   47.93    3.27
   1  -2  -1   43.76    3.42
   1  -2   0  390.80    6.60
   1  -2   0  389.60    6.75
   1  -2   1   49.79    3.51
   1  -2   1   48.69    3.26
   1  -2   2  240.58    5.63
   1  -2   2  230.63    5.19
   1  -2   3  469.72    6.93
   1  -2   3  458.34    7.44
   1  -2   4  144.47    4.80
   1  -2   4  144.74    4.26
   1  -2   5  892.05   10.22
   1  -2   5  899.87    9.11
   1  -2   6  826.68    8.61
   1  -2   6  821.93   10.08
   1  -2   7  329.29    5.61
   1  -2   7  319.45    6.84
   1  -2   8  109.30    3.71
   1  -2   8  107.62    4.68
   1  -2   9  123.74    4.92
   1  -2   9  121.63    3.82
   1  -2  10  174.03    5.67
   1  -2  10  171.03    4.25
   1  -2  11  222.82    6.25
   1  -2  11  219.26    4.64
   1  -2  12  359.67    7.79
   1  -2  12  370.79    5.75
   1  -2  13  303.36    7.47
   1  -2  13  296.31    5.14
   1  -2  14   80.67    4.85
   1  -2  14   78.48    3.10
   1  -2  15   48.83    4.45
   1  -2  15   50.79    2.70
   1  -2  16   48.22    2.69
   1  -2  16   42.01    4.50
   1  -2  17  168.17    3.99
   1  -2  17  157.02    6.48
   1  -2  18  229.71    7.51
   1  -2  18  239.63    4.59
   1  -2  19   14.02    4.16
   1  -2  19   11.44    1.96
   1  -2  20  235.97    4.56
   1  -2  20  234.87    7.94
   1  -2  21   69.66    5.47
   1  -2  21   74.85    2.90
   1  -2  22  103.76    6.31
   1  -2  22  101.49    3.23
   1  -2  23    2.34    4.05
   1  -2  23    1.19    1.69
   1  -2  24   50.93    5.65
   1  -2  24   52.94    2.72
   1  -2  25   20.65    4.93
   1  -2  26   21.80    5.36
   1  -2  27   10.36    5.25
   1  -2  28   13.54    5.42
  -1   2 -29    2.84    5.00
   1  -2  29    7.73    5.42
  -1   2 -30   43.90    6.35
   1  -2  30   41.01    6.51
   1  -2  31   87.45    7.72
  -1   2 -31   80.27    7.14
   1  -2  32   49.73    7.15
  -1   2 -32   58.98    6.93
  -1   2 -33  115.56    8.03
   1  -2  33  128.75    8.64
   1  -2  34   37.42    6.72
  -1   2 -34   34.13    6.48
   1  -2  35   12.87    6.04
  -1   2 -35   12.23    5.76
  -1   2 -36   43.23    6.80
   1  -2  36   42.27    7.11
   1  -2  37   25.49    6.75
  -1   2 -37   24.41    6.52
   1  -2  38   75.30    8.01
  -1   2 -38   71.33    7.71
  -1   2 -39   53.43    7.30
   1  -2  39   53.57    7.63
   1  -2  40   52.25    7.79
  -1   2 -40   41.95    6.88
   1  -2  41   13.78    7.06
  -1   2 -41   10.20    6.50
  -1   2 -42    2.88    6.13
   1  -2  42    7.36    6.59
  -1   2 -43   18.57    6.30
   1  -2  43   17.23    7.29
  -1   2 -44    1.71    6.28
   1  -2  44    7.81    6.95
   1  -2  45   19.27    7.16
  -1   2 -45   12.56    6.70
   1  -2  46   41.29    7.87
  -1   2 -46   40.54    7.73
  -1   2 -47   25.07    7.52
   1  -2  47   28.40    8.14
  -1   2 -48   13.40    6.86
   1  -2  48   13.82    7.00
   1  -2  49   28.64    8.35
  -1   2 -49   23.58    7.91
   1  -2  50    4.83    7.19
  -1   2 -50    7.28    6.61
   1  -2  51   14.19    8.07
  -1   2 -51    0.37    7.30
  -1   2 -52    4.43    7.42
   1  -2  52   -9.30    7.71
  -1   2 -53    3.42    7.61
   1  -2  53    4.23    8.03
  -1   2 -54    7.72    7.53
   1  -1 -53   -2.18    7.29
  -1   1  53    0.56    8.16
   1  -1 -52   22.52    8.32
  -1   1  52   10.30    8.43
  -1   1  51    7.82    9.17
   1  -1 -51    6.79    7.94
  -1   1  50    2.54    8.05
   1  -1 -50    3.64    7.65
   1  -1 -49   19.27    8.17
  -1   1  49   18.08    8.65
  -1   1  48   13.15    8.17
   1  -1 -48    8.08    6.73
   1  -1 -47   55.38    8.36
  -1   1  47   64.90    9.36
   1  -1 -46    9.37    7.33
  -1   1  46   17.17    7.94
   1  -1 -45    7.92    7.18
  -1   1  45   24.04    7.42
   1  -1 -44   26.77    7.32
  -1   1  44   29.33    8.25
   1  -1 -43   29.84    7.38
  -1   1  43   20.69    7.95
   1  -1 -42   14.34    6.98
  -1   1  42    5.47    7.46
   1  -1 -41   52.74    7.95
  -1   1  41   54.48    8.70
   1  -1 -40   18.65    7.13
  -1   1  40    8.80    7.34
   1  -1 -39   49.19    7.47
  -1   1  39   45.19    8.02
   1  -1 -38   39.70    6.88
  -1   1  38   38.62    8.05
   1  -1 -37   20.92    6.70
  -1   1  37   17.27    7.21
   1  -1 -36   33.49    6.59
  -1   1  36   24.62    7.36
   1  -1 -35  201.16   10.00
  -1   1  35  198.95   10.64
   1  -1 -34  107.45    8.50
  -1   1  34   94.53    8.76
   1  -1 -33   41.72    6.88
  -1   1  33   45.04    7.74
   1  -1 -32   29.37    6.56
   1  -1 -31   32.99    3.97
   1  -1 -31   27.14    6.09
   1  -1 -30   11.84    5.58
   1  -1 -30    7.46    3.04
   1  -1 -29    5.81    2.95
   1  -1 -29    4.49    5.33
   1  -1 -28    2.68    2.84
   1  -1 -28    2.30    4.96
   1  -1 -27   84.67    4.53
   1  -1 -27   81.16    6.59
   1  -1 -26    6.25    4.87
   1  -1 -26    8.89    3.12
   1  -1 -25   45.89    5.61
   1  -1 -25   45.17    3.74
   1  -1 -24    5.43    4.49
  -1   1  24    5.40    1.69
   1  -1 -24    4.30    2.87
  -1   1  23   23.50    1.99
   1  -1 -23   22.11    3.13
   1  -1 -23   25.87    4.71
  -1   1  22  419.94    5.35
   1  -1 -22  436.78   10.19
   1  -1 -22  432.47    8.35
  -1   1  21   76.04    2.58
   1  -1 -21   83.40    5.60
   1  -1 -21   77.85    4.10
  -1   1  20    3.81    1.41
   1  -1 -20    4.71    2.68
   1  -1 -20    6.15    3.88
  -1   1  19  125.52    2.89
   1  -1 -19  127.63    6.00
   1  -1 -19  124.92    4.83
   1  -1 -18  395.47    7.67
   1  -1 -18  387.13    8.73
  -1   1  18  390.30    4.58
   1  -1 -17   59.72    4.59
   1  -1 -17   55.45    3.56
  -1   1  17   53.31    2.00
  -1   1  16  321.63    3.90
   1  -1 -16  326.25    7.58
   1  -1 -16  329.88    6.84
  -1   1  15   84.16    2.20
   1  -1 -15   81.21    4.47
   1  -1 -15   82.34    3.99
  -1   1  14   11.99    1.33
   1  -1 -14   12.83    3.13
   1  -1 -14   11.36    2.68
   1  -1 -13    8.55    2.99
   1  -1 -13    9.09    2.51
  -1   1  13    6.88    1.28
   1  -1 -12  424.91    7.17
  -1   1  12  409.16    3.93
   1  -1 -12  425.35    7.45
   1  -1 -11  314.02    6.35
   1  -1 -11  318.30    6.21
   1  -1 -10  312.15    6.10
   1  -1 -10  320.52    6.10
  -1   1   9  638.57    4.89
   1  -1  -9  649.71    7.97
   1  -1  -9  647.52    8.39
   1  -1  -8  311.06    6.04
   1  -1  -8  316.92    5.63
   1  -1  -7 2878.79   14.68
   1  -1  -7 2829.50   16.58
   1  -1  -6  328.02    5.13
   1  -1  -6  331.59    5.91
   1  -1  -5 1100.38    8.41
   1  -1  -5 1109.48   10.08
   1  -1  -4 3659.08   17.59
   1  -1  -4 3656.07   14.12
   1  -1  -3 1021.02    9.31
   1  -1  -3 1039.26    9.64
   1  -1  -3 1016.71    7.30
   1  -1  -2   73.03    2.44
   1  -1  -2   74.17    3.18
   1  -1  -2   68.62    3.52
   1  -1  -1 1313.77   10.53
   1  -1  -1 1325.79   10.05
   1  -1  -1 1294.23    7.52
   1  -1   0    1.83    1.50
   1  -1   0    2.47    2.52
   1  -1   1 1315.29    9.66
   1  -1   1 1327.42   10.66
   1  -1   1 1333.13    7.14
   1  -1   2   72.91    3.55
   1  -1   2   73.74    2.21
   1  -1   2   74.39    2.91
   1  -1   3 1046.48    8.27
   1  -1   3 1044.83    9.68
   1  -1   4 3826.75   18.35
   1  -1   4 3760.99   15.08
   1  -1   5 1110.08   10.39
   1  -1   5 1122.00    8.21
   1  -1   6  334.69    6.34
   1  -1   6  343.25    4.63
   1  -1   6  337.35    6.17
   1  -1   7 2938.75   16.78
   1  -1   7 2955.84   12.49
   1  -1   7 2945.95   17.27
   1  -1   8  322.66    6.44
   1  -1   8  336.22    4.39
   1  -1   8  327.90    6.41
   1  -1   9  646.59    8.84
   1  -1   9  648.42    8.69
   1  -1   9  644.93    5.72
   1  -1  10  306.29    6.66
   1  -1  10  309.06    6.51
   1  -1  10  313.37    4.02
   1  -1  11  324.59    6.77
   1  -1  11  320.99    6.89
   1  -1  11  321.32    4.00
   1  -1  12  438.52    8.05
   1  -1  12  438.33    4.47
   1  -1  12  422.32    7.63
   1  -1  13   11.62    3.28
   1  -1  13    9.30    1.29
   1  -1  13    8.05    3.20
   1  -1  14   14.43    3.36
   1  -1  14   10.81    1.20
   1  -1  14    9.99    3.40
   1  -1  15   86.70    4.61
   1  -1  15   88.21    4.82
   1  -1  15   78.11    1.98
   1  -1  16  316.85    7.42
   1  -1  16  314.90    7.75
   1  -1  16  279.83    3.32
   1  -1  17   52.89    4.58
   1  -1  17   44.92    1.54
   1  -1  17   55.21    4.51
   1  -1  18  385.87    8.93
   1  -1  18  398.89    8.45
   1  -1  19  124.11    5.52
   1  -1  19  122.02    5.95
   1  -1  20    4.48    3.52
   1  -1  20    6.14    3.87
   1  -1  21   79.24    5.06
   1  -1  21   79.14    5.61
   1  -1  22  429.50   10.24
   1  -1  22  438.94    9.49
   1  -1  23   27.92    4.28
   1  -1  23   29.00    4.96
   1  -1  24    6.09    3.84
   1  -1  24    8.71    4.42
   1  -1  25   46.65    5.60
   1  -1  25   44.68    4.87
   1  -1  26    7.57    4.26
   1  -1  26    8.47    4.76
   1  -1  27   85.05    5.88
   1  -1  27   82.90    6.72
   1  -1  28    1.15    5.08
   1  -1  28    1.12    4.18
   1  -1  29    6.90    5.34
   1  -1  29    1.36    4.21
   1  -1  30   12.78    5.77
   1  -1  31   32.19    6.46
   1  -1  32   26.09    6.54
   1  -1  33   45.07    6.96
   1  -1  34   96.79    8.22
   1  -1  35  196.21   10.16
   1  -1  36   34.93    7.03
   1  -1  37   16.46    6.48
  -1   1 -38   41.34    7.25
   1  -1  38   45.05    7.49
  -1   1 -39   47.95    7.59
   1  -1  39   41.58    7.47
  -1   1 -40   12.32    6.29
   1  -1  40    8.88    6.65
  -1   1 -41   57.24    7.74
   1  -1  41   47.69    7.93
   1  -1  42    5.84    6.68
  -1   1 -42   21.99    6.95
   1  -1  43   22.35    7.23
  -1   1 -43   28.70    7.80
  -1   1 -44   37.62    7.74
   1  -1  44   23.92    7.69
   1  -1  45    3.66    7.15
  -1   1 -45   13.21    6.97
  -1   1 -46    5.15    7.04
   1  -1  46    8.17    7.08
  -1   1 -47   47.19    7.94
   1  -1  47   51.34    8.74
  -1   1 -48   13.91    7.75
   1  -1  48   10.08    7.52
   1  -1  49   15.50    7.59
  -1   1 -49   14.00    7.45
   1  -1  50    6.78    8.14
  -1   1 -50    2.54    7.93
  -1   1 -51    4.56    7.51
   1  -1  51    2.63    7.21
   1  -1  52   26.06    8.57
  -1   1 -52   14.54    7.55
   1  -1  53   -0.74    8.03
  -1   1 -53    6.86    7.48
  -1   1 -54   20.43    7.84
   1   0 -53    3.46    7.88
  -1   0  53    0.71    9.12
   1   0 -52   -1.04    8.11
  -1   0  52    9.56    7.99
   1   0 -51    9.77    8.36
  -1   0  51   -0.25    8.55
   1   0 -50    2.17    7.62
  -1   0  50    2.78    8.30
   1   0 -49    1.35    7.18
  -1   0  49    0.84    7.86
   1   0 -48    5.99    7.49
  -1   0  48    2.19    7.96
  -1   0  47  155.47   11.58
   1   0 -47  154.92   11.25
  -1   0  46   34.59    8.66
   1   0 -46   32.41    7.91
   1   0 -45   17.69    7.22
  -1   0  45   14.10    8.09
  -1   0  44   11.20    7.67
   1   0 -44   11.39    7.06
   1   0 -43    4.59    6.60
  -1   0  43    0.96    7.48
   1   0 -42   23.84    7.23
  -1   0  42   24.50    7.77
   1   0 -41    5.02    6.58
  -1   0  41    0.48    7.34
  -1   0  40   10.60    7.15
   1   0 -40    8.06    6.29
   1   0 -39   -0.88    6.27
  -1   0  39   -2.35    6.77
   1   0 -38    7.49    6.04
  -1   0  38   15.16    7.21
  -1   0  37  136.82    9.60
   1   0 -37  130.58    9.18
   1   0 -36   97.49    8.36
  -1   0  36   84.19    8.80
  -1   0  35   78.28    8.62
   1   0 -35   68.62    7.85
   1   0 -34   98.45    8.11
  -1   0  34   84.98    8.76
   1   0 -33    2.88    6.01
  -1   0  33   -2.21    6.77
   1   0 -32    2.34    5.88
  -1   0  32   -2.01    6.54
   1   0 -31   19.50    3.62
  -1   0  31   15.74    6.62
   1   0 -31   18.65    5.94
   1   0 -30   71.07    4.71
  -1   0  30   67.30    7.65
   1   0 -30   80.77    7.24
   1   0 -29  153.34    8.39
   1   0 -29  150.34    6.05
  -1   0  29  150.58    8.87
   1   0 -28  302.52   10.25
   1   0 -28  312.53    7.93
   1   0 -27    4.81    5.49
   1   0 -27    4.10    2.99
   1   0 -26  275.32    9.50
   1   0 -26  271.63    7.19
   1   0 -25  227.79    8.72
   1   0 -25  222.48    6.46
   1   0 -24    2.51    2.71
   1   0 -24    3.47    4.41
   1   0 -23   14.72    2.96
   1   0 -23   18.80    4.76
   1   0 -22  718.11   12.74
   1   0 -22  731.52   10.64
   1   0 -21  276.49    6.77
   1   0 -21  292.09    8.52
   1   0 -20   11.52    4.19
   1   0 -20    8.26    2.61
   1   0 -19   41.41    3.41
   1   0 -19   43.07    4.64
   1   0 -18   73.18    5.10
   1   0 -18   71.73    3.94
   1   0 -17 1266.12   14.71
   1   0 -17 1279.55   12.88
   1   0 -16 1444.09   15.16
   1   0 -16 1456.71   13.44
   1   0 -15  751.04   10.81
   1   0 -15  753.71    9.63
   1   0 -14  150.65    5.44
   1   0 -14  150.93    4.71
   1   0 -13  423.94    7.89
   1   0 -13  429.64    7.26
   1   0 -12 1034.39   11.34
   1   0 -12 1023.95   10.69
   1   0 -11  769.86    9.59
   1   0 -11  773.62    9.07
   1   0 -10  116.53    4.36
   1   0 -10  115.74    4.04
   1   0  -9  188.50    4.97
   1   0  -9  185.16    4.71
   1   0  -8   56.25    3.16
   1   0  -8   57.04    3.38
   1   0  -7  379.19    6.18
   1   0  -7  383.09    6.18
   1   0  -6   37.56    2.88
   1   0  -6   33.30    2.85
   1   0  -5  663.94    7.36
   1   0  -5  661.90    7.56
   1   0  -4  386.20    5.61
   1   0  -4  381.96    5.77
   1   0  -3 1555.39   10.42
   1   0  -3 1590.15    7.44
   1   0  -3 1565.16   10.79
   1   0  -2    9.35    2.04
   1   0  -2   13.98    2.22
   1   0  -2    8.50    2.09
   1   0  -2   15.46    1.77
   1   0  -1  555.65    6.08
   1   0  -1  539.00    6.03
   1   0  -1  554.86    5.18
   1   0  -1  559.57    6.16
   1   0   0    1.11    1.65
   1   0   0    0.83    1.82
   1   0   0   -0.72    1.68
   1   0   0   -0.43    1.77
   1   0   1  558.55    5.93
   1   0   1  562.08    5.78
   1   0   1  534.37    6.16
   1   0   1  560.23    5.79
   1   0   2    8.05    2.06
   1   0   2   17.74    2.49
   1   0   2   15.33    1.90
   1   0   2    7.82    1.89
   1   0   3 1583.46   10.36
   1   0   3 1613.28   10.01
   1   0   3 1598.49   10.40
   1   0   3 1602.82    9.02
   1   0   4  384.17    5.83
   1   0   4  391.68    5.70
   1   0   4  396.50    5.40
   1   0   4  381.24    4.42
   1   0   5  654.06    7.45
   1   0   5  662.05    7.47
   1   0   5  671.90    5.52
   1   0   6   34.98    3.16
   1   0   6   33.29    2.99
   1   0   6   32.79    1.78
   1   0   7  382.20    6.35
   1   0   7  383.98    3.89
   1   0   7  387.06    6.22
   1   0   8   58.96    3.51
   1   0   8   53.13    3.48
   1   0   9  180.50    4.91
   1   0   9  181.73    4.90
   1   0  10  116.97    4.38
   1   0  10  115.85    4.37
   1   0  11  738.59    9.46
   1   0  11  764.97    9.48
   1   0  12 1049.62   11.28
   1   0  12 1065.18   11.33
   1   0  13  444.96    7.94
   1   0  13  438.88    7.79
   1   0  14  164.61    5.49
   1   0  14  166.93    5.52
   1   0  15  774.96   10.59
   1   0  15  757.40   10.63
   1   0  16 1462.55   14.85
   1   0  16 1433.63   14.29
   1   0  17 1262.72   14.33
   1   0  17 1278.16   13.87
   1   0  18   71.59    4.66
   1   0  18   70.16    4.93
   1   0  19   43.03    4.44
   1   0  19   35.78    3.91
   1   0  20   11.32    4.09
   1   0  20   10.41    3.50
   1   0  21  290.89    7.83
   1   0  21  288.43    8.34
   1   0  22  742.56   12.75
   1   0  22  718.20   11.62
   1   0  23   13.13    3.79
   1   0  23   16.10    4.41
   1   0  24    1.99    3.49
   1   0  24    1.82    4.46
   1   0  25  220.80    7.50
   1   0  25  226.02    8.47
   1   0  26  271.07    8.23
   1   0  26  269.65    9.25
   1   0  27    2.78    4.26
   1   0  27    4.58    5.19
   1   0  28  284.57    8.71
   1   0  28  300.88   10.18
   1   0  29  145.78    8.11
   1   0  29  150.55    7.17
   1   0  30   68.90    6.82
   1   0  30   67.49    5.64
   1   0  31   22.36    6.11
   1   0  31   20.89    4.88
   1   0  32    0.56    4.34
   1   0  32   -2.73    5.52
   1   0  33    5.64    6.10
   1   0  33    4.13    4.67
   1   0  34   94.14    8.06
   1   0  34   95.36    6.74
   1   0  35   74.20    7.78
   1   0  35   66.34    5.85
   1   0  36  103.05    8.41
   1   0  36   87.13    6.48
   1   0  37  138.87    7.36
   1   0  37  132.14    8.93
   1   0  38   15.56    6.36
   1   0  38   18.26    4.81
   1   0  39   -2.54    4.53
   1   0  39    1.25    5.76
   1   0  40    8.72    6.39
   1   0  41    7.21    6.79
   1   0  42   26.63    7.35
  -1   0 -43    3.72    6.33
   1   0  43    3.36    6.79
  -1   0 -44   16.41    6.97
   1   0  44   18.40    7.23
  -1   0 -45   14.84    7.08
   1   0  45   11.96    7.24
  -1   0 -46   47.17    8.40
   1   0  46   32.37    7.98
   1   0  47  162.69   11.12
  -1   0 -47  177.44   11.36
  -1   0 -48   18.40    7.56
   1   0  48    6.28    7.06
  -1   0 -49   11.63    7.69
   1   0  49   -0.16    7.36
  -1   0 -50    8.03    7.58
   1   0  50    9.62    7.75
  -1   0 -51    8.48    7.80
   1   0  51    7.51    7.79
  -1   0 -52    3.48    7.13
   1   0  52   -7.97    7.52
   1   0  53   -6.80    8.16
  -1   0 -53    6.79    7.22
   1   1 -53   -5.54    7.56
  -1  -1  53   10.30    8.81
   1   1 -52    6.03    7.56
  -1  -1  52   13.48    7.83
   1   1 -51   -3.70    7.22
  -1  -1  51    6.58    7.97
   1   1 -50    4.48    7.67
  -1  -1  50   13.40    8.23
   1   1 -49   19.39    7.57
  -1  -1  49   14.00    8.47
   1   1 -48   13.29    6.80
  -1  -1  48   15.91    8.42
  -1  -1  47   61.46    9.26
   1   1 -47   54.42    8.72
   1   1 -46    9.20    6.75
  -1  -1  46   10.54    7.87
   1   1 -45   13.41    6.89
  -1  -1  45   10.48    7.51
   1   1 -44   30.26    7.56
  -1  -1  44   31.84    8.15
   1   1 -43   26.21    7.65
  -1  -1  43   21.73    8.02
   1   1 -42    9.47    6.73
  -1  -1  42    1.63    7.26
  -1  -1  41   60.18    8.60
   1   1 -41   58.81    7.92
   1   1 -40    9.82    6.77
  -1  -1  40   12.66    7.31
   1   1 -39   39.14    7.28
  -1  -1  39   39.39    7.78
   1   1 -38   36.49    7.17
  -1  -1  38   41.40    7.79
   1   1 -37   15.69    6.37
  -1  -1  37   20.23    7.17
   1   1 -36   25.91    6.76
  -1  -1  36   33.35    7.32
   1   1 -35  189.38    9.96
  -1  -1  35  188.14   10.41
  -1  -1  34  102.72    8.81
   1   1 -34   92.94    8.19
   1   1 -33   44.35    7.08
  -1  -1  33   19.63    7.28
   1   1 -32   23.94    6.50
  -1  -1  32   22.94    6.94
   1   1 -31   32.55    6.42
  -1  -1  31   29.77    6.72
   1   1 -30   10.78    5.86
  -1  -1  30   10.37    6.46
   1   1 -29    5.89    5.43
  -1  -1  29    5.60    5.88
   1   1 -28    2.07    5.24
  -1  -1  28    0.54    5.68
   1   1 -27   72.81    6.54
  -1  -1  27   85.30    7.06
   1   1 -26    7.77    4.99
  -1  -1  26    7.67    5.23
   1   1 -25   42.27    5.47
  -1  -1  25   47.92    6.02
   1   1 -24    2.93    4.30
  -1  -1  24    3.23    4.81
   1   1 -23   26.71    4.98
  -1  -1  23   25.67    5.00
   1   1 -22  417.66   10.26
   1   1 -21   87.13    5.87
   1   1 -20    6.00    4.09
   1   1 -20    4.54    2.89
   1   1 -19  119.48    5.94
   1   1 -19  128.97    5.05
   1   1 -18  411.66    8.00
   1   1 -18  396.55    9.05
   1   1 -17   54.11    4.54
   1   1 -17   55.02    3.82
   1   1 -16  324.24    6.95
   1   1 -16  331.68    7.85
   1   1 -15   84.02    4.68
   1   1 -15   87.89    4.05
   1   1 -14   12.43    2.75
   1   1 -14   15.30    3.23
   1   1 -13   11.27    2.63
   1   1 -13    9.98    3.23
   1   1 -12  430.45    7.95
   1   1 -12  445.64    7.54
   1   1 -11  325.82    6.50
   1   1 -11  312.27    3.61
   1   1 -11  321.02    6.81
   1   1 -10  312.59    6.56
   1   1 -10  316.19    6.30
   1   1 -10  319.43    3.65
   1   1  -9  651.55    8.83
   1   1  -9  653.19    5.07
   1   1  -9  653.78    8.64
   1   1  -8  328.23    6.33
   1   1  -8  318.71    6.34
   1   1  -8  319.01    3.73
   1   1  -7 2967.88   17.40
   1   1  -7 2995.63   17.18
   1   1  -7 2984.20   10.81
   1   1  -6  349.65    6.36
   1   1  -6  345.65    6.30
   1   1  -6  344.14    4.13
   1   1  -5 1156.17   10.49
   1   1  -5 1166.89    7.39
   1   1  -5 1171.00   10.57
   1   1  -4 3820.67   18.26
   1   1  -4 3838.15   13.54
   1   1  -4 3779.91   18.14
   1   1  -3 1063.83    7.60
   1   1  -3 1056.49    9.60
   1   1  -3 1073.87    9.84
   1   1  -2   78.11    2.90
   1   1  -2   73.63    3.29
   1   1  -2   73.91    3.57
   1   1  -1 1349.17   10.69
   1   1  -1 1348.96    9.04
   1   1  -1 1323.39    7.59
   1   1   0    2.29    1.63
   1   1   0    4.64    2.30
   1   1   0    2.49    2.49
   1   1   1 1306.96    7.66
   1   1   1 1342.59   10.55
   1   1   1 1329.67    9.66
   1   1   2   72.45    2.43
   1   1   2   76.54    3.45
   1   1   2   77.68    3.56
   1   1   3 1043.71    7.32
   1   1   3 1071.31    9.74
   1   1   3 1073.71    9.45
   1   1   4 3887.84   18.05
   1   1   4 3853.22   14.26
   1   1   4 3811.21   17.82
   1   1   5 1131.24    8.26
   1   1   5 1147.56   10.27
   1   1   5 1156.00   10.39
   1   1   6  337.70    5.09
   1   1   6  340.68    6.31
   1   1   7 2919.34   14.35
   1   1   7 2927.21   17.16
   1   1   8  326.96    5.50
   1   1   8  327.82    6.52
   1   1   9  646.89    7.72
   1   1   9  647.25    8.83
   1   1  10  311.19    5.87
   1   1  10  313.03    6.56
   1   1  11  324.15    6.15
   1   1  11  331.18    6.81
   1   1  12  439.18    7.25
   1   1  12  441.58    7.91
   1   1  13   10.89    2.96
   1   1  13    8.98    3.11
   1   1  14   12.88    3.07
   1   1  14   10.59    3.24
   1   1  15   83.49    4.54
   1   1  15   88.94    4.47
   1   1  16  313.78    7.45
   1   1  16  323.56    7.33
   1   1  17   60.78    4.43
   1   1  17   54.25    4.32
   1   1  18  398.29    8.38
   1   1  18  388.45    8.50
   1   1  19  129.53    5.86
   1   1  19  126.88    5.60
   1   1  20    5.76    3.39
   1   1  20    4.01    3.75
   1   1  21   79.71    5.12
   1   1  21   77.61    5.47
   1   1  22  425.51    9.91
   1   1  22  447.18    9.55
   1   1  23   24.10    3.91
   1   1  23   22.38    4.77
   1   1  24    6.72    3.62
   1   1  24    4.63    4.42
   1   1  25   44.80    4.52
   1   1  25   39.92    5.38
   1   1  26    5.69    3.75
   1   1  26    6.18    4.92
   1   1  27   77.54    6.60
   1   1  27   84.97    5.62
   1   1  28    2.92    4.07
   1   1  28   -2.34    5.22
   1   1  29    5.97    4.22
   1   1  29    1.43    5.45
   1   1  30   10.94    4.37
   1   1  30    9.54    5.85
   1   1  31   31.08    5.05
   1   1  31   25.26    6.26
   1   1  32   23.77    5.13
   1   1  32   30.54    6.59
   1   1  33   41.65    5.43
   1   1  33   44.61    7.09
   1   1  34   89.84    7.96
   1   1  34   93.33    6.69
   1   1  35  188.80    8.04
   1   1  35  182.90    9.58
   1   1  36   25.63    5.27
   1   1  36   33.75    6.66
   1   1  37   14.74    4.57
   1   1  37   20.51    6.37
   1   1  38   41.39    5.50
   1   1  38   39.68    6.94
   1   1  39   44.17    5.67
   1   1  39   45.41    7.38
   1   1  40   15.95    6.40
   1   1  41   52.16    7.86
   1   1  42    3.20    6.65
   1   1  43   25.01    7.25
   1   1  44   37.92    7.92
   1   1  45   10.03    7.17
   1   1  46   17.59    7.31
   1   1  47   54.33    8.73
  -1  -1 -47   65.93    9.11
  -1  -1 -48   21.68    7.88
   1   1  48   12.30    7.59
   1   1  49   20.72    7.72
  -1  -1 -49   27.75    7.56
  -1  -1 -50    1.56    7.63
   1   1  50   -3.27    7.12
  -1  -1 -51   18.36    8.08
   1   1  51   11.76    7.44
  -1  -1 -52   27.11    7.90
   1   1  52   15.22    7.83
  -1  -1 -53    8.31    7.66
   1   1  53    1.23    8.29
   1   1  54   19.22    7.56
  -1  -2  53   -0.52    8.35
   1   2 -53    8.74    7.12
   1   2 -52  -11.55    7.09
  -1  -2  52   -2.23    8.19
   1   2 -51    1.27    6.86
  -1  -2  51    4.17    8.75
   1   2 -50   13.24    7.26
  -1  -2  50    5.04    7.87
   1   2 -49   23.39    7.53
  -1  -2  49   27.71    8.47
  -1  -2  48   19.79    8.59
   1   2 -48   20.36    7.49
   1   2 -47   30.23    7.44
  -1  -2  47   26.72    8.39
   1   2 -46   52.22    7.89
  -1  -2  46   39.79    8.35
   1   2 -45   31.98    7.07
  -1  -2  45   17.23    7.32
  -1  -2  44    7.39    7.11
   1   2 -44    6.70    6.24
   1   2 -43   14.89    6.46
  -1  -2  43   21.83    7.57
  -1  -2  42    8.67    7.21
   1   2 -42    4.51    6.30
   1   2 -41    9.29    6.48
  -1  -2  41    8.12    7.28
   1   2 -40   43.52    7.24
  -1  -2  40   36.38    7.89
   1   2 -39   51.86    7.47
  -1  -2  39   50.62    7.97
   1   2 -38   69.56    7.86
  -1  -2  38   69.34    8.08
   1   2 -37   27.17    6.48
  -1  -2  37   28.10    7.11
   1   2 -36   44.47    6.93
  -1  -2  36   54.61    7.65
   1   2 -35   10.52    6.34
  -1  -2  35   10.94    6.69
   1   2 -34   47.07    6.99
  -1  -2  34   42.57    7.47
   1   2 -33  127.15    8.70
  -1  -2  33  125.14    8.87
  -1  -2  32   64.70    7.55
   1   2 -32   61.87    7.23
   1   2 -31   95.77    7.81
  -1  -2  31   97.86    8.12
   1   2 -30   46.65    6.34
  -1  -2  30   50.94    7.19
   1   2 -29    4.19    5.17
  -1  -2  29    7.55    6.09
   1   2 -28   13.67    5.35
  -1  -2  28   16.45    5.79
   1   2 -27   13.04    5.06
  -1  -2  27   11.27    5.47
   1   2 -26   27.39    5.02
  -1  -2  26   24.41    5.66
   1   2 -25   21.70    4.89
  -1  -2  25   19.27    5.28
   1   2 -24   53.16    5.32
  -1  -2  24   52.54    5.77
   1   2 -23    4.66    4.09
  -1  -2  23    1.10    4.43
  -1  -2  22  112.38    6.28
   1   2 -22  109.24    6.10
   1   2 -21   83.54    5.73
  -1  -2  21   78.16    5.62
  -1  -2  20  231.53    7.57
   1   2 -20  236.26    7.77
   1   2 -19   12.07    3.99
  -1  -2  19   10.98    4.04
   1   2 -18  246.31    7.56
  -1  -2  18  241.28    7.29
  -1  -2  17  162.80    6.04
   1   2 -17  166.90    6.31
   1   2 -16   47.77    4.39
  -1  -2  16   46.31    4.25
  -1  -2  15   55.58    4.11
   1   2 -15   51.80    4.32
  -1  -2  14   85.47    4.48
   1   2 -14   80.10    4.71
   1   2 -13  308.12    7.32
   1   2 -12  364.01    7.66
   1   2 -12  369.41    5.58
   1   2 -11  221.04    4.57
   1   2 -11  219.37    6.17
   1   2 -10  166.68    5.46
   1   2 -10  171.22    4.14
   1   2  -9  130.41    3.81
   1   2  -9  124.73    4.89
   1   2  -8  108.27    3.62
   1   2  -8  111.09    4.59
   1   2  -7  333.59    6.84
   1   2  -7  315.99    5.39
   1   2  -6  825.74    8.25
   1   2  -6  823.63   10.01
   1   2  -5  908.48   10.37
   1   2  -5  907.85    8.72
   1   2  -4  142.34    4.78
   1   2  -4  138.29    4.13
   1   2  -3  476.79    7.55
   1   2  -3  466.95    6.57
   1   2  -2  243.62    5.72
   1   2  -2  234.30    5.07
   1   2  -1   46.47    3.43
   1   2  -1   48.26    3.35
   1   2   0  401.81    6.85
   1   2   0  401.91    6.50
   1   2   1   45.88    3.39
   1   2   1   52.01    3.56
   1   2   2  241.75    5.62
   1   2   2  237.16    5.57
   1   2   3  472.22    7.51
   1   2   3  471.17    7.48
   1   2   4  143.97    4.75
   1   2   4  140.71    4.81
   1   2   4  142.76    2.59
   1   2   5  896.44   10.24
   1   2   5  904.91    6.40
   1   2   5  896.39   10.23
   1   2   6  830.00    6.61
   1   2   6  815.27    9.96
   1   2   6  834.32    9.92
   1   2   7  315.06    6.68
   1   2   7  318.40    4.62
   1   2   8  112.49    4.77
   1   2   8  107.52    3.25
   1   2   9  129.16    3.67
   1   2   9  128.34    4.97
   1   2  10  169.43    4.30
   1   2  10  168.42    5.55
   1   2  11  214.33    6.18
   1   2  11  218.60    5.02
   1   2  12  372.01    7.86
   1   2  12  374.46    6.65
   1   2  13  300.11    6.26
   1   2  13  302.39    7.25
   1   2  14   79.60    4.70
   1   2  14   76.91    4.12
  -1  -2 -14   77.14    2.80
   1   2  15   58.71    4.45
   1   2  15   52.09    3.87
  -1  -2 -15   50.00    2.47
   1   2  16   46.77    4.39
   1   2  16   44.79    4.06
  -1  -2 -16   47.31    2.36
   1   2  17  164.67    5.83
  -1  -2 -17  165.62    3.53
   1   2  17  163.06    6.17
   1   2  18  243.79    7.20
  -1  -2 -18  231.94    4.04
   1   2  18  235.53    6.93
   1   2  19   11.01    3.94
  -1  -2 -19   10.77    1.55
   1   2  19   14.00    3.71
   1   2  20  243.75    7.43
  -1  -2 -20  230.01    3.86
   1   2  20  241.47    7.40
   1   2  21   78.61    5.42
  -1  -2 -21   70.61    2.32
   1   2  21   76.06    5.15
   1   2  22  101.46    5.79
   1   2  22  105.51    5.62
  -1  -2 -22   95.69    2.54
   1   2  23    0.66    3.67
   1   2  23    0.74    4.20
   1   2  24   52.13    5.14
   1   2  24   50.21    5.39
   1   2  25   21.61    4.42
   1   2  25   22.57    4.85
   1   2  26   19.93    4.27
   1   2  26   21.52    5.36
   1   2  27   11.64    4.24
   1   2  27   14.17    5.34
   1   2  28    9.58    4.16
   1   2  28   13.90    5.54
   1   2  29    4.76    5.30
   1   2  29    2.42    4.06
   1   2  30   38.97    5.28
   1   2  30   46.44    6.73
   1   2  31   83.27    6.31
   1   2  31   89.61    7.60
   1   2  32   52.03    5.59
   1   2  32   57.10    7.40
   1   2  33  126.91    8.67
   1   2  33  119.94    6.97
   1   2  34   40.27    5.37
   1   2  34   36.04    6.80
   1   2  35    6.00    3.88
   1   2  35    6.43    6.32
   1   2  36   47.82    5.66
   1   2  36   53.61    7.24
   1   2  37   21.91    4.91
   1   2  37   22.73    6.59
   1   2  38   75.64    8.39
   1   2  38   75.63    6.22
   1   2  39   53.03    5.75
   1   2  39   47.09    8.01
   1   2  40   39.32    7.55
   1   2  41    8.43    6.48
   1   2  42    2.10    6.25
   1   2  43   18.97    6.77
   1   2  44   13.06    6.48
   1   2  45   14.66    7.31
   1   2  46   37.37    7.78
   1   2  47   29.73    7.83
   1   2  48   11.27    7.33
   1   2  49   35.77    8.50
   1   2  50   13.49    7.68
   1   2  51   -3.38    7.84
  -1  -2 -51    4.26    7.73
  -1  -2 -52    1.57    8.32
   1   2  52    4.07    7.67
   1   2  53    4.76    7.74
   1   2  54   12.41    8.20
   1   3 -52   24.99    7.82
  -1  -3  52   33.38    9.04
   1   3 -51    6.08    7.36
  -1  -3  51   14.72    8.20
   1   3 -50   14.04    7.66
  -1  -3  50   24.38    7.85
   1   3 -49    8.22    7.25
  -1  -3  49    2.73    7.49
   1   3 -48   17.50    7.73
  -1  -3  48   32.53    8.21
   1   3 -47    7.90    6.74
  -1  -3  47    8.66    6.56
   1   3 -46   19.07    6.59
  -1  -3  46   14.76    7.77
   1   3 -45    5.29    6.24
  -1  -3  45    3.26    7.19
   1   3 -44   15.29    6.26
  -1  -3  44    5.37    6.99
   1   3 -43    3.05    6.29
  -1  -3  43    8.80    7.32
   1   3 -42    8.39    6.26
  -1  -3  42   15.10    7.22
  -1  -3  41   14.55    7.15
   1   3 -41   21.02    6.62
  -1  -3  40   37.24    7.57
   1   3 -40   39.43    7.25
   1   3 -39   35.37    7.01
  -1  -3  39   30.38    7.16
   1   3 -38   47.60    6.86
  -1  -3  38   44.37    7.39
   1   3 -37   10.32    5.88
  -1  -3  37    9.71    6.56
   1   3 -36   65.36    7.44
  -1  -3  36   62.85    7.80
  -1  -3  35   74.56    7.90
   1   3 -35   76.69    7.42
  -1  -3  34  143.16    9.18
   1   3 -34  139.25    8.70
   1   3 -33   13.22    5.96
  -1  -3  33    6.51    6.41
   1   3 -32   13.57    5.70
  -1  -3  32   18.84    6.30
   1   3 -31   26.83    5.91
  -1  -3  31   14.28    6.12
   1   3 -30  150.92    8.27
  -1  -3  30  147.98    8.57
   1   3 -29   25.94    6.04
  -1  -3  29   22.05    6.23
   1   3 -28   23.57    5.66
  -1  -3  28   21.27    5.89
  -1  -3  27    1.63    5.33
   1   3 -27    2.18    4.58
  -1  -3  26    7.73    5.03
   1   3 -26   14.27    4.96
   1   3 -25  116.42    7.06
  -1  -3  25  120.38    7.12
   1   3 -24   11.74    4.73
  -1  -3  24   13.23    5.18
   1   3 -23    7.14    4.55
  -1  -3  23    6.41    4.46
  -1  -3  22   56.19    5.37
   1   3 -22   57.99    5.46
   1   3 -21   10.55    4.25
  -1  -3  21    9.72    4.28
  -1  -3  20   37.18    4.61
   1   3 -20   38.60    4.72
  -1  -3  19   54.51    4.88
   1   3 -19   50.90    4.92
   1   3 -18  124.84    6.18
  -1  -3  18  119.54    5.62
  -1  -3  17   98.85    5.13
   1   3 -17  100.48    5.59
  -1  -3  16    6.32    3.38
   1   3 -16    3.31    3.48
   1   3 -15   26.69    3.97
  -1  -3  15   31.07    3.71
   1   3 -14 1096.76   14.06
  -1  -3  14 1087.60   11.96
   1   3 -13  305.32    7.84
  -1  -3  13  310.92    6.63
  -1  -3  12  117.72    4.35
   1   3 -12  109.71    5.30
   1   3 -12  111.44    4.55
   1   3 -11  204.48    6.38
  -1  -3  11  202.52    5.08
   1   3 -11  207.58    5.57
   1   3 -10  137.15    5.38
   1   3 -10  130.92    4.69
  -1  -3  10  143.01    4.21
  -1  -3   9  154.45    4.09
   1   3  -9  160.63    5.67
   1   3  -9  154.66    4.95
   1   3  -8  787.47   10.83
  -1  -3   8  773.46    7.61
   1   3  -8  772.54    9.70
   1   3  -7   29.55    3.36
  -1  -3   7   30.24    2.31
   1   3  -7   30.14    3.55
  -1  -3   6  301.55    4.27
   1   3  -6  291.21    6.36
   1   3  -6  310.19    7.02
   1   3  -5   68.50    4.09
  -1  -3   5   69.99    2.24
   1   3  -5   69.12    4.07
   1   3  -4  137.59    4.95
  -1  -3   4  140.41    2.43
   1   3  -4  141.18    5.00
   1   3  -3   82.63    4.36
   1   3  -3   83.58    4.29
   1   3  -2 1067.20   11.56
   1   3  -2 1093.26   11.94
   1   3  -1  264.40    6.34
   1   3  -1  270.65    6.45
   1   3   0   36.79    3.56
   1   3   0   39.71    3.72
   1   3   1  268.29    6.48
   1   3   1  268.23    6.55
   1   3   2 1075.70   11.91
   1   3   2 1038.77   11.90
   1   3   3   81.97    4.31
   1   3   3   83.42    4.65
   1   3   4  141.14    5.46
   1   3   4  143.66    5.09
   1   3   5   67.94    4.12
   1   3   5   67.61    1.81
   1   3   5   73.13    4.48
   1   3   6  302.89    6.88
   1   3   6  293.24    3.74
   1   3   6  296.07    7.25
   1   3   7   31.41    1.98
   1   3   7   28.20    4.00
   1   3   8  772.19    7.05
   1   3   8  752.30   11.13
   1   3   9  146.75    3.75
   1   3   9  144.78    5.71
   1   3  10  133.68    5.67
   1   3  10  131.97    3.81
   1   3  11  210.79    4.85
   1   3  11  201.85    6.59
   1   3  12  111.18    4.11
   1   3  12  104.69    5.34
   1   3  13  297.84    6.23
   1   3  13  297.29    7.83
  -1  -3 -14 1105.54   11.04
   1   3  14 1072.15   11.46
   1   3  14 1049.70   14.00
   1   3  15   32.53    4.27
   1   3  15   26.81    3.57
  -1  -3 -15   30.06    3.03
   1   3  16    4.12    3.59
  -1  -3 -16    4.69    2.38
   1   3  16    5.86    3.01
   1   3  17   96.38    5.63
  -1  -3 -17   97.03    3.93
   1   3  17   95.70    4.81
   1   3  18  120.78    6.13
  -1  -3 -18  124.83    4.28
   1   3  18  125.23    5.44
   1   3  19   51.53    5.09
  -1  -3 -19   52.60    3.21
   1   3  19   54.60    4.52
   1   3  20   40.71    4.98
   1   3  20   38.35    4.32
  -1  -3 -20   37.19    2.83
   1   3  21    8.75    4.05
   1   3  21    9.30    3.87
  -1  -3 -21    8.41    2.24
   1   3  22   57.82    5.44
   1   3  22   59.91    5.30
  -1  -3 -22   59.22    3.11
   1   3  23    5.27    4.39
   1   3  23    7.28    4.21
   1   3  24   12.21    4.55
   1   3  24   14.93    4.82
   1   3  25  114.63    6.74
   1   3  25  112.59    6.75
   1   3  26    6.69    4.98
   1   3  26    3.64    4.15
   1   3  27    2.33    4.59
   1   3  27    4.39    5.08
   1   3  28   22.01    5.52
   1   3  28   23.46    4.96
   1   3  29   26.37    5.91
   1   3  29   23.11    5.00
   1   3  30  152.50    8.48
   1   3  30  144.79    7.52
   1   3  31   13.86    5.08
   1   3  31   13.27    5.91
   1   3  32   13.72    5.13
   1   3  32   23.85    6.33
   1   3  33    6.51    4.68
   1   3  33    2.24    5.85
   1   3  34  144.28    7.73
   1   3  34  134.76    8.71
   1   3  35   78.94    6.39
   1   3  35   65.97    7.52
   1   3  36   71.27    7.75
   1   3  36   57.41    5.78
   1   3  37    7.24    4.31
   1   3  37    5.56    6.06
   1   3  38   38.67    5.26
   1   3  38   39.04    7.05
   1   3  39   29.02    5.37
   1   3  39   32.71    6.90
   1   3  40   30.00    7.30
   1   3  41   10.87    6.75
   1   3  42   14.43    7.08
   1   3  43    6.68    7.00
   1   3  44   13.82    7.11
   1   3  45    2.62    6.52
   1   3  46   12.84    6.56
   1   3  47   21.66    6.99
   1   3  48   18.89    7.69
   1   3  49   -6.01    7.01
   1   3  50    0.73    7.35
   1   3  51   13.83    7.54
   1   3  52   33.98    8.46
   1   3  53    6.80    8.10
  -1  -4  52   -0.40    7.92
   1   4 -51   10.39    7.38
  -1  -4  51   26.21    8.02
  -1  -4  50   30.18    8.24
   1   4 -50   20.21    7.68
   1   4 -49   36.16    8.05
  -1  -4  49   44.34    8.35
   1   4 -48   24.99    8.06
  -1  -4  48   40.51    7.91
   1   4 -47    5.88    6.90
  -1  -4  47    4.91    6.40
   1   4 -46   13.47    6.49
  -1  -4  46   23.26    6.99
   1   4 -45   10.17    6.63
  -1  -4  45    8.70    6.49
   1   4 -44   11.63    6.87
  -1  -4  44   11.98    6.87
   1   4 -43    7.48    6.77
  -1  -4  43    6.94    6.25
   1   4 -42    9.68    6.58
  -1  -4  42   27.29    6.75
   1   4 -41    6.59    6.08
  -1  -4  41    8.05    6.14
   1   4 -40   33.64    6.92
  -1  -4  40   37.15    6.86
   1   4 -39   30.14    6.52
  -1  -4  39   38.56    6.58
   1   4 -38   36.36    6.68
  -1  -4  38   40.59    6.77
   1   4 -37    3.02    5.92
  -1  -4  37    4.22    5.65
   1   4 -36   28.80    6.69
  -1  -4  36   25.20    6.34
  -1  -4  35   21.21    6.33
   1   4 -35   23.37    6.07
   1   4 -34    2.82    5.34
  -1  -4  34   -0.52    5.62
   1   4 -33   20.63    5.98
  -1  -4  33   23.08    6.14
   1   4 -32   38.87    6.17
  -1  -4  32   32.08    6.45
   1   4 -31   31.70    6.14
  -1  -4  31   18.72    5.94
   1   4 -30    2.35    5.31
  -1  -4  30   -3.69    5.68
   1   4 -29   42.56    6.22
  -1  -4  29   34.29    6.49
   1   4 -28  159.35    8.39
  -1  -4  28  153.64    8.21
   1   4 -27   49.63    6.18
  -1  -4  27   45.32    6.54
  -1  -4  26   37.81    5.86
   1   4 -26   39.46    5.89
   1   4 -25   36.65    5.55
  -1  -4  25   29.90    5.67
  -1  -4  24   50.51    5.59
   1   4 -24   57.46    5.88
   1   4 -23   22.14    5.09
  -1  -4  23   21.45    5.11
   1   4 -22   23.68    4.86
  -1  -4  22   22.74    4.79
  -1  -4  21   70.20    5.48
   1   4 -21   62.74    5.63
   1   4 -20  154.58    7.28
  -1  -4  20  149.91    6.43
  -1  -4  19   49.30    4.65
   1   4 -19   50.68    5.43
   1   4 -18   18.29    4.30
  -1  -4  18   22.58    3.92
   1   4 -17   58.45    5.08
  -1  -4  17   57.87    4.58
   1   4 -16   10.52    3.84
  -1  -4  16   13.89    3.33
   1   4 -15   50.78    4.57
  -1  -4  15   49.33    3.71
  -1  -4  14   64.37    3.83
   1   4 -14   62.83    4.76
   1   4 -14   61.36    4.60
  -1  -4  13   61.52    3.62
   1   4 -13   60.34    4.57
   1   4 -13   60.00    4.72
   1   4 -12  389.17    8.89
  -1  -4  12  377.74    6.71
   1   4 -12  372.36    8.23
   1   4 -11   54.92    4.36
  -1  -4  11   57.13    3.22
   1   4 -11   54.96    4.51
   1   4 -10   31.17    3.93
  -1  -4  10   32.93    2.71
   1   4 -10   32.84    4.08
  -1  -4   9   42.64    2.63
   1   4  -9   49.22    4.50
   1   4  -9   43.05    4.18
   1   4  -8  292.40    7.49
  -1  -4   8  287.29    4.85
   1   4  -8  295.21    7.45
   1   4  -7   14.58    3.89
   1   4  -7   14.43    3.39
  -1  -4   7   13.42    1.87
   1   4  -6  257.92    7.24
  -1  -4   6  258.83    4.02
   1   4  -6  278.72    7.18
   1   4  -5   26.73    3.53
   1   4  -5   29.88    4.11
  -1  -4   5   26.45    1.59
   1   4  -4  265.61    6.98
   1   4  -4  262.66    7.24
   1   4  -3   26.13    4.02
   1   4  -3   23.83    3.60
   1   4  -2   42.00    4.45
   1   4  -2   41.20    3.97
   1   4  -1  138.42    5.89
   1   4  -1  135.99    5.39
   1   4   0  291.57    7.20
   1   4   0  295.99    7.70
   1   4   1  138.91    5.47
   1   4   1  130.74    5.73
   1   4   2   39.96    4.27
   1   4   2   40.17    3.89
   1   4   3   30.15    3.73
   1   4   3   30.86    4.11
   1   4   4  263.94    6.92
   1   4   4  260.16    7.52
   1   4   5   31.86    4.31
   1   4   5   29.33    3.67
   1   4   6  269.01    7.04
   1   4   6  264.75    3.50
   1   4   6  265.73    7.73
   1   4   7   14.49    4.22
   1   4   7   15.23    1.72
   1   4   8  276.04    4.42
   1   4   8  285.08    8.06
   1   4   9   41.83    2.55
   1   4   9   38.80    4.74
   1   4  10   26.57    4.49
   1   4  10   31.97    2.64
   1   4  11   60.40    3.29
   1   4  11   57.79    5.20
   1   4  12  369.13    9.40
   1   4  12  381.53    6.55
   1   4  13   57.45    3.54
   1   4  13   62.85    5.35
  -1  -4 -13   64.48    4.23
   1   4  14   57.37    3.63
   1   4  14   60.44    5.27
  -1  -4 -14   60.77    4.12
   1   4  15   50.24    3.81
   1   4  15   47.36    4.93
  -1  -4 -15   52.25    4.05
   1   4  16   12.63    4.40
   1   4  16   12.83    3.15
  -1  -4 -16   11.67    3.06
   1   4  17   58.73    5.36
   1   4  17   53.07    4.08
  -1  -4 -17   55.91    3.98
   1   4  18   21.26    3.78
  -1  -4 -18   21.95    3.44
   1   4  18   21.95    4.79
   1   4  19   43.88    5.44
   1   4  19   53.27    4.53
  -1  -4 -19   48.91    3.87
   1   4  20  147.30    6.25
   1   4  20  150.83    7.45
  -1  -4 -20  143.63    5.36
   1   4  21   67.68    5.91
   1   4  21   72.60    5.47
  -1  -4 -21   68.17    4.23
   1   4  22   19.15    5.13
  -1  -4 -22   24.32    3.27
   1   4  22   21.82    4.45
   1   4  23   24.07    5.03
   1   4  23   23.13    4.64
  -1  -4 -23   18.14    3.08
   1   4  24   51.01    5.41
   1   4  24   52.16    6.04
   1   4  25   26.04    5.40
   1   4  25   31.61    5.31
   1   4  26   43.19    5.78
   1   4  26   46.84    5.81
   1   4  27   47.30    5.91
   1   4  27   51.72    6.16
   1   4  28  157.56    8.20
   1   4  28  161.69    8.21
   1   4  29   39.02    5.68
   1   4  29   47.99    6.40
   1   4  30    2.86    5.34
   1   4  30   -2.09    4.91
   1   4  31   22.84    5.49
   1   4  31   23.08    5.81
   1   4  32   39.61    6.41
   1   4  32   37.68    5.54
   1   4  33   22.19    6.28
   1   4  33   19.50    5.22
   1   4  34   -1.79    5.40
   1   4  34   -0.02    4.53
   1   4  35   23.96    5.16
   1   4  35   21.37    6.24
   1   4  36   29.74    5.60
   1   4  36   24.83    6.45
   1   4  37    1.42    4.41
   1   4  37    6.86    5.77
   1   4  38   34.07    5.74
   1   4  38   41.57    7.02
   1   4  39   23.23    5.33
   1   4  39   19.36    6.91
   1   4  40   33.63    7.25
   1   4  41    8.84    6.64
   1   4  42    3.97    6.11
   1   4  43   10.78    6.46
   1   4  44    7.95    6.56
   1   4  45    1.85    6.92
   1   4  46   25.79    7.26
   1   4  47    2.88    6.75
   1   4  48   21.50    7.71
   1   4  49   32.22    8.17
   1   4  50   15.30    7.38
   1   4  51   23.34    7.73
   1   4  52    6.22    8.12
   1   4  53   13.33    8.48
  -1  -5  51   -4.86    8.14
   1   5 -51    4.77    7.67
   1   5 -50    3.32    7.44
  -1  -5  50   -8.38    7.49
   1   5 -49   11.57    7.27
  -1  -5  49    0.41    7.28
   1   5 -48   44.79    8.46
  -1  -5  48   42.27    7.86
   1   5 -47   42.20    8.79
  -1  -5  47   42.43    7.52
   1   5 -46    7.71    6.47
  -1  -5  46    0.09    6.46
   1   5 -45    5.95    6.48
  -1  -5  45    1.78    6.34
   1   5 -44   36.21    7.54
  -1  -5  44   35.93    7.05
   1   5 -43    5.43    6.30
  -1  -5  43   14.21    6.75
   1   5 -42    6.88    6.36
  -1  -5  42   12.88    6.20
   1   5 -41    3.80    5.51
  -1  -5  41    4.18    6.18
   1   5 -40    4.69    6.14
  -1  -5  40    3.90    5.59
  -1  -5  39    4.68    5.74
   1   5 -39   -0.32    5.51
   1   5 -38   34.52    6.66
  -1  -5  38   29.15    6.21
   1   5 -37   45.37    6.95
  -1  -5  37   48.83    6.82
   1   5 -36   15.68    6.04
  -1  -5  36   14.13    5.92
   1   5 -35   37.11    6.34
  -1  -5  35   44.63    6.48
   1   5 -34   31.88    6.80
  -1  -5  34   35.21    6.04
   1   5 -33   38.67    6.21
  -1  -5  33   35.14    5.86
  -1  -5  32   14.48    5.15
   1   5 -32   15.32    5.50
   1   5 -31   35.97    6.15
  -1  -5  31   38.34    5.60
   1   5 -30   44.92    6.48
  -1  -5  30   41.99    5.83
   1   5 -29   32.53    5.84
  -1  -5  29   33.90    5.62
   1   5 -28    8.59    5.52
  -1  -5  28   13.72    4.87
   1   5 -27   54.45    6.33
  -1  -5  27   57.68    6.03
  -1  -5  26   43.80    5.40
   1   5 -26   34.57    6.13
  -1  -5  25   45.29    5.35
   1   5 -25   39.48    6.08
  -1  -5  24   30.93    4.97
   1   5 -24   36.28    5.93
  -1  -5  23   49.99    5.29
   1   5 -23   43.23    5.85
  -1  -5  22   76.92    5.46
   1   5 -22   70.20    6.36
   1   5 -21    9.03    4.73
  -1  -5  21    9.21    4.10
   1   5 -20   58.69    5.66
  -1  -5  20   50.66    4.83
   1   5 -19   19.86    4.58
  -1  -5  19   13.13    3.72
   1   5 -18   33.05    4.89
  -1  -5  18   33.83    3.97
   1   5 -17   53.66    5.28
  -1  -5  17   56.81    4.31
   1   5 -17   64.27    5.48
  -1  -5  16   37.31    3.83
   1   5 -16   36.08    5.03
   1   5 -16   34.38    4.74
   1   5 -15   31.34    4.47
  -1  -5  15   26.60    3.36
   1   5 -15   30.08    4.75
   1   5 -14   62.51    4.98
  -1  -5  14   65.58    4.00
   1   5 -14   67.71    5.40
   1   5 -13   18.40    4.14
   1   5 -13   22.14    4.51
  -1  -5  13   15.15    2.86
  -1  -5  12    8.01    2.53
   1   5 -12    7.84    3.80
   1   5 -12   10.53    4.29
   1   5 -11    8.42    4.30
  -1  -5  11    5.85    2.28
   1   5 -11    8.14    3.77
   1   5 -10    3.31    3.64
   1   5 -10    3.95    4.15
  -1  -5  10    2.08    2.04
  -1  -5   9  137.74    3.88
   1   5  -9  152.59    6.31
   1   5  -9  150.21    6.72
   1   5  -8  175.59    6.55
   1   5  -8  179.69    7.05
  -1  -5   8  169.67    4.01
  -1  -5   7   60.40    2.58
   1   5  -7   64.47    5.40
   1   5  -7   67.14    4.67
   1   5  -6    9.16    3.60
  -1  -5   6    8.82    1.50
   1   5  -6   12.17    4.34
   1   5  -5  169.75    7.00
  -1  -5   5  154.54    2.98
   1   5  -5  183.04    6.56
  -1  -5   4   46.22    1.70
   1   5  -4   57.91    4.65
   1   5  -4   57.74    5.43
   1   5  -3  136.43    6.52
   1   5  -3  142.56    5.99
   1   5  -2   46.57    4.48
   1   5  -2   52.13    5.18
   1   5  -1  477.65    9.68
   1   5  -1  471.44   10.40
   1   5   0  267.95    7.57
   1   5   0  260.61    8.28
   1   5   1  477.32    9.68
   1   5   1  481.39   10.56
   1   5   2   47.67    5.23
   1   5   2   45.45    4.47
   1   5   3  138.06    6.66
   1   5   3  133.28    5.86
   1   5   4   56.12    4.62
   1   5   4   56.67    5.36
   1   5   5  175.84    7.31
   1   5   5  185.08    6.57
   1   5   6   10.88    4.46
   1   5   6    9.71    3.48
   1   5   6   10.58    1.31
   1   5   7   58.98    2.19
   1   5   7   65.07    5.64
   1   5   8  162.50    7.34
   1   5   8  169.13    3.56
   1   5   9  143.59    3.67
   1   5   9  141.37    7.05
   1   5  10    5.24    4.44
   1   5  10    4.90    2.03
   1   5  11    8.06    4.56
   1   5  11    8.14    2.32
  -1  -5 -12    6.35    3.97
   1   5  12    8.18    4.56
   1   5  12   11.17    2.53
   1   5  13   18.78    5.12
   1   5  13   17.41    2.82
  -1  -5 -13   18.10    4.04
   1   5  14   61.62    3.76
   1   5  14   62.68    5.98
  -1  -5 -14   60.85    4.88
   1   5  15   28.57    3.37
  -1  -5 -15   32.21    4.49
   1   5  15   28.49    5.42
   1   5  16   34.42    3.74
  -1  -5 -16   34.99    4.42
   1   5  16   35.37    5.59
   1   5  17   53.04    4.23
   1   5  17   58.35    6.27
  -1  -5 -17   53.55    4.83
   1   5  18   27.13    5.71
   1   5  18   29.47    4.09
  -1  -5 -18   31.07    4.31
   1   5  19   19.38    5.27
   1   5  19   15.84    4.00
  -1  -5 -19   20.34    4.05
   1   5  20   57.75    6.27
  -1  -5 -20   53.05    4.80
   1   5  20   62.07    5.05
   1   5  21    7.60    5.15
   1   5  21   10.50    4.16
  -1  -5 -21    8.20    3.72
   1   5  22   72.15    6.64
  -1  -5 -22   66.79    4.98
   1   5  22   70.71    5.52
   1   5  23   48.17    5.31
   1   5  23   45.27    6.22
  -1  -5 -23   45.54    4.52
   1   5  24   25.04    5.86
   1   5  24   32.51    5.21
   1   5  25   36.23    5.92
   1   5  25   39.07    5.55
   1   5  26   28.92    5.85
   1   5  26   35.10    5.54
   1   5  27   53.63    6.38
   1   5  27   57.37    6.05
   1   5  28   10.19    5.03
   1   5  28    9.25    4.99
   1   5  29   34.72    5.60
   1   5  29   42.21    5.88
   1   5  30   46.76    6.32
   1   5  30   45.81    6.02
   1   5  31   34.40    6.01
   1   5  31   33.15    5.66
   1   5  32   12.75    5.13
   1   5  32   12.81    5.71
   1   5  33   28.77    5.64
   1   5  33   45.38    6.45
   1   5  34   29.45    5.91
   1   5  34   31.83    6.01
   1   5  35   48.60    6.74
   1   5  35   32.86    6.11
   1   5  36   11.22    6.06
   1   5  36    6.20    5.12
   1   5  37   45.33    6.13
   1   5  37   46.31    7.12
   1   5  38   41.25    7.18
   1   5  38   36.64    5.92
   1   5  39    3.57    5.29
   1   5  39    2.58    6.18
   1   5  40    4.80    6.38
   1   5  41    0.92    6.34
   1   5  42   11.07    6.83
   1   5  43    3.96    6.82
   1   5  44   27.57    7.51
   1   5  45    6.15    6.74
   1   5  46   11.77    6.84
   1   5  47   49.02    8.58
   1   5  48   41.76    7.40
   1   5  49   -2.80    7.36
   1   5  50   13.66    7.76
   1   5  51    8.08    7.94
   1   6 -49   29.92    8.33
   1   6 -48    2.37    7.68
   1   6 -47   11.95    7.65
   1   6 -46    9.70    7.02
   1   6 -45    7.25    6.92
   1   6 -44    1.28    6.62
  -1  -6  43   11.75    6.41
   1   6 -43    0.28    6.55
   1   6 -42   21.73    7.05
  -1  -6  42   17.58    6.66
  -1  -6  41    7.24    5.99
   1   6 -41  -10.31    5.98
  -1  -6  40    0.74    5.70
   1   6 -40    5.50    6.39
  -1  -6  39    2.45    5.49
   1   6 -39    4.68    5.71
  -1  -6  38    9.75    5.74
   1   6 -38   10.53    6.31
   1   6 -37   14.87    6.04
  -1  -6  37   10.80    5.35
  -1  -6  36    0.49    4.85
   1   6 -36    2.92    5.64
  -1  -6  35    6.96    5.18
   1   6 -35    4.60    5.85
   1   6 -34    1.61    5.52
  -1  -6  34    0.35    4.59
  -1  -6  33    8.04    4.95
   1   6 -33   15.37    5.81
   1   6 -32   65.15    7.11
  -1  -6  32   72.90    6.66
   1   6 -31    2.85    5.48
  -1  -6  31    3.20    5.05
  -1  -6  30   29.08    5.31
   1   6 -30   27.13    5.90
   1   6 -29    3.26    5.36
  -1  -6  29    3.22    4.65
   1   6 -28    3.06    4.97
  -1  -6  28    8.53    4.61
  -1  -6  27   23.92    5.10
   1   6 -27   26.84    5.49
   1   6 -26   27.06    5.17
  -1  -6  26   13.86    4.68
  -1  -6  25   55.68    5.46
   1   6 -25   64.77    6.10
   1   6 -24   27.88    5.05
  -1  -6  24   21.11    4.77
  -1  -6  23   11.10    4.22
   1   6 -23   16.00    5.00
   1   6 -22   63.55    6.20
   1   6 -22   62.70    6.28
   1   6 -21   47.94    5.86
   1   6 -21   47.76    5.72
   1   6 -20   16.75    4.96
   1   6 -20   17.86    5.56
   1   6 -19   20.44    4.68
   1   6 -19   23.06    5.47
   1   6 -18   17.89    4.26
   1   6 -18   20.03    5.45
   1   6 -17   44.25    5.40
   1   6 -17   56.79    6.22
   1   6 -16   63.32    6.34
   1   6 -16   57.06    5.39
   1   6 -15   38.86    5.05
   1   6 -15   45.32    5.95
   1   6 -14   15.46    4.43
   1   6 -14   25.04    5.29
   1   6 -13   32.60    4.64
   1   6 -13   47.10    5.76
   1   6 -12    5.39    3.93
   1   6 -12    5.47    5.12
   1   6 -11   11.48    4.00
   1   6 -11   14.87    5.22
   1   6 -10   18.14    5.33
   1   6 -10   12.60    3.90
   1   6  -9    3.79    3.57
   1   6  -9    3.34    4.99
   1   6  -8   29.54    4.29
   1   6  -8   30.42    5.53
   1   6  -7    1.31    3.63
   1   6  -7    3.67    5.11
   1   6  -6   11.80    3.88
   1   6  -6   17.49    5.43
   1   6  -5  283.27    8.26
   1   6  -5  278.03    9.30
   1   6  -4    8.93    3.78
   1   6  -4   16.02    5.66
   1   6  -3   22.84    5.52
   1   6  -3   21.89    4.13
   1   6  -2   94.86    5.56
   1   6  -2   88.83    6.73
   1   6  -1    5.73    5.43
   1   6  -1    2.55    3.55
   1   6   0   12.44    3.81
   1   6   0    9.64    5.11
   1   6   1    3.52    3.68
   1   6   1    4.36    5.17
   1   6   2   89.34    5.47
   1   6   2   91.16    6.67
   1   6   3   18.19    3.98
   1   6   3   24.79    5.46
   1   6   4    9.71    3.79
   1   6   4   12.47    5.14
   1   6   5  277.89    9.64
   1   6   5  272.53    8.13
   1   6   6   14.78    5.36
   1   6   7    2.04    4.96
   1   6   8   26.80    5.79
   1   6   9    2.58    5.24
   1   6  10   16.89    5.50
  -1  -6 -10   14.67    5.03
  -1  -6 -11   10.65    4.83
   1   6  11   11.14    5.44
   1   6  12    3.74    5.63
  -1  -6 -12    3.82    4.58
   1   6  13   39.74    6.32
  -1  -6 -13   41.75    5.49
   1   6  14   18.96    5.69
  -1  -6 -14   24.13    5.08
   1   6  15   31.75    6.55
  -1  -6 -15   31.83    5.29
   1   6  16   57.10    6.94
  -1  -6 -16   59.86    5.73
  -1  -6 -17   41.40    5.22
   1   6  17   43.10    6.60
   1   6  18    9.77    5.77
  -1  -6 -18   13.71    4.96
   1   6  19   18.57    6.27
  -1  -6 -19   21.08    4.93
   1   6  20   16.20    6.18
  -1  -6 -20   13.79    4.71
   1   6  21   41.20    6.44
  -1  -6 -21   38.60    5.25
   1   6  22   51.20    6.61
  -1  -6 -22   59.65    5.62
   1   6  23   11.84    5.83
  -1  -6 -23    6.43    4.37
   1   6  24   14.82    5.54
   1   6  25   62.36    6.87
   1   6  26   12.53    5.53
   1   6  27   20.91    5.86
   1   6  28    6.84    5.32
   1   6  29    0.56    5.38
   1   6  30   27.41    5.99
   1   6  31    3.18    5.17
   1   6  32   57.28    6.81
   1   6  33   12.25    5.34
   1   6  34    6.00    5.47
   1   6  35   10.25    5.98
   1   6  36    2.22    5.62
   1   6  37   17.41    6.02
   1   6  38   11.06    5.97
   1   7 -42   10.31    6.81
   1   7 -41   14.58    6.67
   1   7 -40   24.99    7.40
   1   7 -39    7.99    6.51
   1   7 -38   17.26    6.08
   1   7 -37    2.55    5.80
   1   7 -36   27.80    5.81
   1   7 -35   56.51    7.51
   1   7 -34   65.62    7.02
   1   7 -33   19.61    5.78
   1   7 -32   17.75    5.11
   1   7 -31   18.10    4.91
   1   7 -30    8.24    4.77
   1   7 -29   48.68    6.43
   1   7 -28   11.68    5.10
   1   7 -28   10.00    5.72
   1   7 -27   22.87    6.22
   1   7 -27   18.23    5.27
   1   7 -26  189.33    9.12
   1   7 -26  191.32    9.21
   1   7 -25   20.37    5.65
   1   7 -25   28.27    6.17
   1   7 -24   51.40    5.95
   1   7 -24   50.94    6.57
   1   7 -23    5.25    4.68
   1   7 -23   14.15    5.78
   1   7 -22   40.15    5.52
   1   7 -22   44.10    6.55
   1   7 -21   -0.47    4.24
   1   7 -21    5.78    5.83
   1   7 -20   15.16    4.55
   1   7 -20   11.71    5.50
   1   7 -19   26.64    5.96
   1   7 -19   12.28    4.66
   1   7 -18   88.31    6.65
   1   7 -18  113.75    7.93
   1   7 -17  113.30    6.81
   1   7 -17  120.01    7.97
   1   7 -16   11.73    4.56
   1   7 -16   39.85    6.66
   1   7 -15   88.48    6.30
   1   7 -15  113.68    8.03
   1   7 -14  259.82    9.03
   1   7 -14  253.98   10.13
   1   7 -13   18.93    4.62
   1   7 -13   39.43    6.78
   1   7 -12   21.93    4.74
   1   7 -12   31.27    6.41
   1   7 -11   52.42    5.40
   1   7 -11   64.48    7.08
   1   7 -10   80.06    5.91
   1   7 -10   84.83    7.24
   1   7  -9    7.89    4.19
   1   7  -9   16.45    6.23
   1   7  -8   63.28    5.53
   1   7  -8   76.40    7.45
   1   7  -7   92.96    7.64
   1   7  -7   74.25    5.81
   1   7  -6   53.67    5.29
   1   7  -6   69.72    7.20
   1   7  -5   15.38    6.27
   1   7  -5    6.33    4.11
   1   7  -4   24.59    4.53
   1   7  -4   30.45    6.38
   1   7  -3  164.98    8.85
   1   7  -3  158.90    7.03
   1   7  -2   10.07    4.26
   1   7  -2   17.68    6.50
   1   7  -1   79.42    7.42
   1   7  -1   81.43    5.91
   1   7   0  133.38    8.54
   1   7   0  121.29    6.57
   1   7   1   79.64    5.83
   1   7   1   81.43    7.68
   1   7   2   11.07    4.24
   1   7   2   18.38    6.64
   1   7   3  161.19    8.66
   1   7   3  166.28    7.12
   1   7   4   25.97    4.44
   1   7   4   29.56    6.66
   1   7   5    8.78    6.27
   1   7   6   57.09    7.05
  -1  -7  -7   74.22    7.05
   1   7   7   88.54    8.00
  -1  -7  -8   65.35    6.93
   1   7   8   71.08    7.42
   1   7   9   11.24    6.10
  -1  -7  -9    8.01    5.82
  -1  -7 -10   79.25    7.08
   1   7  10   72.94    7.40
  -1  -7 -11   54.01    6.63
   1   7  11   57.69    7.07
   1   7  12   25.60    6.89
  -1  -7 -12   25.76    5.84
   1   7  13   24.79    6.71
  -1  -7 -13   21.74    5.86
  -1  -7 -14  244.62    9.77
   1   7  14  242.57   11.27
   1   7  15   87.59    8.06
  -1  -7 -15   85.45    7.32
   1   7  16   21.23    6.65
  -1  -7 -16   17.75    5.62
   1   7  17  108.73    8.40
  -1  -7 -17  105.95    7.45
  -1  -7 -18   99.05    7.11
   1   7  18   97.98    8.39
   1   7  19   10.96    5.88
  -1  -7 -19    8.44    4.86
   1   7  20   15.46    6.07
  -1  -7 -20   12.12    4.91
   1   7  21    3.34    5.91
  -1  -7 -21    1.02    4.36
   1   7  22   36.74    6.63
  -1  -7 -22   35.83    5.42
   1   7  23    5.24    5.75
  -1  -7 -23    3.73    4.69
   1   7  24   44.91    6.92
   1   7  25   18.51    6.35
   1   7  26  176.75    9.72
   1   7  27   22.99    6.31
   1   7  28   12.07    5.52
   1   7  29   40.91    6.75
   1   7  30    1.22    5.77
   1   7  31   -1.61    5.72
   1   7  32    9.30    5.95
   1   7  33   11.93    5.61
   1   7  34   58.40    7.27
   1   7  35   43.19    6.92
   1   7  36   24.99    5.92
   1   7  37    5.19    6.24
   1   7  38    5.62    6.34
   1   8 -28   18.51    6.04
   1   8 -27    4.41    5.74
   1   8 -26    5.32    5.45
   1   8 -25   10.11    5.59
   1   8 -24   47.76    6.85
   1   8 -23   24.17    6.50
   1   8 -22   41.18    6.94
   1   8 -21   16.11    6.26
   1   8 -20   49.46    7.02
   1   8 -19   15.05    6.10
   1   8 -18   92.21    7.93
   1   8 -17   88.89    7.76
   1   8 -16   89.08    7.85
   1   8 -15   52.69    7.32
   1   8 -14  180.83    8.07
   1   8 -14  175.51    9.52
   1   8 -13   18.81    4.93
   1   8 -13   47.71    7.33
   1   8 -12    4.80    4.28
   1   8 -12   34.95    6.63
   1   8 -11  113.77    8.36
   1   8 -11  117.30    6.69
   1   8 -10   15.84    4.28
   1   8 -10   55.42    7.42
   1   8  -9  138.12    6.96
   1   8  -9  145.17    9.18
   1   8  -8   31.13    4.72
   1   8  -8   71.17    7.86
   1   8  -7   93.17    6.19
   1   8  -7  113.03    8.90
   1   8  -6   70.00    7.87
   1   8  -6   56.50    5.49
   1   8  -5   42.69    6.98
   1   8  -5   23.76    4.63
   1   8  -4  114.47    8.80
   1   8  -4  105.82    6.49
   1   8  -3  140.37    9.46
   1   8  -3  118.84    6.94
   1   8  -2    7.35    4.53
   1   8  -2   31.66    7.53
   1   8  -1  130.84    9.07
   1   8  -1  106.59    6.68
   1   8   0    4.50    4.62
   1   8   0   20.42    6.89
   1   8   1  117.35    8.78
   1   8   1  115.25    6.85
   1   8   2    7.63    4.52
   1   8   2   20.32    7.04
   1   8   3  127.86    7.01
   1   8   3  127.89    8.85
   1   8   4  114.68    8.68
  -1  -8  -4  109.27    8.51
   1   8   5   24.75    6.85
  -1  -8  -5   24.82    6.65
   1   8   6   56.65    7.52
  -1  -8  -6   52.07    7.27
  -1  -8  -7  104.50    8.17
   1   8   7   98.45    8.35
  -1  -8  -8   34.38    6.82
   1   8   8   38.53    7.38
  -1  -8  -9  141.58    8.92
   1   8   9  140.38    9.53
   1   8  10   19.46    6.87
  -1  -8 -10   11.28    6.04
  -1  -8 -11  113.58    8.22
   1   8  11  105.77    8.45
   1   8  12    7.42    5.94
  -1  -8 -12    6.73    6.04
   1   8  13   17.72    6.48
  -1  -8 -13   20.49    5.84
  -1  -8 -14  176.88    9.17
   1   8  14  164.59    9.84
   1   8  15   24.23    6.76
  -1  -8 -15   20.30    6.00
  -1  -8 -16   75.73    7.10
   1   8  16   71.98    8.26
   1   8  17   75.83    8.70
  -1  -8 -17   68.93    6.94
   1   8  18   83.00    8.50
  -1  -8 -18   87.91    7.30
  -1  -8 -19    4.77    5.35
   1   8  19    2.55    6.32
   1   8  20   50.86    7.48
  -1  -8 -20   62.09    6.82
   1   8  21    7.73    6.36
  -1  -8 -21    9.95    5.24
   1   8  22   45.64    7.71
  -1  -8 -22   37.78    5.94
   1   8  23   16.14    7.22
  -1  -8 -23   21.14    5.40
   1   8  24   35.86    7.40
   1   8  25    8.22    6.35
   1   8  26    2.72    5.91
   1   8  27    2.42    6.16
   1   8  28   17.08    6.24
   1   8  29    3.29    6.17
   1   8  30   -0.89    6.45
   1   8  31   19.39    6.59
   1   8  32    6.48    6.17
   1   8  33   43.70    6.81
   1   8  34   32.83    7.30
   1   8  35   18.72    6.55
   1   8  36   29.69    6.95
   1   8  37   13.24    7.01
   1   9 -27   10.64    6.67
   1   9 -26   26.09    6.85
   1   9 -25   14.87    5.98
   1   9 -24   16.86    6.72
   1   9 -23   36.52    7.65
   1   9 -22   10.79    6.63
   1   9 -21   56.26    7.38
   1   9 -20   30.68    6.94
   1   9 -19   38.72    7.26
   1   9 -18   36.48    7.21
   1   9 -17  138.29    9.55
   1   9 -16   42.70    7.61
   1   9 -15   73.62    7.86
   1   9 -14   39.99    7.48
   1   9 -13  132.52    9.47
   1   9 -12   90.01    8.80
   1   9 -11   48.48    7.38
   1   9 -10   24.88    7.26
   1   9  -9   58.95    8.09
   1   9  -8   53.21    7.77
   1   9  -7   26.84    7.38
   1   9  -6   53.87    7.76
   1   9  -5   21.41    6.81
   1   9  -4   30.78    7.22
   1   9  -3   42.95    7.59
   1   9  -2   20.01    7.16
   1   9  -1   21.46    7.35
  -1  -9   1   25.19    6.93
  -1  -9   0    4.76    6.22
   1   9   0    2.77    6.93
   1   9   1   24.07    7.04
  -1  -9  -1   19.11    6.53
  -1  -9  -2   13.82    6.35
   1   9   2   26.37    7.34
   1   9   3   40.93    7.56
  -1  -9  -3   37.05    7.37
   1   9   4   32.52    7.00
  -1  -9  -4   31.11    6.91
   1   9   5   19.78    6.70
  -1  -9  -5   11.60    6.67
   1   9   6   53.80    7.71
  -1  -9  -6   57.34    7.56
   1   9   7   11.45    6.74
  -1  -9  -7    6.21    6.35
   1   9   8   57.38    8.05
  -1  -9  -8   46.43    6.99
   1   9   9   54.58    7.97
  -1  -9  -9   55.16    7.68
   1   9  10   13.78    6.96
  -1  -9 -10   12.20    6.18
   1   9  11   40.40    7.68
  -1  -9 -11   30.47    6.75
  -1  -9 -12   59.57    7.18
   1   9  12   84.81    8.98
  -1  -9 -13  102.22    8.33
   1   9  13  128.76    9.81
   1   9  14   18.67    7.18
  -1  -9 -14   11.08    6.28
  -1  -9 -15   63.67    7.58
   1   9  15   66.18    8.28
  -1  -9 -16    3.51    5.43
   1   9  16    8.35    7.39
  -1  -9 -17  122.93    8.63
   1   9  17  120.04   10.15
   1   9  18   23.49    8.23
  -1  -9 -18   14.71    6.13
  -1  -9 -19   29.25    5.98
   1   9  19   28.29    7.83
  -1  -9 -20   16.16    5.60
   1   9  20   12.98    7.08
   1   9  21   46.24    7.97
  -1  -9 -21   47.53    6.96
   1   9  22   -0.56    6.85
  -1  -9 -22   -1.43    5.77
   1   9  23   21.44    7.77
   1   9  24    9.65    6.58
   1   9  25    6.16    6.88
   1   9  26   25.99    7.43
   1   9  27    4.45    6.03
   1   9  28   53.05    7.99
   1   9  29   16.13    7.04
   1   9  30   17.88    6.55
   1   9  31   12.24    6.77
   1   9  32   -3.18    7.02
   1   9  33   16.94    7.22
   1   9  34    3.30    7.33
   1   9  35    0.32    7.68
   1   9  36    7.85    8.18
   1   9  37    9.10    8.28
   1  10 -27   25.05    7.94
   1  10 -26    4.59    6.96
   1  10 -25   23.10    7.54
   1  10 -24   15.80    6.73
   1  10 -23   24.97    7.78
   1  10 -22    5.77    6.65
   1  10 -21    4.77    6.84
   1  10 -20   33.04    7.37
   1  10 -19   26.52    7.72
   1  10 -18    9.45    7.29
   1  10 -17   14.47    6.68
   1  10 -16    0.31    6.71
   1  10 -15    8.50    6.67
   1  10 -14   11.91    6.93
   1  10 -13    9.45    6.87
   1  10 -12    6.87    6.38
   1  10 -11    0.00    5.90
   1  10 -10   30.97    7.34
   1  10  -9   11.42    6.85
   1  10  -8    0.28    6.92
  -1 -10   8    0.65    6.71
   1  10  -7    1.93    6.75
  -1 -10   7    3.43    6.94
   1  10  -6   21.25    7.60
  -1 -10   6   27.02    7.74
   1  10  -5   19.37    7.80
  -1 -10   5   15.44    7.56
   1  10  -4   24.99    7.98
  -1 -10   4   23.71    7.80
   1  10  -3   22.80    7.96
  -1 -10   3   11.04    7.58
   1  10  -2  110.14    9.47
  -1 -10   2   94.75    9.72
   1  10  -1   30.25    8.57
  -1 -10   1   19.22    7.93
   1  10   0   62.07    8.66
  -1 -10   0   51.33    8.34
   1  10   1   35.23    8.11
  -1 -10  -1   18.46    7.39
   1  10   2  116.02    9.42
  -1 -10  -2  103.09    9.52
   1  10   3   22.68    8.03
  -1 -10  -3    9.62    7.18
   1  10   4   27.38    7.78
  -1 -10  -4   20.50    7.23
   1  10   5   17.95    6.81
  -1 -10  -5   18.65    7.17
   1  10   6   24.05    7.14
  -1 -10  -6   31.34    7.47
   1  10   7    5.14    7.05
  -1 -10  -7    4.20    6.63
   1  10   8    2.36    7.36
  -1 -10  -8    1.31    6.40
   1  10   9   15.04    7.54
  -1 -10  -9   10.72    6.51
   1  10  10   30.36    7.88
  -1 -10 -10   33.32    7.12
   1  10  11    5.23    7.41
  -1 -10 -11    2.60    6.28
   1  10  12    6.08    7.98
  -1 -10 -12    3.24    6.18
   1  10  13   16.33    8.05
  -1 -10 -13    8.88    6.33
   1  10  14    3.83    7.84
  -1 -10 -14    9.21    6.25
   1  10  15    4.32    7.52
  -1 -10 -15    6.33    6.27
   1  10  16   -1.14    7.28
  -1 -10 -16    7.75    6.43
   1  10  17   12.09    7.70
  -1 -10 -17   11.30    5.97
   1  10  18    3.85    7.41
  -1 -10 -18    1.17    5.73
  -1 -10 -19   12.79    6.08
   1  10  19   25.22    8.03
  -1 -10 -20    7.60    6.44
   1  10  20   13.97    8.11
   1  10  21    1.25    7.10
  -1 -10 -21    1.59    5.77
   1  10  22   15.97    8.32
  -1 -10 -22    8.63    5.85
   1  10  23   16.06    8.09
   1  10  24    6.92    7.15
   1  10  25   17.84    7.82
   1  10  26    5.43    7.17
   1  10  27   27.98    7.83
   1  10  28   13.36    7.68
   1  10  29   36.06    7.81
   1  10  30   18.56    7.64
   1  10  31    0.07    7.81
   1  10  32    5.51    8.08
   1  10  33    8.97    8.26
   1  10  34   21.93    8.34
   1  10  35   18.94    8.84
  -1 -11  29    6.98    7.81
  -1 -11  28   12.43    7.82
  -1 -11  27    1.99    8.29
  -1 -11  26   12.50    7.85
   1  11 -26   22.05    8.43
   1  11 -25   45.80    8.93
  -1 -11  25   36.62    8.35
   1  11 -24   18.25    8.00
  -1 -11  24   16.81    7.56
   1  11 -23    8.32    7.77
  -1 -11  23    9.36    7.85
   1  11 -22   29.67    8.72
  -1 -11  22   23.20    8.25
   1  11 -21   25.24    7.64
  -1 -11  21   13.49    7.47
   1  11 -20    7.81    7.36
  -1 -11  20    4.21    7.01
   1  11 -19   24.27    7.25
  -1 -11  19   32.00    8.27
   1  11 -18    8.01    7.67
  -1 -11  18   14.93    7.81
   1  11 -17    4.42    7.08
  -1 -11  17    8.38    7.14
   1  11 -16    8.28    7.29
  -1 -11  16   11.87    7.57
   1  11 -15    2.39    6.85
  -1 -11  15   -0.28    6.41
   1  11 -14   -3.75    6.90
  -1 -11  14    4.45    7.00
   1  11 -13   -4.66    7.29
  -1 -11  13   -1.60    7.25
   1  11 -12    8.63    7.27
  -1 -11  12    2.81    7.34
   1  11 -11    5.14    7.28
  -1 -11  11    4.41    7.05
   1  11 -10   12.25    7.93
  -1 -11  10    2.42    7.23
   1  11  -9   22.57    7.61
  -1 -11   9   22.81    8.05
  -1 -11   8   11.40    7.51
   1  11  -8    2.92    7.10
   1  11  -7   -2.76    7.37
  -1 -11   7   12.33    7.31
   1  11  -6   23.02    8.00
  -1 -11   6   15.37    7.64
   1  11  -5   34.55    8.66
  -1 -11   5   36.29    8.63
  -1 -11   4    3.58    7.07
   1  11  -4    5.47    7.80
   1  11  -3   16.24    7.61
  -1 -11   3   17.81    7.76
   1  11  -2   56.49    8.18
  -1 -11   2   40.71    8.54
   1  11  -1   13.04    7.16
  -1 -11   1    8.49    7.33
   1  11   0   14.51    7.30
  -1 -11   0    7.46    7.29
   1  11   1   18.22    8.27
  -1 -11  -1   11.32    7.09
   1  11   2   51.58    9.07
  -1 -11  -2   43.06    8.67
   1  11   3   18.57    7.84
  -1 -11  -3   21.30    7.85
  -1 -11  -4    7.30    7.59
   1  11   4   11.89    7.27
   1  11   5   35.22    8.69
  -1 -11  -5   29.69    8.06
   1  11   6   18.01    7.41
  -1 -11  -6    9.70    6.70
   1  11   7    4.97    6.76
  -1 -11  -7   -0.76    6.92
   1  11   8    9.34    7.17
  -1 -11  -8    5.86    7.07
   1  11   9   26.68    7.61
  -1 -11  -9   23.42    6.92
   1  11  10    9.73    8.18
  -1 -11 -10    4.80    7.01
   1  11  11    2.52    7.53
  -1 -11 -11    0.95    6.46
   1  11  12    2.73    7.56
  -1 -11 -12    2.02    6.67
   1  11  13    9.39    7.76
  -1 -11 -13    2.75    7.07
   1  11  14    8.62    7.86
  -1 -11 -14    5.36    6.79
   1  11  15    2.86    7.80
  -1 -11 -15    0.85    6.51
   1  11  16    9.67    8.25
  -1 -11 -16   11.25    6.77
  -1 -11 -17   10.51    6.35
   1  11  17    2.19    7.58
   1  11  18    4.74    8.46
  -1 -11 -18   11.62    6.58
  -1 -11 -19   38.17    7.31
   1  11  19   26.28    8.38
  -1 -11 -20   -0.70    6.59
   1  11  20   -0.10    7.65
   1  11  21   17.91    8.19
  -1 -11 -21   13.21    6.80
   1  11  22   23.05    8.49
   1  11  23    2.34    7.98
   1  11  24   17.93    8.09
   1  11  25   48.92    9.47
   1  11  26   15.92    8.37
   1  12 -19    6.42    8.87
   1  12 -18    7.71    8.97
   1  12 -17    6.53    8.81
   1  12 -16    7.73    8.51
   1  12 -15   13.49    8.51
   1  12 -14    7.66    8.33
  -1 -12  14    0.23    8.01
   1  12 -13   -4.43    8.39
  -1 -12  13   25.44    8.78
  -1 -12  12   21.18    9.36
   1  12 -12    9.49    8.03
   1  12 -11   -2.88    8.06
  -1 -12  11   18.55    8.68
   1  12 -10   -1.67    8.08
  -1 -12  10   14.06    8.59
   1  12  -9    3.02    7.97
  -1 -12   9    5.76    7.27
   1  12  -8    4.36    7.81
  -1 -12   8    7.98    7.84
   1  12  -7   22.25    8.24
  -1 -12   7   24.28    8.72
   1  12  -6   17.70    8.34
  -1 -12   6   15.90    8.15
   1  12  -5   17.95    9.00
  -1 -12   5   20.59    8.71
   1  12  -4    1.94    8.24
  -1 -12   4   12.93    8.45
   1  12  -3   27.59    8.62
  -1 -12   3   30.69    9.22
   1  12  -2   19.16    8.70
  -1 -12   2   18.43    7.42
   1  12  -1    5.57    8.21
  -1 -12   1    3.33    6.61
   1  12   0    1.96    7.76
  -1 -12   0   -3.50    7.53
   1  12   1   -1.81    7.90
  -1 -12  -1   11.37    8.61
   1  12   2    5.35    7.99
  -1 -12  -2    8.11    8.37
   1  12   3   21.47    8.25
  -1 -12  -3   23.22    8.58
   1  12   4   10.06    7.80
  -1 -12  -4   12.74    7.87
   1  12   5   17.07    8.18
  -1 -12  -5   18.96    8.73
   1  12   6   17.58    8.42
  -1 -12  -6   15.61    8.73
   1  12   7   25.68    9.18
  -1 -12  -7   18.25    7.94
   1  12   8    3.27    8.06
  -1 -12  -8   -3.80    6.73
   1  12   9    1.79    8.03
  -1 -12  -9    2.29    7.46
   1  12  10    2.31    8.04
  -1 -12 -10   -1.00    7.49
   1  12  11    6.22    8.18
  -1 -12 -11   -0.46    7.06
   1  12  12   18.93    8.81
  -1 -12 -12   13.45    7.75
  -1 -12 -13    1.15    7.88
  -1 -12 -14   -0.72    7.68
  -1 -12 -15  -21.37    7.16
  -1 -12 -16    3.13    7.97
  -1 -12 -17   -8.32    7.25
  -1 -12 -18    5.12    7.35
  -1 -12 -19  -10.74    7.61
  -1 -12 -20   13.70    7.66
  -2  12  13    6.74    9.11
  -2  12  12   10.83    8.56
  -2  12  11    4.66    8.64
  -2  12  10   11.24    8.80
  -2  12   9   48.06   10.09
  -2  12   8   33.96    9.02
  -2  12   7    5.68    8.26
  -2  12   6   17.13    8.54
  -2  12   5    9.97    8.91
  -2  12   4   -7.22    8.42
  -2  12   3    6.03    8.53
  -2  12   2   11.70    8.59
  -2  12   1    9.84    8.75
  -2  12   0   -1.65    8.20
  -2  12  -1    5.20    7.97
   2 -12   1   14.10    6.75
   2 -12   2    7.20    7.45
   2 -12   3   -1.07    7.13
   2 -12   4    4.72    7.15
   2 -12   5   -0.15    6.85
   2 -12   6   13.04    6.99
   2 -12   7    1.22    7.41
   2 -12   8   23.19    7.23
   2 -12   9   41.94    7.60
   2 -11 -22   10.26    6.95
   2 -11 -21   12.18    6.86
   2 -11 -20   23.38    7.87
   2 -11 -19    6.20    7.08
  -2  11  18    3.20    7.67
   2 -11 -18    8.51    6.77
   2 -11 -17    9.11    6.76
  -2  11  17   -0.19    7.83
   2 -11 -16    1.93    6.69
  -2  11  16    5.78    8.00
  -2  11  15   17.44    8.09
   2 -11 -15   13.51    7.28
  -2  11  14   14.49    7.91
   2 -11 -14   15.99    7.35
  -2  11  13    1.84    7.57
   2 -11 -13   -2.33    6.53
  -2  11  12   10.20    8.35
   2 -11 -12    5.28    6.46
  -2  11  11   22.48    8.38
   2 -11 -11   16.49    6.99
  -2  11  10   11.29    7.59
   2 -11 -10    5.66    6.91
  -2  11   9   -0.57    7.90
   2 -11  -9   12.74    7.42
  -2  11   8   10.83    8.00
   2 -11  -8    8.33    7.11
  -2  11   7   22.28    7.67
   2 -11  -7   11.52    7.52
   2 -11  -6   51.42    8.30
  -2  11   6   73.83    9.90
  -2  11   5    4.88    7.63
   2 -11  -5    5.91    6.62
  -2  11   4   -5.89    8.09
   2 -11  -4   -2.84    6.40
  -2  11   3    4.56    7.42
   2 -11  -3   -0.41    6.49
  -2  11   2   35.10    8.54
   2 -11  -2   20.43    7.30
  -2  11   1   19.77    8.24
   2 -11  -1   18.08    6.59
  -2  11   0    4.36    7.92
   2 -11   0    0.07    7.08
  -2  11  -1   20.15    8.33
   2 -11   1   10.88    6.17
  -2  11  -2   28.49    8.43
   2 -11   2   17.02    6.71
  -2  11  -3    3.25    7.81
   2 -11   3    0.78    6.36
   2 -11   4   -0.58    5.81
  -2  11  -4    7.98    8.78
  -2  11  -5   15.05    8.76
   2 -11   5    3.22    6.48
   2 -11   6   57.67    8.28
  -2  11  -6   58.73    9.98
  -2  11  -7   20.95    8.84
   2 -11   7    8.37    6.29
  -2  11  -8   17.81    8.36
   2 -11   8    7.26    6.53
   2 -11   9    5.27    6.10
   2 -11  10    4.31    6.14
   2 -11  11   11.73    6.95
   2 -11  12   18.24    6.72
   2 -11  13    2.81    6.16
   2 -11  14   15.44    6.63
   2 -11  15   18.43    6.75
   2 -11  16   15.58    6.40
   2 -11  17    4.85    6.40
   2 -11  18   13.20    6.90
   2 -11  19    4.10    6.75
   2 -11  20   26.97    7.13
   2 -11  21    7.22    7.21
   2 -11  22    5.46    6.99
   2 -10 -31   -1.64    7.48
   2 -10 -30    2.74    7.17
   2 -10 -29   -0.79    6.99
   2 -10 -28    2.38    6.72
   2 -10 -27    1.06    6.60
   2 -10 -26   17.59    6.58
   2 -10 -25   30.91    7.21
   2 -10 -24   17.51    7.11
   2 -10 -23    8.85    7.09
   2 -10 -22   13.45    7.02
   2 -10 -21    8.19    6.88
   2 -10 -20   18.12    6.49
   2 -10 -19   12.49    6.79
   2 -10 -18    4.30    5.89
  -2  10  18    4.24    6.48
  -2  10  17   10.24    6.45
   2 -10 -17   10.24    5.80
  -2  10  16   27.19    7.54
   2 -10 -16   20.94    6.87
  -2  10  15    1.03    6.97
   2 -10 -15    3.24    5.88
  -2  10  14   10.15    7.54
   2 -10 -14    4.75    6.27
  -2  10  13   20.48    8.07
   2 -10 -13   21.02    7.00
  -2  10  12    7.44    6.88
   2 -10 -12    4.74    6.20
  -2  10  11    5.93    6.29
   2 -10 -11    5.16    6.36
  -2  10  10   11.71    7.07
   2 -10 -10   13.85    6.36
   2 -10  -9   10.23    5.94
  -2  10   9   19.52    7.62
   2 -10  -8    0.40    6.35
  -2  10   8    4.07    7.21
  -2  10   7   18.18    7.25
   2 -10  -7   20.82    6.97
  -2  10   6    7.97    7.28
   2 -10  -6    7.26    6.52
  -2  10   5   37.92    8.35
   2 -10  -5   34.97    6.97
  -2  10   4    9.15    8.38
   2 -10  -4    4.32    6.04
  -2  10   3   55.28    8.65
   2 -10  -3   50.71    7.50
   2 -10  -2   10.15    5.97
  -2  10   2    9.81    7.65
   2 -10  -1   88.17    8.40
  -2  10   1   84.99    9.49
  -2  10   0   13.37    8.05
   2 -10   0    2.93    6.13
  -2  10  -1   89.32    9.67
   2 -10   1   81.48    8.28
  -2  10  -2   20.95    7.67
   2 -10   2   10.41    5.97
   2 -10   3   54.34    7.40
   2 -10   4    0.78    5.91
   2 -10   5   43.21    7.15
   2 -10   6   11.23    5.86
   2 -10   7   15.73    6.38
   2 -10   8    9.00    5.80
   2 -10   9   13.34    5.67
   2 -10  10   12.57    5.74
   2 -10  11    1.17    5.71
   2 -10  12    8.66    5.70
   2 -10  13   21.88    6.63
   2 -10  14    3.64    5.62
   2 -10  15    2.96    5.24
   2 -10  16   34.37    6.63
   2 -10  17    5.71    5.57
   2 -10  18   12.16    5.60
   2 -10  19   10.05    5.95
   2 -10  20   14.30    5.75
   2 -10  21    1.98    6.02
   2 -10  22   13.00    6.34
   2  -9 -32   11.85    6.62
   2  -9 -31   11.69    6.18
   2  -9 -30   21.34    5.99
   2  -9 -29    4.60    6.02
   2  -9 -28    1.11    5.85
   2  -9 -27    1.20    5.68
   2  -9 -26    5.76    5.78
   2  -9 -25   13.75    5.49
   2  -9 -24    2.81    6.13
   2  -9 -23   19.74    6.83
   2  -9 -22   68.10    8.34
   2  -9 -21   10.03    6.54
   2  -9 -20    1.61    5.89
   2  -9 -19   20.22    6.29
  -2   9  19    9.51    5.97
  -2   9  18    3.29    6.05
   2  -9 -18    2.05    5.88
   2  -9 -17   20.88    6.49
  -2   9  17   16.57    6.45
  -2   9  16   22.00    7.05
   2  -9 -16   26.14    6.70
  -2   9  15   10.56    6.51
   2  -9 -15   14.47    6.32
  -2   9  14    7.97    6.56
   2  -9 -14    5.12    6.16
  -2   9  13   27.91    7.16
   2  -9 -13   25.02    6.64
  -2   9  12    2.77    5.92
   2  -9 -12   -0.81    5.73
   2  -9 -11    6.24    5.96
  -2   9  11    4.96    6.16
  -2   9  10    3.34    6.53
   2  -9 -10    5.05    6.38
  -2   9   9   17.70    7.12
   2  -9  -9   19.62    6.68
  -2   9   8   35.17    7.73
   2  -9  -8   33.03    6.91
  -2   9   7   21.60    7.46
   2  -9  -7   25.05    6.49
  -2   9   6   17.48    6.79
   2  -9  -6   21.39    6.64
  -2   9   5   -0.50    6.52
   2  -9  -5    5.55    6.11
   2  -9  -4   14.61    6.38
  -2   9   4   22.17    7.83
   2  -9  -3    3.97    5.96
  -2   9   3    1.38    7.11
  -2   9   2   19.66    7.27
   2  -9  -2   21.81    6.51
   2  -9  -1   21.94    6.77
   2  -9   0   28.65    6.51
   2  -9   1   20.42    5.25
   2  -9   1   19.78    6.36
   2  -9   2   13.06    5.12
   2  -9   2   13.99    5.66
   2  -9   3   -4.72    5.10
   2  -9   3    6.07    6.05
   2  -9   4   14.65    5.57
   2  -9   4   13.93    5.86
   2  -9   5   -2.07    5.20
   2  -9   5    5.03    5.55
   2  -9   6   19.98    6.12
   2  -9   6    9.44    5.58
   2  -9   7   17.66    5.73
   2  -9   7   22.53    6.00
   2  -9   8   29.98    6.09
   2  -9   8   38.88    6.46
   2  -9   9   12.47    5.12
   2  -9   9   14.90    5.54
   2  -9  10    7.21    4.68
   2  -9  10    4.90    5.37
   2  -9  11    9.92    5.27
   2  -9  11    9.35    5.41
   2  -9  12    6.74    5.07
   2  -9  12    2.62    5.07
   2  -9  13   28.89    5.96
   2  -9  13   24.99    6.00
   2  -9  14    3.43    5.19
   2  -9  14    2.67    5.49
   2  -9  15    5.42    5.05
   2  -9  15   13.94    5.70
   2  -9  16   27.20    6.15
   2  -9  16   31.18    6.16
   2  -9  17   16.95    5.58
   2  -9  17   11.36    5.17
   2  -9  18    4.30    5.45
   2  -9  18    4.08    5.37
   2  -9  19   19.67    5.53
   2  -9  19   17.00    5.41
   2  -9  20    5.11    4.84
   2  -9  20    1.12    5.60
   2  -9  21   22.43    6.13
   2  -9  21    9.68    5.80
   2  -9  22   69.43    7.13
   2  -9  22   77.61    7.92
   2  -9  23   20.15    6.21
   2  -9  23   23.52    5.66
   2  -9  24   -4.06    6.20
   2  -9  25    7.34    6.23
   2  -9  26    3.38    6.35
   2  -9  27    8.05    6.37
   2  -9  28    8.23    6.55
   2  -9  29    2.18    6.60
   2  -9  30   32.75    6.93
   2  -9  31   14.79    7.11
   2  -9  32   21.73    7.05
   2  -8 -33   43.93    6.74
   2  -8 -32   35.12    6.55
   2  -8 -31   -1.06    5.44
   2  -8 -30    8.74    5.94
   2  -8 -29   15.49    5.83
   2  -8 -28   20.63    5.88
   2  -8 -27   28.29    6.44
   2  -8 -26   31.13    6.47
   2  -8 -25   10.62    5.73
   2  -8 -24   54.58    7.18
   2  -8 -23   17.61    6.31
   2  -8 -22   17.47    6.10
   2  -8 -21    7.03    6.12
   2  -8 -20   91.91    8.40
  -2   8  19   23.70    6.41
   2  -8 -19   23.40    6.40
   2  -8 -18   16.35    6.08
  -2   8  18   18.40    6.02
  -2   8  17    5.36    5.84
   2  -8 -17    6.62    5.93
  -2   8  16  130.49    9.04
   2  -8 -16  133.65    9.24
  -2   8  15   15.85    6.59
   2  -8 -15   12.74    5.91
  -2   8  14   88.70    7.67
   2  -8 -14   88.11    7.87
   2  -8 -13   91.24    8.33
  -2   8  13   96.18    8.14
  -2   8  12  151.58    9.16
   2  -8 -12  155.97    9.37
  -2   8  11   34.32    6.82
   2  -8 -11   37.98    6.73
  -2   8  10   14.58    5.92
   2  -8 -10   13.51    6.03
   2  -8  -9   37.86    6.47
  -2   8   9   40.73    7.21
   2  -8  -8   76.79    7.38
  -2   8   8   79.06    8.11
   2  -8  -7   12.07    6.02
  -2   8   7   16.23    6.62
  -2   8   6  127.37    8.88
   2  -8  -6  121.16    8.39
   2  -8  -5   35.54    6.28
   2  -8  -4    5.35    5.31
   2  -8  -3    9.32    5.30
   2  -8  -2   22.38    5.93
   2  -8  -1   20.46    5.56
   2  -8  -1   27.19    6.00
   2  -8   0  164.59    8.53
   2  -8   0  148.87    9.04
   2  -8   1   21.67    5.98
   2  -8   1   20.06    5.53
   2  -8   2   21.45    5.69
   2  -8   2   29.52    5.62
   2  -8   3    8.95    5.19
   2  -8   3    8.17    5.35
   2  -8   4   -0.62    5.32
   2  -8   4    5.76    5.18
   2  -8   5   36.33    6.25
   2  -8   5   36.78    6.40
   2  -8   6  130.13    7.97
   2  -8   6  123.80    8.49
   2  -8   7   14.10    4.93
   2  -8   7   14.77    5.78
   2  -8   8   76.52    6.77
   2  -8   8   82.89    7.43
   2  -8   9   35.10    5.75
   2  -8   9   31.15    5.85
   2  -8  10    9.83    5.21
   2  -8  10    6.82    4.84
   2  -8  11   34.88    5.74
   2  -8  11   34.36    5.94
   2  -8  12  156.40    8.65
   2  -8  12  146.48    8.51
   2  -8  13  106.43    7.79
   2  -8  13  101.19    7.53
   2  -8  14  106.62    7.73
   2  -8  14  102.08    8.01
   2  -8  15   14.17    5.64
   2  -8  15   14.70    5.66
   2  -8  16  138.21    8.58
   2  -8  16  138.46    8.53
   2  -8  17    8.38    5.05
   2  -8  17    6.05    5.24
   2  -8  18   19.36    5.19
   2  -8  18   24.00    5.52
   2  -8  19   29.58    5.78
   2  -8  19   19.63    5.83
   2  -8  20   96.34    7.86
   2  -8  20   86.60    7.21
   2  -8  21   14.08    5.57
   2  -8  21   13.65    5.22
   2  -8  22   18.47    4.98
   2  -8  22   22.91    5.82
   2  -8  23   16.80    5.73
   2  -8  23   15.13    5.37
   2  -8  24   54.55    7.25
   2  -8  25   12.44    5.66
   2  -8  26   36.69    6.58
   2  -8  27   16.35    6.86
   2  -8  28    3.79    5.50
   2  -8  29   11.37    6.32
   2  -8  30   10.96    6.25
   2  -8  31   12.03    6.40
   2  -8  32   46.90    7.11
   2  -8  33   54.75    8.76
   2  -8  34   28.29    7.60
   2  -8  35   14.00    7.07
   2  -8  36    7.26    7.32
   2  -8  37   13.97    7.43
   2  -8  38   13.57    7.45
   2  -8  39    9.62    8.40
   2  -8  40    6.30    8.43
   2  -8  41   -6.62    8.18
   2  -7 -34    0.48    5.16
   2  -7 -33   40.75    6.29
   2  -7 -32    4.63    5.52
   2  -7 -31   35.30    5.62
   2  -7 -30   20.95    5.42
   2  -7 -29   59.51    7.04
   2  -7 -28   21.12    5.89
   2  -7 -27   17.19    5.67
   2  -7 -26   10.51    4.90
   2  -7 -25   34.88    5.96
   2  -7 -24   15.16    5.49
   2  -7 -23   11.22    5.58
   2  -7 -22   10.06    5.15
   2  -7 -21   58.96    7.03
  -2   7  20   51.76    6.40
   2  -7 -20   49.30    6.64
  -2   7  19   35.15    5.95
   2  -7 -19   37.76    6.35
  -2   7  18    3.73    5.48
   2  -7 -18    2.39    5.51
   2  -7 -17   24.54    6.03
  -2   7  17   19.74    5.66
  -2   7  16   22.10    5.57
   2  -7 -16   21.32    5.85
   2  -7 -15  107.86    7.91
  -2   7  15  115.48    7.66
  -2   7  14   65.52    6.70
   2  -7 -14   62.92    7.04
   2  -7 -13  135.36    8.69
  -2   7  13  138.57    8.33
   2  -7 -12   99.37    7.86
  -2   7  12  103.05    7.83
   2  -7 -11  318.02   11.74
  -2   7  11  337.23   11.25
   2  -7 -10   60.43    6.91
  -2   7  10   65.02    7.24
  -2   7   9    6.75    6.20
   2  -7  -9    2.68    5.28
  -2   7   8   21.62    6.39
   2  -7  -8   21.96    6.08
   2  -7  -7   35.13    6.50
   2  -7  -6   57.53    6.94
   2  -7  -5   20.07    5.78
   2  -7  -4  343.25   11.77
   2  -7  -3  240.07   10.15
   2  -7  -2   65.47    7.08
   2  -7  -2   72.64    7.21
   2  -7  -1   33.80    6.24
   2  -7  -1   39.49    6.42
   2  -7   0   10.52    5.77
   2  -7   0   18.49    5.83
   2  -7   1   26.90    6.12
   2  -7   1   34.89    6.08
   2  -7   2   58.79    6.95
   2  -7   2   72.32    7.15
   2  -7   3  222.98    9.73
   2  -7   3  247.73   10.21
   2  -7   4  317.44   10.82
   2  -7   4  353.76   11.57
   2  -7   5   15.81    5.04
   2  -7   5   19.06    5.88
   2  -7   6   52.39    6.05
   2  -7   6   58.62    6.44
   2  -7   7   41.10    5.83
   2  -7   7   31.69    5.52
   2  -7   8   20.82    5.26
   2  -7   8   16.36    5.25
   2  -7   9    1.01    5.01
   2  -7   9    8.78    5.26
   2  -7  10   55.89    6.70
   2  -7  10   68.90    6.86
   2  -7  11  332.80   11.30
   2  -7  11  338.04   11.11
   2  -7  12  109.04    7.40
   2  -7  12   98.09    7.56
   2  -7  13  141.63    8.39
   2  -7  13  145.54    8.04
   2  -7  14   71.80    6.84
   2  -7  14   71.04    6.45
   2  -7  15  114.45    7.88
   2  -7  15  105.22    7.16
   2  -7  16   11.64    5.27
   2  -7  16   19.81    4.92
   2  -7  17   20.98    5.40
   2  -7  17   23.18    5.03
   2  -7  18    6.37    4.96
   2  -7  18    0.76    4.49
   2  -7  19   45.55    6.29
   2  -7  19   34.35    5.22
   2  -7  20   48.81    6.43
   2  -7  20   47.84    5.59
   2  -7  21   59.20    5.78
   2  -7  21   60.75    6.85
   2  -7  22    6.37    5.40
   2  -7  22   12.52    4.39
   2  -7  23   10.87    5.29
   2  -7  23    9.85    4.10
   2  -7  24    8.94    5.72
   2  -7  25   39.38    6.99
   2  -7  26   10.62    6.16
   2  -7  27   16.19    6.11
   2  -7  28   14.60    5.94
   2  -7  29   69.96    7.88
   2  -7  30   22.14    6.80
   2  -7  31   37.03    7.26
   2  -7  32    3.45    6.25
   2  -7  33   40.87    7.61
   2  -7  34   -0.31    6.25
   2  -7  35    8.44    6.58
   2  -7  36   27.09    7.40
   2  -7  37   25.64    7.69
   2  -7  38   17.16    7.56
   2  -7  39   32.19    7.35
   2  -7  40   20.83    7.27
   2  -7  41   33.66    7.91
   2  -7  42   17.80    7.83
   2  -7  43   40.64    8.66
   2  -6 -34   11.28    5.38
   2  -6 -33   60.79    6.69
   2  -6 -32    4.25    4.54
   2  -6 -31  150.14    8.43
   2  -6 -30   34.14    5.85
   2  -6 -29   25.34    5.80
   2  -6 -28    1.57    4.79
   2  -6 -27  143.45    8.59
   2  -6 -26   46.24    6.23
   2  -6 -25   14.08    5.52
   2  -6 -24   21.09    5.27
   2  -6 -23   99.33    7.39
   2  -6 -22  148.45    8.45
   2  -6 -21   56.76    6.50
   2  -6 -20   33.03    5.73
  -2   6  20   33.94    5.13
  -2   6  19  123.95    7.18
   2  -6 -19  113.51    7.81
  -2   6  18   12.63    5.46
   2  -6 -18    7.49    5.12
  -2   6  17   10.89    5.17
   2  -6 -17   12.14    5.16
   2  -6 -16   78.10    6.84
  -2   6  16   66.00    6.37
  -2   6  15   36.65    5.63
   2  -6 -15   40.79    6.21
   2  -6 -14   89.97    7.35
  -2   6  14   95.86    6.99
   2  -6 -13  193.09    9.11
  -2   6  13  203.49    8.57
   2  -6 -12   82.80    7.09
  -2   6  12   73.61    6.51
  -2   6  11   28.59    5.47
   2  -6 -11   22.65    5.39
  -2   6  10   12.16    5.20
   2  -6 -10    9.36    5.20
   2  -6  -9   78.57    6.86
   2  -6  -8   29.94    5.81
   2  -6  -7   16.32    5.25
   2  -6  -6   87.50    6.92
   2  -6  -5  180.29    8.58
   2  -6  -4   23.60    5.27
   2  -6  -4   14.13    5.27
   2  -6  -3   57.84    6.52
   2  -6  -3   59.19    6.26
   2  -6  -2   63.33    6.37
   2  -6  -2   56.87    6.33
   2  -6  -1  135.87    7.65
   2  -6  -1  136.93    7.74
   2  -6   0   44.97    6.25
   2  -6   0   65.49    6.45
   2  -6   1  148.93    7.63
   2  -6   1  130.72    7.77
   2  -6   2   53.09    6.26
   2  -6   2   68.97    6.04
   2  -6   3   57.00    5.87
   2  -6   3   59.21    5.96
   2  -6   4   19.55    5.19
   2  -6   4   27.73    5.54
   2  -6   5  178.00    8.34
   2  -6   5  184.11    8.31
   2  -6   6   86.68    6.86
   2  -6   6   90.87    6.56
   2  -6   7   13.47    4.99
   2  -6   7   19.72    4.90
   2  -6   8   28.31    5.74
   2  -6   8   32.59    5.15
   2  -6   9   73.06    6.03
   2  -6   9   77.92    6.92
   2  -6  10   10.62    5.29
   2  -6  10    8.91    4.39
   2  -6  11   27.30    5.91
   2  -6  11   23.36    4.68
   2  -6  12   72.44    6.21
   2  -6  12   78.95    7.12
   2  -6  13  215.14    9.36
   2  -6  13  207.02    8.42
   2  -6  14   98.67    6.56
   2  -6  14  103.15    7.50
   2  -6  15   39.03    5.37
   2  -6  15   41.77    6.35
   2  -6  16   76.09    6.92
   2  -6  16   77.24    6.06
   2  -6  17   12.46    5.32
   2  -6  17   14.42    4.68
   2  -6  18   13.96    6.06
   2  -6  18   12.45    4.68
   2  -6  19  120.16    8.23
   2  -6  19  120.59    6.67
   2  -6  20   37.83    6.52
   2  -6  20   33.84    5.03
   2  -6  21   56.33    7.16
   2  -6  21   55.08    5.33
   2  -6  22  154.53    9.16
   2  -6  22  140.36    7.04
   2  -6  23   99.52    7.98
   2  -6  23   99.48    6.32
   2  -6  24   15.08    5.79
   2  -6  25   13.85    6.09
   2  -6  26   49.79    7.34
   2  -6  27  146.15    9.70
   2  -6  28   16.92    6.47
   2  -6  29   27.43    6.96
   2  -6  30   38.78    7.29
   2  -6  31  132.63    9.73
   2  -6  32    6.71    6.40
   2  -6  33   47.26    7.76
   2  -6  34    8.93    7.10
   2  -6  35   41.34    7.84
   2  -6  36    0.03    6.54
   2  -6  37   22.04    6.93
   2  -6  38    7.07    6.67
   2  -6  39   38.89    7.73
   2  -6  40    0.10    7.43
   2  -6  41   24.43    7.95
   2  -6  42    5.03    7.14
   2  -6  43    8.69    7.89
   2  -6  44   22.25    8.21
   2  -6  45    9.43    8.12
   2  -5 -50   15.03    8.26
   2  -5 -49    7.53    7.98
   2  -5 -48    3.25    7.59
  -2   5  48    7.18    8.82
   2  -5 -47   15.21    7.73
   2  -5 -46    7.28    7.56
   2  -5 -45   22.54    7.29
   2  -5 -44   13.51    7.29
   2  -5 -43    0.33    7.37
   2  -5 -42   14.19    6.04
   2  -5 -41    4.56    6.23
   2  -5 -40    4.64    6.33
   2  -5 -39    7.74    6.15
   2  -5 -38   18.72    6.20
   2  -5 -37    1.09    5.73
   2  -5 -36   -3.52    5.44
   2  -5 -35   10.68    5.97
   2  -5 -34    3.45    5.68
   2  -5 -34    6.25    4.30
   2  -5 -33   14.79    5.98
   2  -5 -33    8.62    4.67
   2  -5 -32   13.69    5.66
   2  -5 -32   12.86    4.36
   2  -5 -31    2.25    4.63
   2  -5 -31    1.69    5.14
   2  -5 -30   17.09    5.34
   2  -5 -30   20.76    4.94
   2  -5 -29   10.84    4.43
   2  -5 -29   18.00    5.11
   2  -5 -28   54.53    5.77
   2  -5 -28   49.46    5.86
   2  -5 -27    7.11    4.44
   2  -5 -27    3.37    4.58
   2  -5 -26   71.13    5.94
   2  -5 -26   67.76    6.18
   2  -5 -25    9.74    4.49
   2  -5 -25    5.40    4.38
   2  -5 -24    2.49    4.16
   2  -5 -24    4.23    4.47
   2  -5 -23   33.63    4.81
   2  -5 -23   34.56    5.61
   2  -5 -22   84.74    5.94
   2  -5 -22   90.47    6.91
   2  -5 -21  187.79    7.36
   2  -5 -21  187.02    8.70
   2  -5 -20   22.18    4.35
   2  -5 -20   20.71    5.05
   2  -5 -19  128.78    7.46
  -2   5  19  135.85    6.49
   2  -5 -19  132.95    6.16
   2  -5 -18   32.57    4.21
  -2   5  18   30.33    4.52
   2  -5 -18   33.67    5.54
   2  -5 -17   92.02    5.21
  -2   5  17   91.17    5.95
   2  -5 -17   91.66    6.88
   2  -5 -16  336.42   10.59
   2  -5 -16  337.14    7.84
  -2   5  16  350.86    9.13
   2  -5 -15   60.52    5.95
   2  -5 -15   61.72    4.37
  -2   5  15   62.77    5.51
   2  -5 -14   13.96    3.20
  -2   5  14   16.20    4.62
   2  -5 -14   17.06    4.83
   2  -5 -13   37.83    3.43
   2  -5 -13   33.42    5.40
  -2   5  13   41.96    5.09
  -2   5  12  119.73    6.39
   2  -5 -12  120.52    7.27
   2  -5 -12  119.38    4.47
   2  -5 -11   23.99    2.75
   2  -5 -11   24.98    5.31
   2  -5 -10   87.08    6.40
   2  -5 -10   92.45    3.55
   2  -5  -9    7.68    4.49
   2  -5  -8   24.24    4.98
   2  -5  -7   17.26    4.76
   2  -5  -6   38.26    5.27
   2  -5  -5   12.09    4.46
   2  -5  -4   83.87    6.32
   2  -5  -4   81.89    6.06
   2  -5  -3   46.69    5.67
   2  -5  -3   53.92    5.56
   2  -5  -2   36.81    5.26
   2  -5  -2   43.89    5.11
   2  -5  -1  100.12    6.60
   2  -5  -1  115.17    6.82
   2  -5   0  210.52    8.35
   2  -5   0  206.12    7.97
   2  -5   1  108.52    6.45
   2  -5   1  107.90    6.70
   2  -5   2   40.53    5.11
   2  -5   2   51.96    5.27
   2  -5   3   44.47    5.17
   2  -5   3   46.24    5.07
   2  -5   4   81.90    6.09
   2  -5   4   76.60    5.58
   2  -5   5    7.72    4.29
   2  -5   5   13.05    4.26
   2  -5   6   36.94    5.25
   2  -5   6   35.81    4.77
   2  -5   7   12.44    4.72
   2  -5   7   14.91    4.12
   2  -5   8   19.14    4.89
   2  -5   8   21.95    4.26
   2  -5   9    4.16    4.34
   2  -5   9    4.20    3.68
   2  -5  10   92.84    5.72
   2  -5  10   85.76    6.39
   2  -5  11   21.31    5.11
   2  -5  11   22.15    4.29
   2  -5  12  128.09    6.43
   2  -5  12  128.04    7.24
   2  -5  13   39.78    5.43
   2  -5  13   41.66    4.82
   2  -5  14   16.35    5.00
   2  -5  14   14.93    4.03
   2  -5  15   63.98    6.53
   2  -5  15   71.76    5.41
   2  -5  16  357.61   11.14
   2  -5  16  364.07    9.53
   2  -5  17  102.07    5.90
   2  -5  17   81.72    7.19
   2  -5  18   33.55    4.45
   2  -5  18   36.78    6.15
   2  -5  19  141.59    8.56
   2  -5  19  131.29    6.36
   2  -5  20   17.59    6.15
   2  -5  20   22.08    4.30
   2  -5  21  196.07    9.49
   2  -5  21  199.51    7.35
   2  -5  22   91.84    7.67
   2  -5  22   87.27    5.53
   2  -5  23   30.79    4.40
   2  -5  23   31.88    6.48
   2  -5  24    4.59    5.73
   2  -5  25    9.79    6.01
   2  -5  26   73.65    7.53
   2  -5  27    9.85    6.12
   2  -5  28   47.73    7.21
   2  -5  29   11.56    6.17
   2  -5  30   17.37    6.09
   2  -5  31    5.44    6.17
   2  -5  32    7.51    6.33
   2  -5  33    3.94    6.35
   2  -5  34    2.20    6.32
   2  -5  35   22.35    7.16
   2  -5  36    6.00    6.40
   2  -5  37   13.50    6.60
   2  -5  38   21.68    7.24
   2  -5  39   12.45    6.77
   2  -5  40   -1.06    7.06
   2  -5  41   -4.82    7.07
   2  -5  42   23.98    7.46
   2  -5  43    9.29    7.18
   2  -5  44    9.48    7.75
   2  -5  45   27.28    8.48
   2  -5  46   16.02    7.89
   2  -5  47   14.24    7.80
   2  -4 -50   15.66    7.84
   2  -4 -49    3.94    7.84
  -2   4  49    1.72    8.88
   2  -4 -48    1.39    7.71
  -2   4  48    6.29    8.57
   2  -4 -47    1.81    7.11
  -2   4  47   -9.18    9.05
   2  -4 -46    6.16    7.62
   2  -4 -45   -0.44    6.67
   2  -4 -44    8.53    6.94
   2  -4 -43   17.06    7.33
   2  -4 -42   32.46    7.12
   2  -4 -41   11.41    6.82
   2  -4 -40   11.48    6.81
   2  -4 -39    7.28    6.33
   2  -4 -38    2.42    5.90
   2  -4 -37   52.74    7.39
   2  -4 -36    5.27    5.90
   2  -4 -35    8.73    5.98
   2  -4 -35    9.87    4.84
   2  -4 -34   20.01    6.01
   2  -4 -34   18.12    5.13
   2  -4 -33   49.39    6.52
   2  -4 -33   53.16    5.62
   2  -4 -32   21.94    5.71
   2  -4 -32   24.98    4.82
   2  -4 -31   41.79    5.19
   2  -4 -31   36.47    6.17
   2  -4 -30   48.63    5.58
   2  -4 -30   51.61    6.28
   2  -4 -29   27.14    5.54
   2  -4 -29   25.77    4.93
   2  -4 -28   20.81    5.44
   2  -4 -28   18.12    4.61
   2  -4 -27   31.42    5.65
   2  -4 -27   25.47    4.95
   2  -4 -26   10.82    5.20
   2  -4 -26    8.88    4.71
   2  -4 -25   32.03    5.34
   2  -4 -25   26.90    5.07
   2  -4 -24   37.41    5.18
   2  -4 -24   35.25    5.39
   2  -4 -23  160.20    7.34
   2  -4 -23  159.13    8.00
   2  -4 -22  128.60    6.72
   2  -4 -22  123.45    7.16
   2  -4 -21  211.99    7.72
   2  -4 -21  206.09    8.53
   2  -4 -20    2.11    4.06
   2  -4 -20    2.96    4.46
   2  -4 -19   36.23    4.39
  -2   4  19   35.04    4.14
   2  -4 -19   35.99    5.04
  -2   4  18    2.56    3.48
   2  -4 -18    3.13    3.61
   2  -4 -18    1.31    4.16
   2  -4 -17   33.76    3.98
  -2   4  17   35.85    4.04
   2  -4 -17   35.16    4.94
   2  -4 -16   31.89    3.97
  -2   4  16   32.90    3.99
   2  -4 -16   29.55    4.81
   2  -4 -15   40.48    5.00
  -2   4  15   42.76    4.15
   2  -4 -15   45.33    3.85
   2  -4 -14   18.31    3.26
  -2   4  14   19.57    3.90
   2  -4 -14   20.02    4.39
   2  -4 -13   96.15    4.44
   2  -4 -13   95.33    6.02
  -2   4  13   96.51    5.12
   2  -4 -12  212.37    5.55
   2  -4 -12  209.61    7.98
   2  -4 -11   64.76    3.58
   2  -4 -11   60.38    5.15
   2  -4 -10   25.26    2.78
   2  -4 -10   30.89    4.30
   2  -4  -9   10.26    2.23
   2  -4  -9    6.03    3.70
   2  -4  -8    3.23    1.80
   2  -4  -8    1.12    3.86
   2  -4  -7  163.85    3.96
   2  -4  -7  157.53    7.03
   2  -4  -6   61.68    2.63
   2  -4  -6   65.42    5.51
   2  -4  -5  962.43   14.73
   2  -4  -5  949.70   14.66
   2  -4  -5  888.81    7.42
   2  -4  -4  250.16    3.73
   2  -4  -4  284.93    8.81
   2  -4  -4  278.65    8.54
   2  -4  -3  158.78    7.20
   2  -4  -3  147.12    6.61
   2  -4  -3  125.85    2.44
   2  -4  -2    4.50    4.57
   2  -4  -2   15.32    3.92
   2  -4  -1  200.06    7.24
   2  -4  -1  181.69    7.56
   2  -4   0   82.02    6.07
   2  -4   0   99.58    5.66
   2  -4   1  197.98    7.47
   2  -4   1  199.56    7.04
   2  -4   2   10.78    4.21
   2  -4   2   15.09    3.94
   2  -4   3  149.40    6.88
   2  -4   3  159.90    6.53
   2  -4   4  288.16    8.81
   2  -4   4  295.31    8.31
   2  -4   5  954.26   13.82
   2  -4   5  982.54   15.13
   2  -4   6   60.17    5.57
   2  -4   6   66.55    4.97
   2  -4   7  166.39    7.32
   2  -4   7  177.16    6.55
   2  -4   8    0.13    3.98
   2  -4   8    2.90    3.29
   2  -4   9   10.35    4.16
   2  -4   9    8.79    3.24
   2  -4  10   23.85    4.52
   2  -4  10   26.32    3.73
   2  -4  11   63.37    5.51
   2  -4  11   64.24    4.66
   2  -4  12  213.67    6.82
   2  -4  12  206.76    8.19
   2  -4  13   93.14    6.51
   2  -4  13   94.76    5.17
   2  -4  14   20.15    4.90
   2  -4  14   20.61    3.51
   2  -4  15   38.23    5.41
   2  -4  15   41.92    4.00
  -2   4 -16   30.18    3.24
   2  -4  16   31.07    5.49
   2  -4  16   33.63    3.78
  -2   4 -17   40.03    3.51
   2  -4  17   33.16    5.60
   2  -4  17   33.98    3.92
  -2   4 -18    2.98    2.99
   2  -4  18    3.08    5.07
   2  -4  18    1.83    3.13
   2  -4  19   38.38    6.13
  -2   4 -19   33.83    3.70
   2  -4  19   35.41    3.78
   2  -4  20    4.46    5.11
  -2   4 -20    3.70    3.17
   2  -4  20    3.82    3.17
  -2   4 -21  204.41    6.61
   2  -4  21  199.26    6.37
   2  -4  21  215.39    9.36
  -2   4 -22  131.21    5.86
   2  -4  22  137.01    5.64
   2  -4  22  139.41    8.34
  -2   4 -23  157.16    6.51
   2  -4  23  171.40    9.21
  -2   4 -24   45.59    4.86
   2  -4  24   40.28    6.70
  -2   4 -25   35.84    4.66
   2  -4  25   34.27    6.86
  -2   4 -26    8.50    4.37
   2  -4  26    5.03    5.59
  -2   4 -27   28.57    4.72
   2  -4  27   34.05    6.18
  -2   4 -28   22.07    4.70
   2  -4  28   14.57    5.81
  -2   4 -29   25.24    4.82
   2  -4  29   27.04    6.39
   2  -4  30   58.49    7.40
  -2   4 -30   49.39    5.46
   2  -4  31   31.93    6.80
   2  -4  32   23.32    6.38
   2  -4  33   43.81    7.33
   2  -4  34   10.50    6.38
   2  -4  35   10.92    6.26
   2  -4  36    8.50    6.87
   2  -4  37   57.87    7.96
   2  -4  38   12.02    6.79
   2  -4  39   15.37    7.09
   2  -4  40   14.70    6.66
   2  -4  41   13.21    6.68
   2  -4  42   25.51    7.24
   2  -4  43   12.72    7.00
   2  -4  44    6.37    6.66
   2  -4  45    0.31    6.96
   2  -4  46   14.16    7.39
   2  -4  47   13.12    7.30
   2  -4  48   13.27    7.65
   2  -3 -51   29.24    8.86
   2  -3 -50   14.42    8.35
  -2   3  50    7.08    8.88
   2  -3 -49    1.69    7.30
  -2   3  49   11.65    8.82
  -2   3  48    4.44    8.67
   2  -3 -48    3.66    7.39
   2  -3 -47   24.71    7.81
  -2   3  47   27.19    9.23
   2  -3 -46    1.05    6.94
  -2   3  46   -0.52    8.43
   2  -3 -45   19.04    7.67
   2  -3 -44   19.32    7.04
   2  -3 -43   27.69    7.75
   2  -3 -42    5.94    6.91
   2  -3 -41   10.11    6.62
   2  -3 -40   41.61    7.67
   2  -3 -39   24.46    6.78
   2  -3 -38    2.80    5.98
   2  -3 -37    6.68    6.30
   2  -3 -36  141.07    9.29
   2  -3 -35   27.19    6.73
   2  -3 -35   23.94    4.91
   2  -3 -34    9.09    5.92
   2  -3 -34   10.99    4.81
   2  -3 -33   50.54    5.31
   2  -3 -33   51.76    6.86
   2  -3 -32   10.36    5.57
   2  -3 -32   12.50    4.40
   2  -3 -31   80.95    6.26
   2  -3 -31   81.82    7.15
   2  -3 -30   91.04    7.36
   2  -3 -30   89.15    6.46
   2  -3 -29   40.13    6.32
   2  -3 -29   35.86    5.27
   2  -3 -28   71.66    6.68
   2  -3 -28   70.42    6.02
   2  -3 -27   52.48    6.09
   2  -3 -27   50.15    5.61
   2  -3 -26  132.63    7.53
   2  -3 -26  135.89    7.34
   2  -3 -25   62.71    6.00
   2  -3 -25   60.08    5.53
   2  -3 -24   68.40    5.76
   2  -3 -24   72.86    6.02
   2  -3 -23    9.69    4.64
   2  -3 -23   11.45    4.43
   2  -3 -22  111.57    6.42
   2  -3 -22  111.38    6.51
   2  -3 -21   87.10    5.86
   2  -3 -21   90.05    6.06
   2  -3 -20   26.51    4.57
   2  -3 -20   28.79    4.61
   2  -3 -19  129.03    6.18
   2  -3 -19  121.31    6.48
   2  -3 -18   58.38    4.73
   2  -3 -18   60.32    5.42
  -2   3  18   59.33    3.61
   2  -3 -17  303.13    7.90
  -2   3  17  290.09    6.11
   2  -3 -17  301.41    9.09
   2  -3 -16  111.87    5.46
   2  -3 -16  102.31    6.05
  -2   3  16  105.00    4.31
   2  -3 -15   53.22    4.12
   2  -3 -15   54.10    5.01
  -2   3  15   51.54    3.60
   2  -3 -14  752.81   10.71
   2  -3 -14  740.80   13.00
  -2   3  14  766.27    9.49
   2  -3 -13  369.24    7.54
   2  -3 -13  361.71    9.34
   2  -3 -12  126.30    4.67
   2  -3 -12  119.93    6.10
   2  -3 -11  185.75    6.93
   2  -3 -11  194.09    5.32
   2  -3 -10   96.14    5.52
   2  -3 -10  101.14    3.97
   2  -3  -9   20.31    2.55
   2  -3  -9   19.21    3.91
   2  -3  -8   99.61    3.71
   2  -3  -8   93.10    5.28
   2  -3  -7   11.83    2.26
   2  -3  -7   11.09    3.49
   2  -3  -6  228.48    7.15
   2  -3  -6  214.90    4.66
   2  -3  -5   51.03    2.63
   2  -3  -5   50.27    4.82
   2  -3  -5   50.56    4.48
   2  -3  -4  259.33    7.56
   2  -3  -4  267.05    4.59
   2  -3  -4  273.75    8.06
   2  -3  -3    8.01    1.82
   2  -3  -3    6.03    3.90
   2  -3  -3   12.53    3.57
   2  -3  -2  264.40    7.92
   2  -3  -2  253.01    4.08
   2  -3  -2  265.16    7.48
   2  -3  -1   50.19    4.99
   2  -3  -1   50.83    2.17
   2  -3  -1   56.92    4.46
   2  -3   0  338.89    8.63
   2  -3   0  330.30    8.08
   2  -3   0  313.34    4.06
   2  -3   1   50.66    4.69
   2  -3   1   46.17    1.96
   2  -3   1   62.67    4.46
   2  -3   2  266.49    7.90
   2  -3   2  265.38    7.20
   2  -3   3   10.34    3.96
   2  -3   3   10.53    3.31
   2  -3   4  275.60    8.19
   2  -3   4  266.57    7.10
   2  -3   5   49.03    4.83
   2  -3   5   52.01    4.09
   2  -3   6  238.25    7.71
   2  -3   6  226.89    6.51
   2  -3   7   13.57    4.12
   2  -3   7   12.93    3.23
   2  -3   8   97.59    5.67
   2  -3   8   95.63    4.63
   2  -3   9   20.25    4.08
   2  -3   9   23.34    3.28
   2  -3  10  101.25    6.00
   2  -3  10   99.77    4.66
   2  -3  11  196.43    7.56
   2  -3  11  201.05    5.91
   2  -3  12  122.89    6.58
   2  -3  12  129.13    5.01
   2  -3  13  372.70   10.03
   2  -3  13  371.86    7.65
   2  -3  14  777.52   13.96
   2  -3  14  768.44   10.53
   2  -3  15   46.43    5.35
   2  -3  15   54.30    3.75
   2  -3  16  105.38    6.72
   2  -3  16  106.31    4.52
   2  -3  17  304.67    6.82
   2  -3  17  299.74    9.77
   2  -3  18   62.57    6.20
   2  -3  18   58.85    3.67
   2  -3  19  123.85    7.26
   2  -3  19  127.19    4.73
   2  -3  20   28.14    5.58
   2  -3  20   29.98    3.13
   2  -3  21   82.89    6.88
   2  -3  21   87.19    4.00
   2  -3  22  112.79    7.68
   2  -3  22  115.19    4.36
   2  -3  23    4.80    5.32
   2  -3  24   68.32    7.13
   2  -3  25   60.43    6.87
   2  -3  26  125.42    8.31
   2  -3  27   57.69    7.29
   2  -3  28   62.03    7.31
   2  -3  29   34.30    6.74
   2  -3  30   84.05    8.10
   2  -3  31   73.34    7.90
   2  -3  32   12.50    6.28
   2  -3  33   44.84    7.23
  -2   3 -34   13.16    5.11
   2  -3  34   12.38    6.49
  -2   3 -35   19.17    5.32
   2  -3  35   17.21    6.50
   2  -3  36  134.41   10.09
  -2   3 -36  148.26    8.75
  -2   3 -37    7.74    5.45
   2  -3  37    6.34    6.78
  -2   3 -38    2.47    5.19
   2  -3  38    4.48    6.75
  -2   3 -39   32.35    6.46
   2  -3  39   20.05    7.42
  -2   3 -40   34.72    6.74
   2  -3  40   34.89    8.00
  -2   3 -41   11.45    5.66
   2  -3  41    5.20    6.84
  -2   3 -42    9.91    5.31
   2  -3  42    4.19    7.11
  -2   3 -43   21.89    6.57
   2  -3  43   17.79    7.64
  -2   3 -44   28.75    6.53
   2  -3  44   11.20    7.70
  -2   3 -45   27.62    7.06
   2  -3  45   19.73    7.55
  -2   3 -46    2.15    6.02
   2  -3  46   -1.48    7.81
  -2   3 -47   21.57    6.78
   2  -3  47   19.12    8.04
  -2   3 -48    0.68    6.61
   2  -3  48   -1.53    7.92
  -2   3 -49    7.86    7.05
   2  -3  49    1.30    7.72
  -2   3 -50   12.11    7.20
   2  -3  50   17.23    8.87
  -2   3 -51   20.38    7.34
   2  -2 -51   28.74    8.45
  -2   2  51   32.82    9.63
   2  -2 -50   32.13    8.63
  -2   2  50   39.85    9.37
   2  -2 -49   24.29    7.30
  -2   2  49   30.37    9.69
   2  -2 -48   10.41    7.84
  -2   2  48   15.64    8.60
   2  -2 -47   18.81    7.62
  -2   2  47   20.45    8.71
   2  -2 -46   14.30    7.69
  -2   2  46   17.88    8.44
   2  -2 -45    8.59    7.09
  -2   2  45    6.77    8.13
   2  -2 -44   18.79    7.24
  -2   2  44    5.44    7.72
   2  -2 -43   11.64    6.97
   2  -2 -42   16.58    7.21
   2  -2 -41    8.44    6.49
   2  -2 -40    2.25    6.14
   2  -2 -39    9.69    6.92
   2  -2 -38    5.83    6.25
   2  -2 -37   12.62    6.39
   2  -2 -36    7.58    6.19
   2  -2 -35   19.02    4.60
   2  -2 -35   20.47    6.21
   2  -2 -34   -0.13    5.63
   2  -2 -34    2.53    4.09
   2  -2 -33   59.46    7.02
   2  -2 -33   58.86    5.41
   2  -2 -32   11.83    5.86
   2  -2 -32    5.31    4.37
   2  -2 -31   31.87    6.38
   2  -2 -31   24.75    4.77
   2  -2 -30  169.16    9.04
   2  -2 -30  177.36    7.86
   2  -2 -29   77.85    7.27
   2  -2 -29   74.05    6.05
   2  -2 -28   15.43    5.82
   2  -2 -28   14.14    4.49
   2  -2 -27   10.61    5.41
   2  -2 -27    7.92    4.20
   2  -2 -26   85.16    6.79
   2  -2 -26   81.79    5.97
   2  -2 -25   13.94    4.97
   2  -2 -25   11.48    4.13
   2  -2 -24   52.53    5.69
   2  -2 -24   54.02    5.45
   2  -2 -23   53.20    5.65
   2  -2 -23   50.54    5.12
   2  -2 -22  106.08    6.27
   2  -2 -22  104.25    6.15
   2  -2 -21    9.65    4.37
   2  -2 -21    7.12    3.84
   2  -2 -20    0.44    3.87
   2  -2 -20    0.80    3.46
   2  -2 -19   18.40    3.96
   2  -2 -19   17.82    4.07
   2  -2 -18  347.79    9.16
   2  -2 -18  354.31    8.73
  -2   2  17  105.06    3.08
   2  -2 -17  111.88    5.90
   2  -2 -17  121.23    5.67
   2  -2 -16  444.42    9.17
   2  -2 -16  414.77    9.71
  -2   2  16  436.05    5.61
   2  -2 -15   26.51    3.96
   2  -2 -15   30.21    3.74
  -2   2  15   27.32    2.41
   2  -2 -14   91.19    4.66
   2  -2 -14   86.42    5.14
   2  -2 -13   52.19    3.88
   2  -2 -13   52.19    4.29
   2  -2 -12  105.51    5.43
   2  -2 -12  100.25    4.56
   2  -2 -11  185.58    5.56
   2  -2 -11  176.15    6.54
   2  -2 -10  100.13    5.40
   2  -2 -10   93.89    4.23
   2  -2  -9 1015.62   11.08
   2  -2  -9  974.42   13.50
   2  -2  -8  262.06    5.87
   2  -2  -8  264.30    7.40
   2  -2  -7   46.84    3.18
   2  -2  -7   45.68    4.13
   2  -2  -6  130.60    4.19
   2  -2  -6  128.50    5.47
   2  -2  -5   72.08    4.89
   2  -2  -5   66.74    4.34
   2  -2  -5   72.46    3.29
   2  -2  -4   16.95    3.78
   2  -2  -4   15.24    2.40
   2  -2  -4   18.93    3.38
   2  -2  -3   60.90    4.72
   2  -2  -3   61.99    4.11
   2  -2  -3   64.78    3.07
   2  -2  -2   23.33    2.34
   2  -2  -2   19.32    3.91
   2  -2  -2   25.97    3.51
   2  -2  -1  567.88   10.20
   2  -2  -1  563.14    9.53
   2  -2  -1  558.98    6.85
   2  -2   0   43.45    4.28
   2  -2   0   43.84    3.87
   2  -2   0   42.99    2.68
   2  -2   1  563.83   10.20
   2  -2   1  572.00    6.73
   2  -2   1  571.07    9.34
   2  -2   2   26.84    3.29
   2  -2   2   20.61    2.27
   2  -2   2   23.10    3.90
   2  -2   3   57.78    2.75
   2  -2   3   63.69    3.83
   2  -2   3   58.85    4.67
   2  -2   4   15.28    3.79
   2  -2   4   16.02    2.06
   2  -2   4   16.21    2.75
   2  -2   5   73.08    3.89
   2  -2   5   65.02    4.79
   2  -2   6  131.02    5.84
   2  -2   6  128.72    4.64
   2  -2   7   51.18    3.43
   2  -2   7   47.79    4.44
   2  -2   8  275.59    6.26
   2  -2   8  267.96    7.77
   2  -2   9  997.99   14.00
   2  -2   9 1000.24   11.02
   2  -2  10   87.82    5.45
   2  -2  10   99.27    4.11
   2  -2  11  185.98    7.04
   2  -2  11  195.37    5.12
   2  -2  12   99.70    5.87
   2  -2  12  104.85    3.98
   2  -2  13   50.55    5.22
   2  -2  13   58.35    3.23
   2  -2  14   94.98    5.96
   2  -2  14   90.43    3.72
   2  -2  15   27.11    4.77
   2  -2  15   33.24    2.66
   2  -2  16  466.75   10.96
   2  -2  16  450.97    6.97
   2  -2  17  121.26    3.91
   2  -2  17  121.87    6.78
   2  -2  18  355.91    5.99
   2  -2  18  347.29   10.11
   2  -2  19   13.56    4.66
   2  -2  19   15.57    2.04
   2  -2  20    3.66    4.52
   2  -2  20   -0.23    1.47
   2  -2  21    6.48    4.83
   2  -2  21    4.28    1.85
   2  -2  22  104.77    7.05
   2  -2  23   47.39    6.08
   2  -2  24   67.16    6.66
   2  -2  25   15.20    5.69
   2  -2  26   81.13    7.37
   2  -2  27   11.16    5.95
   2  -2  28   10.94    6.23
   2  -2  29   70.46    7.74
   2  -2  30  156.58    9.36
   2  -2  31   27.36    7.01
   2  -2  32    5.49    6.23
   2  -2  33   51.33    7.25
   2  -2  34   -0.02    6.25
   2  -2  35   14.89    6.85
   2  -2  36    7.84    6.58
   2  -2  37   15.41    7.25
   2  -2  38    2.14    6.81
   2  -2  39    6.37    6.91
   2  -2  40    3.77    6.76
   2  -2  41    9.80    7.39
  -2   2 -42   14.73    6.23
   2  -2  42   19.41    7.91
  -2   2 -43   17.35    6.29
   2  -2  43   15.36    7.29
  -2   2 -44   14.37    6.54
   2  -2  44   25.74    7.85
  -2   2 -45   14.61    6.55
   2  -2  45    7.39    7.70
  -2   2 -46   11.80    6.96
   2  -2  46   22.62    8.16
  -2   2 -47   22.76    7.54
   2  -2  47   18.15    8.39
  -2   2 -48   15.93    6.53
   2  -2  48    4.80    8.19
  -2   2 -49   27.56    7.74
   2  -2  49    8.92    7.50
  -2   2 -50   28.10    7.90
   2  -2  50   28.35    8.49
  -2   2 -51   26.55    7.49
   2  -2  51   26.03    8.54
  -2   2 -52   10.81    7.45
  -2   2 -53    3.38    7.77
   2  -1 -52   30.98    8.33
   2  -1 -51   48.37    8.26
  -2   1  51   36.69   10.40
   2  -1 -50   36.30    8.52
  -2   1  50   25.17    8.89
   2  -1 -49   14.69    6.97
  -2   1  49    4.49    8.73
   2  -1 -48   21.24    7.12
  -2   1  48   16.31    8.72
   2  -1 -47   23.34    6.67
  -2   1  47   14.69    8.05
   2  -1 -46   16.17    6.85
  -2   1  46    8.39    7.91
   2  -1 -45   17.33    6.73
  -2   1  45    5.43    7.90
   2  -1 -44   13.47    6.71
  -2   1  44   -0.69    7.62
   2  -1 -43   17.77    6.96
  -2   1  43    8.30    7.53
   2  -1 -42    6.20    5.60
  -2   1  42    3.65    7.61
   2  -1 -41    8.62    6.19
   2  -1 -40    0.96    6.20
   2  -1 -39    1.03    5.95
   2  -1 -38   11.13    6.49
   2  -1 -37    5.46    6.06
   2  -1 -36    2.75    5.87
   2  -1 -35   12.12    5.86
   2  -1 -35   15.87    4.62
   2  -1 -34   38.66    4.91
   2  -1 -34   31.82    6.36
   2  -1 -33   57.69    6.94
   2  -1 -33   49.10    5.27
   2  -1 -32  117.16    8.23
   2  -1 -32  120.83    6.75
   2  -1 -31   14.70    6.18
   2  -1 -31   16.27    4.14
   2  -1 -30   70.66    5.75
   2  -1 -30   64.27    7.14
   2  -1 -29   41.84    6.28
   2  -1 -29   36.18    4.99
   2  -1 -28   48.20    6.34
   2  -1 -28   42.89    5.05
   2  -1 -27    8.52    4.17
   2  -1 -27   12.81    5.29
   2  -1 -26    9.50    4.96
   2  -1 -26    6.28    4.07
   2  -1 -25  363.81   10.46
   2  -1 -25  364.03    9.90
   2  -1 -24   48.68    5.69
   2  -1 -24   43.56    4.94
   2  -1 -23   38.66    4.58
   2  -1 -23   40.44    5.19
   2  -1 -22   68.88    5.67
   2  -1 -22   55.32    4.88
   2  -1 -21   18.14    4.48
   2  -1 -21   16.95    3.98
   2  -1 -20  162.99    6.96
   2  -1 -20  151.13    6.54
   2  -1 -19  143.27    6.41
   2  -1 -19  152.76    6.66
   2  -1 -18  117.84    5.99
   2  -1 -18  113.37    5.80
   2  -1 -17   90.36    5.21
   2  -1 -17   90.39    5.27
   2  -1 -16   63.06    4.77
   2  -1 -16   65.72    4.77
   2  -1 -15  575.16   10.81
   2  -1 -15  578.07   10.40
   2  -1 -14  218.97    7.07
   2  -1 -14  232.48    6.86
   2  -1 -13  406.86    8.45
   2  -1 -13  400.31    9.08
   2  -1 -12  433.18    8.50
   2  -1 -12  409.99    9.05
   2  -1 -11  155.14    5.53
   2  -1 -11  149.73    5.93
   2  -1 -10  544.65   10.00
   2  -1 -10  565.06    9.21
   2  -1  -9   32.30    3.46
   2  -1  -9   31.17    3.87
   2  -1  -8  127.46    4.77
   2  -1  -8  131.83    5.43
   2  -1  -7  783.79   10.10
   2  -1  -7  761.73   11.20
   2  -1  -6  225.99    5.64
   2  -1  -6  215.36    6.44
   2  -1  -5  111.69    4.89
   2  -1  -5  115.42    4.33
   2  -1  -4  383.59    7.82
   2  -1  -4  397.00    6.95
   2  -1  -4  388.90    8.17
   2  -1  -3  171.86    5.51
   2  -1  -3  160.22    5.78
   2  -1  -3  170.52    4.83
   2  -1  -2   54.55    3.71
   2  -1  -2   47.05    4.20
   2  -1  -2   51.69    3.26
   2  -1  -1  335.86    6.23
   2  -1  -1  335.25    7.67
   2  -1  -1  334.23    7.09
   2  -1   0    3.79    2.38
   2  -1   0    3.57    3.26
   2  -1   0    7.28    2.77
   2  -1   0    7.94    2.89
   2  -1   1  331.98    6.10
   2  -1   1  319.38    7.54
   2  -1   1  335.79    6.73
   2  -1   1  323.90    6.79
   2  -1   2   56.33    3.54
   2  -1   2   50.31    3.22
   2  -1   2   46.07    4.18
   2  -1   2   52.86    3.90
   2  -1   3  158.37    5.92
   2  -1   3  165.45    4.65
   2  -1   3  166.87    5.39
   2  -1   3  163.22    4.92
   2  -1   4  394.66    8.32
   2  -1   4  384.98    6.97
   2  -1   4  389.11    7.65
   2  -1   4  390.92    6.53
   2  -1   5  117.64    5.01
   2  -1   5  109.61    5.18
   2  -1   5  113.76    4.07
   2  -1   5  122.51    4.26
   2  -1   6  226.81    6.62
   2  -1   6  218.69    5.30
   2  -1   6  229.98    6.75
   2  -1   7  784.46   11.11
   2  -1   7  799.69    9.27
   2  -1   7  795.50   11.60
   2  -1   8  128.52    5.71
   2  -1   8  126.74    5.59
   2  -1   8  136.43    4.26
   2  -1   9   31.32    4.39
   2  -1   9   31.67    2.65
   2  -1   9   32.13    4.11
   2  -1  10  555.76    7.43
   2  -1  10  581.88   10.45
   2  -1  10  550.64   10.04
   2  -1  11  158.13    6.34
   2  -1  11  153.81    4.16
   2  -1  11  157.28    6.43
   2  -1  12  443.64    6.39
   2  -1  12  430.94    9.44
   2  -1  12  433.82    9.48
   2  -1  13  421.11    9.57
   2  -1  13  407.05    9.37
   2  -1  13  413.04    6.08
   2  -1  14  222.89    7.57
   2  -1  14  221.87    4.52
   2  -1  14  207.89    7.42
   2  -1  15  577.01   11.14
   2  -1  15  593.93    6.87
   2  -1  15  588.21   11.40
   2  -1  16   66.24    5.42
   2  -1  16   67.13    2.67
   2  -1  16   68.60    5.44
   2  -1  17   91.40    5.92
   2  -1  17   86.33    2.79
   2  -1  17   84.89    5.68
   2  -1  18  121.23    6.48
   2  -1  18  117.01    3.03
   2  -1  18  121.36    6.41
   2  -1  19  157.90    7.24
   2  -1  19  144.62    6.98
   2  -1  19  144.55    3.17
   2  -1  20  149.12    7.17
   2  -1  20  157.03    7.34
   2  -1  20  140.28    2.92
   2  -1  21   18.25    4.86
   2  -1  21   15.59    5.05
   2  -1  22   63.25    6.24
   2  -1  22   64.08    5.91
   2  -1  23   38.87    5.27
   2  -1  23   37.04    5.96
   2  -1  24   46.24    5.88
   2  -1  24   38.55    6.17
   2  -1  25  366.68   11.26
   2  -1  25  349.90   10.53
   2  -1  26    7.10    5.14
   2  -1  26    6.27    5.57
   2  -1  27    8.89    5.22
   2  -1  27    8.81    5.68
   2  -1  28   42.94    6.00
   2  -1  28   42.00    6.51
   2  -1  29   41.61    6.24
   2  -1  29   35.05    6.64
   2  -1  30   68.98    7.69
   2  -1  30   68.18    6.98
   2  -1  31   16.04    5.88
   2  -1  31   10.95    6.16
   2  -1  32  113.16    8.65
   2  -1  32  112.10    7.92
   2  -1  33   48.01    7.21
   2  -1  33   50.61    6.35
   2  -1  34   37.24    6.93
   2  -1  34   39.57    6.53
   2  -1  35   13.64    6.22
   2  -1  35   17.48    5.94
   2  -1  36    2.06    5.82
   2  -1  37    5.48    6.05
   2  -1  38    5.87    6.54
   2  -1  39    9.29    6.91
   2  -1  40    2.71    6.74
   2  -1  41   15.22    7.64
   2  -1  42    0.46    7.09
   2  -1  43   11.71    7.30
   2  -1  44    6.08    7.03
   2  -1  45   17.77    7.44
   2  -1  46   21.74    8.02
  -2   1 -47   15.16    7.49
   2  -1  47    6.14    7.49
  -2   1 -48   17.87    7.40
   2  -1  48   14.31    7.91
  -2   1 -49   18.89    6.96
   2  -1  49    0.70    7.76
  -2   1 -50   26.73    7.83
   2  -1  50   23.16    8.32
  -2   1 -51   31.22    7.94
   2  -1  51   41.40    9.35
  -2   1 -52   20.47    8.06
   2  -1  52    9.20    7.70
  -2   0  52   36.02   10.05
   2   0 -51   20.28    7.22
  -2   0  51   23.62    8.94
   2   0 -50    8.67    6.97
  -2   0  50   -5.82    8.48
   2   0 -49   16.82    7.87
  -2   0  49   24.26    8.73
   2   0 -48   13.69    6.70
  -2   0  48   -0.48    8.27
   2   0 -47    7.73    7.08
  -2   0  47    1.01    8.17
   2   0 -46   17.86    7.16
  -2   0  46    3.79    7.89
   2   0 -45   41.71    7.94
  -2   0  45   47.00    8.94
   2   0 -44   10.47    6.91
  -2   0  44    3.09    7.64
   2   0 -43   43.84    7.46
  -2   0  43   44.35    8.47
   2   0 -42    4.34    6.46
  -2   0  42   -7.15    7.31
   2   0 -41    3.41    5.81
  -2   0  41    0.11    7.31
   2   0 -40    8.58    6.20
  -2   0  40    9.98    7.65
   2   0 -39   -0.44    5.61
  -2   0  39   -5.57    7.46
   2   0 -38   -0.61    5.88
   2   0 -37    5.65    5.61
   2   0 -36    1.45    5.31
   2   0 -36    0.05    3.46
   2   0 -35   73.77    7.50
   2   0 -35   66.43    5.99
   2   0 -34   38.29    4.95
   2   0 -34   44.99    6.69
   2   0 -33   26.32    6.14
   2   0 -33   21.14    4.72
   2   0 -32   35.15    6.12
   2   0 -32   26.72    4.75
   2   0 -31   30.29    4.75
   2   0 -31   43.12    6.34
   2   0 -30   75.11    6.02
   2   0 -30   90.21    7.16
   2   0 -29   47.24    6.44
   2   0 -29   42.60    5.13
   2   0 -28   13.36    5.99
   2   0 -28    4.89    4.44
   2   0 -27  369.08   11.23
   2   0 -27  368.86   10.32
   2   0 -26   23.28    5.63
   2   0 -26    3.71    4.13
   2   0 -25  119.27    6.67
   2   0 -25  131.04    7.35
   2   0 -24   11.90    3.97
   2   0 -24   21.55    5.14
   2   0 -23   13.40    3.95
   2   0 -23   15.34    4.69
   2   0 -22   18.29    3.94
   2   0 -22   12.24    4.65
   2   0 -21    1.82    3.98
   2   0 -21    0.01    3.43
   2   0 -20    2.51    3.75
   2   0 -20    1.66    3.28
   2   0 -19   77.68    5.16
   2   0 -19   77.03    5.48
   2   0 -18   23.83    4.36
   2   0 -18   23.76    3.77
   2   0 -17   38.77    4.46
   2   0 -17   39.64    4.12
   2   0 -16    5.62    3.70
   2   0 -16    5.86    3.30
   2   0 -15   39.20    4.20
   2   0 -15   44.64    4.19
   2   0 -14    8.43    3.25
   2   0 -14   10.83    3.55
   2   0 -13   69.23    4.64
   2   0 -13   63.04    4.60
   2   0 -12  155.82    6.05
   2   0 -12  151.14    5.90
   2   0 -11   88.49    4.94
   2   0 -11   82.99    4.75
   2   0 -10   82.08    4.74
   2   0 -10   77.90    4.64
   2   0 -10   77.62    2.27
   2   0  -9    1.76    2.82
   2   0  -9    0.83    1.50
   2   0  -9    1.05    2.94
   2   0  -8  154.66    5.52
   2   0  -8  149.97    5.54
   2   0  -8  156.63    3.39
   2   0  -7  116.75    4.92
   2   0  -7  110.22    5.02
   2   0  -7  120.13    3.24
   2   0  -6    3.57    2.88
   2   0  -6    3.83    1.93
   2   0  -6    3.62    2.72
   2   0  -5    6.48    2.87
   2   0  -5    5.12    2.11
   2   0  -5    5.70    2.77
   2   0  -4  186.07    5.66
   2   0  -4  180.61    4.35
   2   0  -4  186.44    5.58
   2   0  -3  112.42    3.88
   2   0  -3  116.62    4.67
   2   0  -3  114.98    4.75
   2   0  -3  105.68    4.57
   2   0  -2  331.82    6.89
   2   0  -2  318.76    6.94
   2   0  -2  316.35    5.82
   2   0  -2  323.36    6.96
   2   0  -1   73.37    4.09
   2   0  -1   77.26    3.75
   2   0  -1   67.07    4.17
   2   0  -1   73.65    3.87
   2   0   0  234.34    5.99
   2   0   0  229.85    5.78
   2   0   0  221.68    5.38
   2   0   0  229.96    6.03
   2   0   1   68.70    3.99
   2   0   1   78.74    3.87
   2   0   1   75.26    4.17
   2   0   1   80.02    4.04
   2   0   2  323.65    6.76
   2   0   2  310.35    6.58
   2   0   2  319.08    6.93
   2   0   2  312.92    6.43
   2   0   3  108.59    4.76
   2   0   3  113.61    4.62
   2   0   3  108.57    4.11
   2   0   3  114.92    4.66
   2   0   4  179.02    4.87
   2   0   4  182.28    5.49
   2   0   4  179.81    5.33
   2   0   4  172.28    5.46
   2   0   5    3.98    2.74
   2   0   5    5.21    2.20
   2   0   5    4.40    3.04
   2   0   5    5.58    3.00
   2   0   6    3.97    2.96
   2   0   6    3.37    2.66
   2   0   6    4.52    3.09
   2   0   6    4.27    2.10
   2   0   7  119.57    5.17
   2   0   7  118.98    4.94
   2   0   7  118.26    4.67
   2   0   7  119.98    3.88
   2   0   8  162.51    5.63
   2   0   8  163.00    4.30
   2   0   8  156.27    5.77
   2   0   9    0.65    1.76
   2   0   9    1.31    2.96
   2   0   9    0.96    3.29
   2   0  10   73.37    4.88
   2   0  10   79.16    4.67
   2   0  10   83.36    3.18
   2   0  11   83.42    4.77
   2   0  11   84.14    5.07
   2   0  11   83.08    3.10
   2   0  12  146.11    6.09
   2   0  12  164.50    6.14
   2   0  12  158.23    3.82
   2   0  13   69.01    2.78
   2   0  13   67.53    4.77
   2   0  13   65.90    4.85
   2   0  14   10.30    3.76
   2   0  14    9.59    1.73
   2   0  14   10.20    3.66
   2   0  15   41.04    2.14
   2   0  15   41.77    4.41
   2   0  15   43.90    4.62
   2   0  16    8.43    3.83
   2   0  16    7.57    1.37
   2   0  16    8.50    3.63
   2   0  17   40.44    4.70
   2   0  17   43.26    4.54
   2   0  18   28.21    4.51
   2   0  18   23.35    4.39
   2   0  19   80.18    5.77
   2   0  19   76.14    5.63
   2   0  20    2.32    4.25
   2   0  20    1.80    4.00
   2   0  21   -1.30    4.01
   2   0  21    1.69    4.28
   2   0  22   12.13    4.76
   2   0  22   10.97    4.60
   2   0  23   10.74    4.67
   2   0  23   14.13    4.91
   2   0  24   14.62    4.99
   2   0  24   11.70    4.99
   2   0  25  117.89    7.46
   2   0  25  116.94    7.17
   2   0  26    6.30    5.11
   2   0  26    8.15    5.55
   2   0  27  375.63   11.44
   2   0  27  359.54   10.77
   2   0  28    7.03    5.20
   2   0  28    3.49    5.53
   2   0  29   45.35    6.12
   2   0  29   40.07    6.37
   2   0  30   78.75    7.54
   2   0  30   73.22    6.97
   2   0  31   28.91    6.04
   2   0  31   30.14    6.49
   2   0  32   26.06    6.37
   2   0  32   28.21    6.02
   2   0  33   16.21    6.09
   2   0  33   13.89    5.25
   2   0  34   35.18    6.28
   2   0  34   35.20    6.69
   2   0  35   71.39    7.10
   2   0  35   70.42    7.59
   2   0  36    2.44    4.88
   2   0  36    2.96    6.13
   2   0  37    0.78    6.11
   2   0  37   -1.66    5.11
   2   0  38    3.27    5.59
   2   0  38    0.70    6.33
   2   0  39   -1.05    4.94
   2   0  39   -0.93    6.70
   2   0  40    8.28    5.27
   2   0  40    4.94    6.76
   2   0  41    3.01    5.18
   2   0  41   -0.27    6.80
   2   0  42    9.77    5.53
   2   0  42    0.14    6.85
   2   0  43   33.46    6.34
   2   0  43   40.15    8.03
   2   0  44    1.08    6.74
   2   0  44    2.35    5.65
   2   0  45   37.30    8.25
   2   0  45   32.53    6.15
   2   0  46    7.23    7.28
   2   0  47    2.74    7.50
   2   0  48    3.65    7.05
   2   0  49   19.30    7.45
   2   0  50    5.91    7.90
  -2   0 -51   12.68    8.28
   2   0  51   18.41    8.46
  -2   0 -52   38.81    8.49
   2   0  52    6.20    7.83
  -2  -1  52   18.39    9.16
   2   1 -51   42.43    9.34
  -2  -1  51   42.13    9.78
   2   1 -50   30.95    8.58
  -2  -1  50   29.67    9.35
   2   1 -49    5.88    8.21
  -2  -1  49    9.93    8.68
   2   1 -48   16.56    7.76
  -2  -1  48   24.58    8.57
  -2  -1  47   12.63    8.61
   2   1 -47   10.44    7.25
   2   1 -46   12.59    6.89
  -2  -1  46   19.00    8.00
   2   1 -45   15.28    6.90
  -2  -1  45   14.04    7.72
   2   1 -44    8.23    6.58
  -2  -1  44    9.56    7.35
   2   1 -43    8.74   10.19
  -2  -1  43   10.48    7.12
   2   1 -42   -0.93   10.24
  -2  -1  42    3.98    6.88
   2   1 -41    8.45    6.56
  -2  -1  41    6.51    7.15
   2   1 -40    2.33    6.20
  -2  -1  40   -4.39    6.97
   2   1 -39   -1.01    6.17
  -2  -1  39    3.92    6.99
   2   1 -38   11.84    6.26
  -2  -1  38   13.05    6.99
   2   1 -37    6.41    6.04
  -2  -1  37    6.39    6.73
   2   1 -36    5.69    6.00
  -2  -1  36    4.24    6.66
   2   1 -35   20.89    5.92
  -2  -1  35   14.51    6.81
   2   1 -34   40.53    6.52
   2   1 -33   65.71    7.29
   2   1 -32  123.81    8.28
   2   1 -31   21.15    6.22
   2   1 -30   63.17    5.78
   2   1 -30   76.46    7.18
   2   1 -29   37.24    5.22
   2   1 -29   43.42    6.43
   2   1 -28   46.17    5.26
   2   1 -28   51.07    6.56
   2   1 -27   15.74    5.60
   2   1 -27    9.55    4.30
   2   1 -26   20.81    6.12
   2   1 -26    4.74    4.18
   2   1 -25  360.87   10.99
   2   1 -25  371.88   10.21
   2   1 -24   58.76    6.60
   2   1 -24   44.16    5.15
   2   1 -23   41.04    4.85
   2   1 -23   42.78    5.61
   2   1 -22   56.03    5.87
   2   1 -22   60.70    5.32
   2   1 -21   16.83    4.72
   2   1 -21   16.73    4.10
   2   1 -20  164.02    6.90
   2   1 -20  150.61    7.17
   2   1 -19  155.62    7.03
   2   1 -19  151.03    6.74
   2   1 -18  118.28    5.96
   2   1 -18  125.06    6.43
   2   1 -17   90.44    5.76
   2   1 -17   89.48    5.57
   2   1 -16   65.53    5.37
   2   1 -16   60.41    4.85
   2   1 -15  576.84   11.00
   2   1 -15  573.08   11.24
   2   1 -14  213.67    2.98
   2   1 -14  218.30    7.23
   2   1 -14  211.70    7.36
   2   1 -13  423.54    9.51
   2   1 -13  419.56    9.36
   2   1 -13  410.13    4.37
   2   1 -12  447.04    9.53
   2   1 -12  432.52    4.84
   2   1 -12  444.46    9.59
   2   1 -11  158.63    6.20
   2   1 -11  162.46    3.35
   2   1 -11  159.15    6.27
   2   1 -10  535.32   10.14
   2   1 -10  565.86    5.98
   2   1 -10  567.55   10.32
   2   1  -9   31.37    3.90
   2   1  -9   31.22    3.90
   2   1  -9   34.84    2.33
   2   1  -8  135.55    5.60
   2   1  -8  138.98    3.74
   2   1  -8  126.47    5.48
   2   1  -7  795.42    7.98
   2   1  -7  806.17   11.73
   2   1  -7  794.64   11.59
   2   1  -6  236.07    6.82
   2   1  -6  225.73    6.69
   2   1  -6  226.71    4.77
   2   1  -5  111.71    5.21
   2   1  -5  125.33    3.95
   2   1  -5  116.55    5.14
   2   1  -4  396.36    8.18
   2   1  -4  394.14    8.04
   2   1  -4  393.24    6.33
   2   1  -3  172.89    5.85
   2   1  -3  173.05    5.70
   2   1  -3  173.50    4.71
   2   1  -2   52.87    4.12
   2   1  -2   58.51    3.98
   2   1  -2   59.14    3.53
   2   1  -2   48.52    3.38
   2   1  -1  344.64    6.46
   2   1  -1  325.01    6.32
   2   1  -1  338.51    7.20
   2   1  -1  341.75    7.61
   2   1   0    8.95    3.06
   2   1   0    2.96    2.61
   2   1   0    8.51    2.86
   2   1   0    2.86    3.11
   2   1   1  328.21    6.32
   2   1   1  338.51    7.01
   2   1   1  333.58    6.73
   2   1   1  340.08    7.53
   2   1   2   47.44    4.03
   2   1   2   50.83    3.55
   2   1   2   57.77    4.04
   2   1   2   51.87    3.42
   2   1   3  160.51    4.95
   2   1   3  169.63    5.55
   2   1   3  176.61    5.24
   2   1   3  171.24    5.77
   2   1   4  397.00    7.15
   2   1   4  385.72    7.69
   2   1   4  389.90    6.97
   2   1   4  408.29    8.13
   2   1   5  112.90    4.36
   2   1   5  115.95    5.06
   2   1   5  124.50    4.44
   2   1   5  118.96    5.09
   2   1   6  224.98    6.42
   2   1   6  228.10    6.64
   2   1   6  218.20    5.32
   2   1   6  231.62    5.72
   2   1   7  779.16   11.14
   2   1   7  775.91   10.00
   2   1   7  789.11   11.34
   2   1   7  801.47    9.42
   2   1   8  125.45    4.82
   2   1   8  138.23    5.68
   2   1   8  136.84    5.48
   2   1   9   24.45    3.35
   2   1   9   33.14    4.32
   2   1  10  541.41   10.12
   2   1  10  562.51    9.20
   2   1  11  158.07    6.35
   2   1  11  159.59    5.59
   2   1  12  425.78    9.41
   2   1  12  436.28    8.55
   2   1  13  412.11    9.36
   2   1  13  409.40    8.47
   2   1  14  216.09    7.43
   2   1  14  222.62    6.70
   2   1  15  566.39   11.09
   2   1  15  594.04   10.39
   2   1  16   60.22    4.72
   2   1  16   63.09    5.02
   2   1  17   91.60    5.35
   2   1  17   87.62    5.63
   2   1  18  111.85    5.85
   2   1  18  117.79    6.24
   2   1  19  148.85    6.47
   2   1  19  148.36    6.94
   2   1  20  140.68    6.85
   2   1  20  156.88    6.77
   2   1  21   12.27    4.34
   2   1  21   16.41    4.50
   2   1  22   59.93    5.88
   2   1  22   58.07    5.56
   2   1  23   37.89    5.27
   2   1  23   32.60    5.15
   2   1  24   43.27    5.44
   2   1  24   43.02    5.31
   2   1  25  352.35   10.35
   2   1  25  360.57   10.53
   2   1  26    7.93    5.15
   2   1  26    4.70    4.94
   2   1  27    6.65    4.98
   2   1  27    8.60    5.07
   2   1  28   37.73    5.73
   2   1  28   38.73    6.27
   2   1  29   36.07    5.96
   2   1  29   36.56    6.20
   2   1  30   65.11    7.00
   2   1  30   66.67    6.53
   2   1  31   12.96    5.82
   2   1  31    9.72    5.67
   2   1  32  115.12    8.26
   2   1  32  117.74    7.80
   2   1  33   45.43    6.16
   2   1  33   50.34    6.85
   2   1  34   33.80    6.04
   2   1  34   36.73    6.28
   2   1  35   17.09    5.22
   2   1  35   13.57    5.89
   2   1  36    3.17    4.80
   2   1  36    3.56    5.58
   2   1  37    6.58    5.20
   2   1  37    6.27    5.93
   2   1  38    7.63    5.69
   2   1  38   10.27    6.39
   2   1  39   -1.80    4.86
   2   1  39    1.38    6.16
   2   1  40    2.32    5.00
   2   1  40    0.29    6.08
   2   1  41   12.26    5.34
   2   1  41   -0.27    6.41
   2   1  42    6.29    5.43
   2   1  42   -1.73    6.23
   2   1  43    9.40    5.52
   2   1  43   14.94    6.60
   2   1  44    0.15    5.74
   2   1  44    0.41    6.97
   2   1  45    4.87    5.87
   2   1  45    5.75    6.77
   2   1  46   10.43    7.30
   2   1  47    9.36    7.61
   2   1  48   18.31    7.75
   2   1  49   13.66    7.98
   2   1  50   38.54    9.26
   2   1  51   43.35    9.38
   2   1  52    1.03    7.58
   2   2 -51   35.53    8.34
  -2  -2  51   18.79    8.57
   2   2 -50   31.94    7.96
  -2  -2  50   32.29    9.06
   2   2 -49   17.87    7.60
  -2  -2  49   23.80    8.66
   2   2 -48   10.59    7.24
  -2  -2  48    9.30    8.27
   2   2 -47   17.13    7.16
  -2  -2  47   21.94    8.60
   2   2 -46   12.28    7.27
  -2  -2  46   10.18    7.05
   2   2 -45    4.82    6.60
  -2  -2  45   12.23    8.03
   2   2 -44   19.04    7.29
  -2  -2  44   14.90    7.63
   2   2 -43   14.94    6.87
  -2  -2  43   26.06    8.03
   2   2 -42   13.41    6.57
  -2  -2  42    7.43    7.08
   2   2 -41   11.54    6.91
  -2  -2  41   16.49    7.51
   2   2 -40    5.71    6.49
  -2  -2  40   10.61    7.13
   2   2 -39   16.40    6.68
  -2  -2  39    8.65    7.09
   2   2 -38    4.28    5.81
  -2  -2  38    3.69    6.51
   2   2 -37   15.14    6.16
  -2  -2  37   15.83    6.98
   2   2 -36   10.09    5.97
  -2  -2  36    8.22    6.57
   2   2 -35   14.04    5.93
  -2  -2  35   15.83    6.55
   2   2 -34    5.65    5.78
  -2  -2  34    0.47    6.28
   2   2 -33   55.76    7.11
  -2  -2  33   60.72    7.60
   2   2 -32    8.83    5.83
  -2  -2  32    6.67    6.24
   2   2 -31   30.00    6.77
  -2  -2  31   24.40    6.86
  -2  -2  30  179.60    9.59
   2   2 -30  178.23    9.54
   2   2 -29   85.00    7.67
   2   2 -28   18.90    6.03
   2   2 -27   15.81    6.03
   2   2 -26   84.71    7.05
   2   2 -25   20.46    5.87
   2   2 -24   62.48    6.38
   2   2 -23   53.77    6.38
   2   2 -22  105.09    7.12
   2   2 -21    9.36    4.83
   2   2 -20    0.00    4.41
   2   2 -19   14.57    4.72
   2   2 -19   16.43    1.96
   2   2 -18  370.17   10.22
   2   2 -18  357.99    5.08
   2   2 -17  119.49    6.60
   2   2 -17  125.36    3.43
   2   2 -16  441.55   10.60
   2   2 -16  464.98    5.94
   2   2 -15   25.13    4.56
   2   2 -15   28.56    2.50
   2   2 -14   90.50    5.63
   2   2 -14   97.18    3.41
   2   2 -13   55.45    4.93
   2   2 -13   55.72    2.87
   2   2 -12  104.27    5.85
   2   2 -12  110.30    3.68
   2   2 -11  177.18    6.87
   2   2 -11  190.78    4.52
   2   2 -10   97.33    5.58
   2   2 -10  111.20    3.94
   2   2  -9 1029.26    9.86
   2   2  -9 1008.59   14.15
   2   2  -8  275.98    5.70
   2   2  -8  279.10    7.98
   2   2  -7   48.32    3.33
   2   2  -7   49.11    4.63
   2   2  -6  136.57    4.49
   2   2  -6  133.73    5.95
   2   2  -5   73.51    4.84
   2   2  -5   72.92    3.79
   2   2  -4   17.07    2.93
   2   2  -4   19.76    3.72
   2   2  -3   60.35    4.56
   2   2  -3   67.07    3.90
   2   2  -2   24.89    3.92
   2   2  -2   26.00    3.51
   2   2  -1  590.70    9.02
   2   2  -1  603.71   10.45
   2   2   0   45.15    4.01
   2   2   0   43.14    2.90
   2   2   0   45.28    4.33
   2   2   1  579.46    7.21
   2   2   1  577.25    9.20
   2   2   1  605.42   10.48
   2   2   2   24.45    2.50
   2   2   2   25.50    3.79
   2   2   2   21.48    3.80
   2   2   3   67.54    4.39
   2   2   3   64.36    3.11
   2   2   3   58.49    4.61
   2   2   4   16.15    3.66
   2   2   4   18.24    2.45
   2   2   4   13.70    3.56
   2   2   5   69.11    3.32
   2   2   5   71.38    4.62
   2   2   5   69.67    4.66
   2   2   6  128.63    5.69
   2   2   6  129.92    5.66
   2   2   6  126.76    4.09
   2   2   7   46.07    3.18
   2   2   7   47.67    4.38
   2   2   7   47.01    4.45
   2   2   8  267.76    5.92
   2   2   8  270.24    7.67
   2   2   8  265.57    7.57
   2   2   9  992.99   13.63
   2   2   9 1005.75   10.91
   2   2   9  997.92   13.78
   2   2  10   91.03    4.23
   2   2  10   89.49    5.65
   2   2  11  189.06    6.96
   2   2  11  192.46    5.62
   2   2  12  100.96    5.75
   2   2  12  108.08    4.62
   2   2  13   53.24    3.84
   2   2  13   49.43    4.94
   2   2  14   95.15    4.67
   2   2  14   91.20    5.72
   2   2  15   29.73    4.76
   2   2  15   30.44    3.79
   2   2  16  446.50   10.52
   2   2  16  455.51    9.01
   2   2  17  123.47    5.63
   2   2  17  114.34    6.45
   2   2  18  351.59    9.77
   2   2  18  349.84    8.52
   2   2  19   17.35    3.97
   2   2  19   20.22    4.82
   2   2  20    2.01    3.70
   2   2  20   -0.33    4.33
   2   2  21    6.59    4.16
   2   2  21    5.95    4.75
   2   2  22  102.93    6.23
   2   2  22  100.57    6.74
   2   2  23   51.26    5.21
   2   2  23   49.84    5.77
   2   2  24   58.91    6.45
   2   2  24   57.36    5.69
   2   2  25   11.31    4.50
   2   2  25   15.75    5.42
   2   2  26   79.94    6.64
   2   2  26   82.63    6.37
   2   2  27    8.87    4.87
   2   2  27    9.86    5.04
   2   2  28   15.53    5.51
   2   2  28   22.04    5.60
   2   2  29   72.92    6.79
   2   2  29   71.59    6.82
   2   2  30  164.90    8.55
   2   2  30  160.37    8.61
   2   2  31   30.85    5.60
   2   2  31   31.68    6.13
   2   2  32    2.91    5.04
   2   2  32    9.80    5.56
   2   2  33   57.95    6.18
   2   2  33   59.40    6.72
   2   2  34    2.49    4.74
   2   2  34    4.46    5.31
   2   2  35   14.49    5.23
   2   2  35   18.60    5.84
   2   2  36    7.39    5.41
   2   2  36    8.86    5.74
   2   2  37   14.21    5.34
   2   2  37   20.83    6.07
   2   2  38    3.13    5.03
   2   2  38    4.72    5.53
   2   2  39   14.62    5.23
   2   2  39   16.00    6.44
   2   2  40    4.20    4.75
   2   2  40    6.00    6.14
   2   2  41   11.58    5.35
   2   2  41   15.76    6.50
   2   2  42   10.98    5.52
   2   2  42   14.63    6.71
   2   2  43    6.62    5.67
   2   2  43   17.79    6.84
   2   2  44    4.22    5.88
   2   2  44    4.86    6.41
   2   2  45   -3.08    6.13
   2   2  45    4.83    6.36
   2   2  46   11.50    6.60
   2   2  47    9.17    7.26
   2   2  48    4.37    7.13
   2   2  49   17.64    8.12
   2   2  50   19.77    7.40
   2   2  51   15.81    7.73
   2   2  52   13.43    8.11
  -2  -3  51   22.68    8.41
   2   3 -50   26.15    7.72
  -2  -3  50   17.82    8.39
   2   3 -49   -0.47    7.82
  -2  -3  49   11.25    7.74
   2   3 -48   -2.70    7.39
  -2  -3  48    2.86    7.48
   2   3 -47   24.74    8.06
  -2  -3  47   28.31    8.02
   2   3 -46    1.35    6.57
  -2  -3  46    3.69    6.98
   2   3 -45   20.50    7.01
  -2  -3  45   31.18    7.95
   2   3 -44   23.49    7.40
  -2  -3  44   26.45    7.89
   2   3 -43   27.17    7.69
  -2  -3  43   26.97    7.98
   2   3 -42   10.01    6.66
  -2  -3  42    0.59    6.41
   2   3 -41   13.79    7.26
  -2  -3  41   13.03    7.48
   2   3 -40   38.29    7.55
  -2  -3  40   36.96    7.35
   2   3 -39   30.24    7.21
  -2  -3  39   35.97    7.51
   2   3 -38    1.09    6.77
  -2  -3  38    3.44    6.47
   2   3 -37   10.72    6.58
  -2  -3  37   14.63    6.76
  -2  -3  36  155.46    9.73
   2   3 -36  146.63    9.73
   2   3 -35   28.79    7.42
  -2  -3  35   23.13    6.75
   2   3 -34   14.61    6.23
  -2  -3  34   13.33    6.09
   2   3 -33   55.12    7.16
  -2  -3  33   53.50    7.12
   2   3 -32   14.28    6.44
  -2  -3  32   11.57    6.15
   2   3 -31   95.72    8.22
  -2  -3  31   89.89    7.96
  -2  -3  30   82.28    7.47
   2   3 -30  101.32    8.17
   2   3 -29   44.37    6.95
  -2  -3  29   34.54    6.36
   2   3 -28   69.96    7.32
  -2  -3  28   59.82    6.95
   2   3 -27   60.27    7.42
  -2  -3  27   65.84    7.07
  -2  -3  26  133.14    7.94
   2   3 -26  140.05    8.74
   2   3 -25   73.25    7.28
  -2  -3  25   70.36    6.60
   2   3 -24   79.59    7.03
  -2  -3  24   65.15    6.32
   2   3 -23    7.44    5.44
  -2  -3  23    9.90    4.81
   2   3 -22  110.77    7.46
  -2  -3  22  113.58    6.87
   2   3 -21   98.52    7.16
   2   3 -20   35.24    3.31
   2   3 -20   31.09    5.60
   2   3 -19  127.75    7.22
   2   3 -19  131.07    4.47
   2   3 -18   61.14    5.84
   2   3 -18   64.40    3.73
   2   3 -17  290.44    9.51
   2   3 -17  300.81    6.19
   2   3 -16  112.44    6.60
   2   3 -16  110.72    4.34
   2   3 -15   52.62    5.37
   2   3 -15   63.31    3.90
   2   3 -14  781.15   13.95
   2   3 -14  785.91    9.78
   2   3 -13  361.49    9.81
   2   3 -13  375.38    7.09
   2   3 -12  128.41    6.41
   2   3 -12  134.57    4.90
   2   3 -11  200.30    7.53
   2   3 -11  205.24    5.66
   2   3 -10  104.99    6.03
   2   3 -10  109.50    4.65
   2   3  -9   21.83    4.28
   2   3  -9   25.82    3.42
   2   3  -8   93.86    5.69
   2   3  -8   97.39    4.50
   2   3  -7   14.72    3.33
   2   3  -7   14.99    4.06
   2   3  -6  241.08    7.68
   2   3  -6  234.11    6.31
   2   3  -5   54.44    4.31
   2   3  -5   52.53    4.71
   2   3  -4  274.83    8.04
   2   3  -4  274.78    6.93
   2   3  -3   12.69    4.12
   2   3  -3   11.90    3.65
   2   3  -2  281.92    8.12
   2   3  -2  268.32    6.97
   2   3  -1   56.97    4.89
   2   3  -1   60.01    4.63
   2   3   0  330.99    8.58
   2   3   0  341.23    7.98
   2   3   1   60.18    4.99
   2   3   1   65.62    4.61
   2   3   2  264.89    4.25
   2   3   2  254.28    7.13
   2   3   2  268.13    7.90
   2   3   3    9.20    1.83
   2   3   3    8.13    3.79
   2   3   3   12.48    3.98
   2   3   4  278.26    4.55
   2   3   4  269.90    7.65
   2   3   4  262.47    7.84
   2   3   5   42.81    4.61
   2   3   5   53.72    4.76
   2   3   5   50.67    2.61
   2   3   6  220.95    7.32
   2   3   6  227.93    4.46
   2   3   6  229.12    7.50
   2   3   7   13.90    4.20
   2   3   7   13.04    2.13
   2   3   7   12.51    3.94
   2   3   8   99.13    3.58
   2   3   8   87.71    5.50
   2   3   8   92.67    5.60
   2   3   9   18.00    3.98
   2   3   9   18.69    2.50
   2   3   9   21.77    4.23
   2   3  10   99.49    3.86
   2   3  10  101.38    6.09
   2   3  11  193.01    7.61
   2   3  11  206.46    5.23
   2   3  12  130.23    4.58
   2   3  12  125.81    6.64
   2   3  13  372.48    7.27
   2   3  13  349.35    9.67
   2   3  14  764.23   10.40
   2   3  14  754.56   13.61
   2   3  15   54.09    4.02
   2   3  15   56.77    5.76
   2   3  16  106.76    6.82
   2   3  16  104.16    4.99
   2   3  17  290.08    9.54
   2   3  17  301.55    7.54
   2   3  18   59.72    4.57
   2   3  18   57.79    6.04
   2   3  19  127.17    7.27
   2   3  19  124.36    5.76
   2   3  20   31.17    4.14
   2   3  20   24.99    5.28
   2   3  21   83.20    6.65
   2   3  21   88.18    5.51
   2   3  22  117.49    6.16
   2   3  22  103.03    7.38
   2   3  23   13.17    4.46
   2   3  23   12.18    5.21
   2   3  24   73.95    6.83
   2   3  24   73.08    5.68
   2   3  25   59.27    6.61
   2   3  25   66.00    5.68
   2   3  26  138.87    8.20
   2   3  26  134.06    7.13
   2   3  27   59.51    5.86
   2   3  27   55.69    6.73
   2   3  28   66.73    7.22
   2   3  28   65.20    6.39
   2   3  29   42.84    5.87
   2   3  29   37.41    6.11
   2   3  30   97.08    7.04
   2   3  30   90.58    7.53
   2   3  31   80.09    6.99
   2   3  31   81.57    6.67
   2   3  32   13.27    5.48
   2   3  32   16.31    5.26
   2   3  33   47.93    6.25
   2   3  33   52.99    6.43
   2   3  34   12.40    5.58
   2   3  34    6.97    5.20
   2   3  35   13.84    5.85
   2   3  35   21.44    5.57
   2   3  36  154.09    8.90
   2   3  36  143.58    8.76
   2   3  37    4.46    4.94
   2   3  37    5.04    5.40
   2   3  38    8.44    5.20
   2   3  38    2.56    5.77
   2   3  39   29.32    6.26
   2   3  39   26.42    6.38
   2   3  40   36.77    6.65
   2   3  40   39.03    6.84
   2   3  41   12.91    5.81
   2   3  41    9.10    6.07
   2   3  42    3.01    5.57
   2   3  42    5.28    6.15
   2   3  43   25.62    6.47
   2   3  43   25.37    6.63
   2   3  44   21.07    6.16
   2   3  44   26.55    7.16
   2   3  45   17.43    6.35
   2   3  45    9.08    5.97
   2   3  46   -1.90    6.33
   2   3  47   22.67    7.33
   2   3  48    1.50    7.01
   2   3  49    5.56    7.39
   2   3  50    9.10    7.11
   2   3  51   24.76    8.41
   2   3  52    1.86    8.36
  -2  -4  51    6.79    7.84
  -2  -4  50    0.84    7.91
   2   4 -49    0.67    7.42
  -2  -4  49   -4.12    7.71
   2   4 -48    5.17    7.03
  -2  -4  48    8.81    7.23
   2   4 -47   -4.33    7.38
  -2  -4  47   -1.84    6.94
   2   4 -46    6.90    7.35
  -2  -4  46   14.18    6.66
   2   4 -45   -2.64    6.65
  -2  -4  45    2.77    7.27
   2   4 -44    8.30    6.55
  -2  -4  44   13.08    7.41
   2   4 -43   19.53    7.26
  -2  -4  43   21.40    7.24
   2   4 -42   36.03    7.32
  -2  -4  42   26.99    7.20
   2   4 -41    3.69    6.70
  -2  -4  41    7.11    7.02
   2   4 -40    7.81    6.39
  -2  -4  40   11.51    6.53
   2   4 -39    9.49    6.19
  -2  -4  39   12.99    6.62
   2   4 -38    9.41    6.51
  -2  -4  38   -0.25    5.69
   2   4 -37   59.11    7.72
  -2  -4  37   63.47    7.56
   2   4 -36    8.98    6.99
  -2  -4  36   11.16    6.07
   2   4 -35   16.56    6.52
  -2  -4  35   15.40    6.21
   2   4 -34   25.40    6.57
  -2  -4  34   15.77    5.80
   2   4 -33   60.78    7.39
  -2  -4  33   50.05    6.98
   2   4 -32   36.99    7.07
  -2  -4  32   22.12    6.04
   2   4 -31   39.34    6.91
  -2  -4  31   30.05    6.08
   2   4 -30   54.87    7.36
  -2  -4  30   56.06    6.41
   2   4 -29   31.66    6.48
  -2  -4  29   25.40    5.61
   2   4 -28   20.01    6.12
  -2  -4  28   19.91    5.65
   2   4 -27   39.37    6.59
  -2  -4  27   33.02    5.81
   2   4 -26    6.94    5.71
  -2  -4  26   11.41    5.51
   2   4 -25   35.95    6.56
  -2  -4  25   32.53    5.64
  -2  -4  24   43.36    5.72
   2   4 -24   40.77    6.94
   2   4 -23  184.92    9.37
  -2  -4  23  167.56    7.68
   2   4 -22  140.77    8.35
  -2  -4  22  130.32    6.88
   2   4 -21  224.76    9.55
   2   4 -21  217.27    6.59
  -2  -4  21  205.44    7.62
   2   4 -20    9.65    5.34
  -2  -4  20    5.55    4.29
   2   4 -20    4.76    3.59
   2   4 -19   37.72    4.06
   2   4 -19   36.52    5.54
  -2  -4  19   38.02    4.67
   2   4 -18    1.98    4.64
   2   4 -18    2.35    3.34
  -2  -4  18    3.19    3.94
   2   4 -17   33.62    5.37
  -2  -4  17   37.00    4.35
   2   4 -17   36.28    3.91
   2   4 -16   28.64    5.27
  -2  -4  16   31.80    4.03
   2   4 -16   31.51    3.84
   2   4 -15   40.74    5.35
   2   4 -15   45.72    4.15
  -2  -4  15   44.91    4.08
   2   4 -14   23.52    3.83
   2   4 -14   22.00    4.72
  -2  -4  14   22.86    3.42
   2   4 -13   98.52    6.44
   2   4 -13  106.13    5.41
  -2  -4  13   97.71    4.48
   2   4 -12  222.75    6.70
   2   4 -12  206.86    8.15
  -2  -4  12  206.19    5.49
  -2  -4  11   63.49    3.67
   2   4 -11   63.37    5.58
   2   4 -11   69.62    4.71
  -2  -4  10   29.21    2.85
   2   4 -10   26.61    4.69
   2   4 -10   31.35    4.11
   2   4  -9    8.72    4.07
   2   4  -9    9.48    3.78
  -2  -4   9    9.28    2.33
   2   4  -8    2.96    3.69
   2   4  -8    1.66    3.90
  -2  -4   8    4.50    2.12
   2   4  -7  175.57    7.26
   2   4  -7  174.09    6.37
   2   4  -6   74.76    5.64
   2   4  -6   71.72    5.58
   2   4  -5  979.55   15.03
   2   4  -5  972.67   13.35
   2   4  -4  288.00    8.90
   2   4  -4  315.05    8.42
   2   4  -3  153.47    7.13
   2   4  -3  164.03    6.57
   2   4  -2   12.53    4.48
   2   4  -2   16.31    4.23
   2   4  -1  189.69    7.52
   2   4  -1  199.91    7.27
   2   4   0  102.21    5.86
   2   4   0   93.56    6.04
   2   4   1  194.55    7.16
   2   4   1  194.26    7.60
   2   4   2   10.70    4.29
   2   4   2   18.29    4.56
   2   4   3  167.04    7.13
   2   4   3  157.83    6.84
   2   4   4  290.38    8.75
   2   4   4  297.28    8.85
   2   4   5  941.08   14.51
   2   4   5  946.91   14.69
   2   4   6   55.22    2.19
   2   4   6   67.65    5.66
   2   4   6   63.64    5.28
   2   4   7  158.97    3.38
   2   4   7  163.47    7.23
   2   4   7  169.72    7.17
   2   4   8    2.33    1.56
   2   4   8    2.78    3.88
   2   4   8    4.08    4.35
   2   4   9    8.09    3.94
   2   4   9    7.58    1.80
   2   4   9    7.25    4.33
   2   4  10   27.14    2.46
   2   4  10   28.04    4.89
   2   4  11   63.52    3.12
   2   4  11   60.51    5.75
   2   4  12  209.94    5.08
   2   4  12  199.43    8.18
   2   4  13   95.09    3.97
   2   4  13   90.34    6.49
   2   4  14   21.38    5.46
   2   4  14   19.77    2.97
   2   4  15   42.59    3.54
   2   4  15   41.19    5.94
   2   4  16   33.52    5.67
   2   4  16   32.42    3.52
   2   4  17   33.14    5.75
   2   4  17   30.29    3.57
   2   4  18    1.72    5.05
   2   4  18    2.86    3.17
   2   4  19   34.38    3.95
   2   4  19   33.48    6.04
   2   4  20    2.97    5.44
   2   4  20    3.11    3.38
   2   4  21  201.07    7.08
   2   4  21  205.59    9.21
   2   4  22  127.97    8.12
   2   4  22  133.46    6.37
   2   4  23  166.70    8.93
   2   4  23  158.34    6.77
   2   4  24   35.92    6.72
   2   4  24   41.06    4.93
   2   4  25   35.65    5.01
   2   4  25   31.81    6.55
   2   4  26    7.82    4.27
   2   4  26    2.90    5.63
   2   4  27   29.13    5.23
   2   4  27   25.54    6.24
   2   4  28   18.77    4.78
   2   4  28   16.26    5.83
   2   4  29   29.36    5.29
   2   4  29   21.28    5.68
   2   4  30   54.75    6.54
   2   4  30   49.47    5.59
   2   4  31   29.84    5.29
   2   4  31   31.20    6.12
   2   4  32   30.47    5.64
   2   4  32   31.26    6.28
   2   4  33   56.69    6.15
   2   4  33   48.75    7.44
   2   4  34   15.99    5.27
   2   4  34   17.89    6.83
   2   4  35   12.86    5.13
   2   4  35   -0.14    4.97
   2   4  36   11.16    5.48
   2   4  36    3.71    5.45
   2   4  37   59.51    7.37
   2   4  37   65.87    6.89
   2   4  38    8.87    5.25
   2   4  38    4.64    5.39
   2   4  39   11.12    5.38
   2   4  39    4.91    5.33
   2   4  40    6.67    5.80
   2   4  40   12.36    5.90
   2   4  41    3.77    5.53
   2   4  41   12.66    6.33
   2   4  42   30.11    6.73
   2   4  42   29.17    6.79
   2   4  43   14.98    6.23
   2   4  43   12.87    6.48
   2   4  44    2.95    6.46
   2   4  44   11.90    6.09
   2   4  45   -2.70    6.22
   2   4  46    8.76    6.35
   2   4  47   -5.02    6.86
   2   4  48    8.33    7.22
   2   4  49    3.20    7.51
   2   4  50   12.14    7.83
   2   5 -47    8.33    7.62
   2   5 -46   19.31    7.64
   2   5 -45   25.48    7.90
   2   5 -44   22.44    7.10
   2   5 -43    2.74    6.55
   2   5 -42   19.01    7.42
  -2  -5  41    9.35    6.22
   2   5 -41   12.51    6.86
  -2  -5  40    2.90    6.03
   2   5 -40    6.63    6.84
   2   5 -39   -0.64    6.69
  -2  -5  39    3.69    5.65
   2   5 -38   15.86    7.34
  -2  -5  38    9.21    5.69
   2   5 -37    5.08    6.13
  -2  -5  37    2.79    5.51
   2   5 -36   -0.20    5.65
  -2  -5  36    4.62    5.39
   2   5 -35   11.75    6.05
  -2  -5  35   15.66    5.84
   2   5 -34   11.55    6.58
  -2  -5  34    3.05    5.23
   2   5 -33    7.24    6.09
  -2  -5  33   12.66    5.54
   2   5 -32   10.08    5.78
  -2  -5  32   12.76    5.67
   2   5 -31    1.41    5.78
  -2  -5  31    5.92    5.31
   2   5 -30   18.72    6.23
  -2  -5  30   16.36    5.57
   2   5 -29   21.27    6.38
  -2  -5  29   11.46    5.44
  -2  -5  28   50.15    5.93
   2   5 -28   58.65    7.13
   2   5 -27   19.71    5.74
  -2  -5  27    7.14    4.98
   2   5 -26   73.48    6.98
  -2  -5  26   71.58    6.09
   2   5 -25    8.66    5.60
   2   5 -24    2.77    5.37
   2   5 -23   34.51    6.54
   2   5 -22  107.93    8.24
   2   5 -21  204.40    7.22
   2   5 -21  195.67    9.38
   2   5 -20   33.85    6.08
   2   5 -20   30.88    4.92
   2   5 -19  148.92    8.33
   2   5 -19  138.68    6.69
   2   5 -18   49.15    5.34
   2   5 -18   36.31    6.04
   2   5 -17  108.22    6.31
   2   5 -17   94.80    7.02
   2   5 -16  372.07   11.17
   2   5 -16  357.20    9.10
   2   5 -15   88.47    6.05
   2   5 -15   68.10    6.51
   2   5 -14   16.01    5.18
   2   5 -14   19.59    4.39
   2   5 -13   49.49    5.06
   2   5 -13   39.78    5.43
   2   5 -12  137.38    7.47
   2   5 -12  134.22    6.44
   2   5 -11   37.75    5.07
   2   5 -11   22.95    5.15
   2   5 -10   87.64    6.38
   2   5 -10   86.96    5.82
   2   5  -9    8.77    4.43
   2   5  -9   11.83    4.56
   2   5  -8   24.17    4.56
   2   5  -8   30.95    5.10
   2   5  -7   14.45    4.62
   2   5  -7   25.20    4.80
   2   5  -6   39.57    5.19
   2   5  -6   42.54    5.24
   2   5  -5   10.95    4.56
   2   5  -5   13.03    4.66
   2   5  -4   86.31    6.19
   2   5  -4   89.39    6.05
   2   5  -3   47.58    5.31
   2   5  -3   60.57    5.76
   2   5  -2   44.82    5.37
   2   5  -2   51.11    5.56
   2   5  -1  115.13    6.70
   2   5  -1  125.57    6.81
   2   5   0  216.32    8.27
   2   5   0  224.69    8.33
   2   5   1  109.17    6.60
   2   5   1  120.70    6.98
   2   5   2   42.32    5.14
   2   5   2   43.28    5.56
   2   5   3   50.35    5.66
   2   5   3   54.96    5.62
   2   5   4   81.48    6.20
   2   5   4   84.47    6.40
   2   5   5    8.28    4.61
   2   5   5   10.67    5.16
   2   5   6   38.42    5.32
   2   5   6   43.10    5.65
   2   5   7   21.61    4.70
   2   5   7   20.30    5.22
   2   5   8   25.68    4.75
   2   5   8   22.76    5.49
   2   5   9    9.31    4.43
   2   5   9    4.03    5.11
   2   5  10   87.41    6.99
   2   5  11   23.70    5.53
   2   5  12  120.98    7.60
   2   5  13   34.22    6.09
   2   5  14   12.30    5.80
   2   5  15   60.71    6.88
   2   5  16  337.03   11.14
   2   5  17   89.03    7.64
   2   5  18   38.62    6.90
   2   5  19  141.96    8.79
   2   5  20   20.92    6.12
   2   5  21  177.78    9.60
   2   5  22   90.80    7.93
   2   5  23   34.38    6.61
   2   5  24    1.19    5.67
   2   5  25    3.57    5.34
   2   5  26   71.38    7.29
   2   5  27    2.42    5.98
   2   5  28   46.19    7.12
   2   5  29   11.65    6.19
   2   5  30   15.56    6.28
   2   5  31    1.18    5.22
   2   5  32   14.12    5.70
   2   5  33   12.70    5.92
   2   5  34    9.05    5.73
   2   5  35   13.10    6.20
   2   5  36    7.71    5.67
   2   5  37    4.48    5.64
   2   5  38   19.49    5.69
   2   5  39    3.52    5.72
   2   5  40   -0.42    6.19
   2   5  41    5.47    6.45
   2   5  42   20.97    6.45
   2   5  43    0.14    6.63
   2   5  44   12.87    6.93
   2   6 -46   12.73    7.68
   2   6 -45   13.28    7.98
   2   6 -44   19.06    7.71
   2   6 -43    4.71    7.09
   2   6 -42    1.55    6.78
   2   6 -41   39.35    7.63
   2   6 -40    5.74    6.33
   2   6 -39   43.21    7.04
   2   6 -38   10.99    6.51
   2   6 -37   18.62    6.80
   2   6 -36   17.10    6.39
   2   6 -35   57.59    7.93
   2   6 -34   16.71    6.98
   2   6 -33   68.60    7.97
   2   6 -32   15.84    6.71
   2   6 -31  142.10    9.52
   2   6 -30   44.21    7.39
   2   6 -29   23.43    6.09
   2   6 -28   13.75    6.52
   2   6 -27  156.28    9.40
   2   6 -26   64.40    7.20
   2   6 -25   22.60    5.81
   2   6 -24   27.25    5.87
   2   6 -23  122.97    8.29
   2   6 -22  161.55    8.90
   2   6 -22  154.86    7.35
   2   6 -21   58.79    5.84
   2   6 -21   63.69    6.80
   2   6 -20   46.30    6.36
   2   6 -20   47.17    5.44
   2   6 -19  115.72    7.94
   2   6 -19  137.60    7.16
   2   6 -18   15.67    5.30
   2   6 -18   11.66    5.29
   2   6 -17   14.65    5.12
   2   6 -17   18.45    5.37
   2   6 -16   83.14    6.50
   2   6 -16   76.23    6.77
   2   6 -15   47.15    6.12
   2   6 -15   55.32    6.06
   2   6 -14  110.96    7.08
   2   6 -14   93.00    7.21
   2   6 -13  228.91    8.71
   2   6 -13  214.73    9.18
   2   6 -12  109.70    7.18
   2   6 -12   75.17    6.61
   2   6 -11   39.00    5.83
   2   6 -11   24.94    5.12
   2   6 -10   12.07    4.79
   2   6 -10   23.48    5.29
   2   6  -9   82.59    6.45
   2   6  -9   79.38    6.49
   2   6  -8   41.54    5.85
   2   6  -8   24.34    5.22
   2   6  -7   15.49    5.15
   2   6  -7   27.36    5.50
   2   6  -6   78.92    6.57
   2   6  -6  100.51    7.16
   2   6  -5  181.42    8.34
   2   6  -5  196.37    8.54
   2   6  -4   17.61    5.21
   2   6  -4   34.36    5.89
   2   6  -3   56.07    6.13
   2   6  -3   65.34    6.34
   2   6  -2   64.07    6.37
   2   6  -2   74.53    6.80
   2   6  -1  128.31    7.33
   2   6  -1  147.65    8.00
   2   6   0   68.37    6.85
   2   6   0   56.75    5.95
   2   6   1  130.85    7.41
   2   6   1  146.48    8.12
   2   6   2   76.85    7.04
   2   6   2   54.33    6.17
   2   6   3   54.26    6.05
   2   6   3   64.19    6.98
   2   6   4   20.48    5.44
   2   6   4   26.31    6.27
   2   6   5  188.95    9.16
   2   6   5  172.81    8.34
   2   6   6   84.26    6.75
   2   6   6   90.03    7.68
   2   6   7   15.57    5.08
   2   6   7   19.05    5.99
   2   6   8   30.60    5.57
   2   6   8   43.21    6.74
   2   6   9   76.04    7.34
   2   6  10   11.30    6.02
   2   6  11   24.61    6.40
   2   6  12   62.44    7.37
   2   6  13  188.60    9.59
   2   6  14  102.40    8.03
   2   6  15   40.43    6.98
   2   6  16   88.44    7.87
   2   6  17   15.87    6.18
   2   6  18   14.40    6.23
  -2  -6 -18   12.36    4.72
   2   6  19  130.98    8.75
  -2  -6 -19  128.12    7.04
   2   6  20   35.15    7.06
   2   6  21   47.71    7.35
   2   6  22  133.83    9.05
   2   6  23  102.20    8.32
   2   6  24   25.54    6.58
   2   6  25   14.99    6.53
   2   6  26   55.13    7.49
   2   6  27  141.54    9.55
   2   6  28    4.06    5.93
   2   6  29   23.54    6.65
   2   6  30   29.85    7.30
   2   6  31  126.84    9.34
   2   6  32    5.08    6.41
   2   6  33   55.33    7.52
   2   6  34    6.80    6.08
   2   6  35   46.03    7.35
   2   6  36    4.63    5.99
   2   6  37   20.77    6.50
   2   6  38    5.71    6.37
   2   6  39   26.79    7.00
   2   6  40    4.20    6.72
   2   6  41   31.09    7.37
   2   6  42  -10.50    7.13
   2   6  43    5.66    7.89
   2   6  44   13.52    7.90
   2   7 -45   -2.61    8.33
   2   7 -44    7.53    8.00
   2   7 -43   39.84    7.71
   2   7 -42   29.20    7.41
   2   7 -41   50.95    7.52
   2   7 -40   21.08    7.04
   2   7 -39   35.36    7.27
   2   7 -38   20.20    6.50
   2   7 -37   15.07    7.25
   2   7 -36   23.46    6.75
   2   7 -35   14.08    6.48
   2   7 -34    1.38    6.39
   2   7 -33   37.09    7.01
   2   7 -32    6.29    6.23
   2   7 -31   36.82    6.65
   2   7 -30   33.88    6.48
   2   7 -29   67.26    7.49
   2   7 -28   25.37    6.49
   2   7 -27   22.29    6.26
   2   7 -26   15.94    5.76
   2   7 -25   47.78    6.63
   2   7 -24   15.55    5.58
   2   7 -23   18.18    5.21
   2   7 -22   20.91    5.25
   2   7 -22   18.00    5.64
   2   7 -21   60.97    7.00
   2   7 -21   67.13    6.21
   2   7 -20   58.96    6.42
   2   7 -20   54.87    6.83
   2   7 -19   48.35    6.57
   2   7 -19   45.86    6.30
   2   7 -18    3.24    5.19
   2   7 -18    8.00    5.13
   2   7 -17   20.44    5.49
   2   7 -17   19.83    5.36
   2   7 -16   23.74    5.33
   2   7 -16   39.25    5.96
   2   7 -15  119.78    7.71
   2   7 -15  123.96    7.73
   2   7 -14   71.70    6.66
   2   7 -14   99.73    7.44
   2   7 -13  166.16    8.53
   2   7 -13  139.74    8.26
   2   7 -12  162.82    8.84
   2   7 -12  108.73    7.69
   2   7 -11  342.81   11.34
   2   7 -11  343.83   11.18
   2   7 -10   93.50    7.73
   2   7 -10   53.56    6.40
   2   7  -9    4.62    5.07
   2   7  -9   18.52    6.32
   2   7  -8   21.02    6.01
   2   7  -8   19.29    5.63
   2   7  -7   34.79    6.07
   2   7  -7   48.48    6.66
   2   7  -6   53.59    6.43
   2   7  -6   62.34    7.22
   2   7  -5   14.01    5.52
   2   7  -5   67.71    7.34
   2   7  -4  365.85   11.71
   2   7  -4  332.92   11.13
   2   7  -3  296.77   10.83
   2   7  -3  233.13    9.60
   2   7  -2  114.79    8.22
   2   7  -2   66.35    6.68
   2   7  -1   37.13    5.91
   2   7  -1   53.73    7.04
   2   7   0   22.93    6.64
   2   7   0   19.42    5.54
   2   7   1   42.64    6.87
   2   7   1   30.71    6.05
   2   7   2   60.22    6.67
   2   7   2   81.49    7.78
   2   7   3  223.55    9.60
   2   7   3  268.45   10.94
   2   7   4  340.62   11.80
   2   7   4  333.35   11.11
   2   7   5   34.67    7.25
   2   7   5   12.70    5.40
   2   7   6   49.48    6.32
   2   7   6   64.38    7.51
   2   7   7   33.61    5.78
   2   7   7   35.36    7.04
   2   7   8   21.52    6.73
   2   7   9    6.35    6.43
   2   7  10   72.44    8.17
   2   7  11  344.45   12.58
   2   7  12  111.99    8.94
   2   7  13  161.90    9.64
   2   7  14   63.59    7.73
   2   7  15  106.81    8.71
   2   7  16   21.40    6.80
  -2  -7 -16   25.84    5.35
   2   7  17   16.77    6.41
  -2  -7 -17   16.85    5.16
   2   7  18    2.22    6.00
  -2  -7 -18    4.96    4.69
   2   7  19   38.75    7.20
  -2  -7 -19   43.48    5.90
   2   7  20   56.23    7.61
   2   7  21   54.45    7.61
   2   7  22   12.09    6.45
   2   7  23   12.01    6.28
   2   7  24   11.07    6.40
   2   7  25   46.19    7.26
   2   7  26    4.29    6.29
   2   7  27   11.62    7.07
   2   7  28   12.63    6.85
   2   7  29   63.43    8.00
   2   7  30   25.55    7.08
   2   7  31   42.50    7.38
   2   7  32    3.14    6.80
   2   7  33   46.74    7.79
   2   7  34   -3.21    6.12
   2   7  35    8.31    6.83
   2   7  36   16.94    6.49
   2   7  37   10.20    6.82
   2   7  38   11.79    7.02
   2   7  39   36.93    7.79
   2   7  40   19.87    7.37
   2   7  41   30.58    7.70
   2   7  42   16.43    7.86
   2   7  43   23.25    8.17
   2   8 -41    4.87    8.15
   2   8 -40    4.07    8.12
   2   8 -39   18.53    7.96
   2   8 -38    4.97    7.47
   2   8 -37    7.92    7.10
   2   8 -36    0.33    6.82
   2   8 -35   10.68    6.68
   2   8 -34   27.98    7.34
   2   8 -33   47.08    7.46
   2   8 -32   38.02    7.21
   2   8 -31    7.13    6.08
   2   8 -30    8.13    5.89
   2   8 -29   18.37    6.49
   2   8 -28   32.52    6.36
   2   8 -27   27.70    6.42
   2   8 -26   30.10    6.78
   2   8 -25   14.61    6.33
   2   8 -24   55.20    7.24
   2   8 -23   18.05    6.11
   2   8 -22   16.77    5.71
   2   8 -21   21.09    6.03
   2   8 -21    9.79    5.71
   2   8 -20   97.14    7.90
   2   8 -20   98.14    7.74
   2   8 -19   33.26    6.15
   2   8 -19   36.02    6.92
   2   8 -18   24.57    5.47
   2   8 -18   22.64    6.23
   2   8 -17   14.79    4.96
   2   8 -17   27.30    5.75
   2   8 -16  153.93    8.47
   2   8 -16  137.18    8.44
   2   8 -15   23.49    5.42
   2   8 -15   41.57    6.99
   2   8 -14  102.26    7.84
   2   8 -14   92.04    7.37
   2   8 -13   97.11    7.69
   2   8 -13  121.61    8.32
   2   8 -12  165.35    8.95
   2   8 -12  176.88    9.49
   2   8 -11   41.36    6.28
   2   8 -11   65.70    7.35
   2   8 -10   12.44    5.22
   2   8 -10   28.59    6.49
   2   8  -9   35.05    6.01
   2   8  -9   56.20    7.33
   2   8  -8   83.13    7.89
   2   8  -8   77.55    7.03
   2   8  -7   15.11    5.55
   2   8  -7   36.59    6.56
   2   8  -6  124.87    8.03
   2   8  -6  136.08    8.77
   2   8  -5   34.98    5.94
   2   8  -5   59.21    7.45
   2   8  -4    2.17    4.88
   2   8  -4   14.15    6.48
   2   8  -3   10.20    4.90
   2   8  -3   21.84    6.74
   2   8  -2   27.69    5.77
   2   8  -2   32.48    6.98
   2   8  -1   19.54    5.70
   2   8  -1   50.07    7.56
   2   8   0  152.66    8.57
   2   8   0  147.29    9.51
   2   8   1   25.35    5.87
   2   8   1   52.07    7.39
   2   8   2   16.84    5.31
   2   8   2   35.07    6.83
   2   8   3    7.96    5.00
   2   8   3   15.68    6.77
   2   8   4    4.05    4.75
   2   8   4   10.31    6.32
   2   8   5   37.56    5.77
   2   8   5   41.57    7.24
   2   8   6  132.82    8.01
   2   8   6  133.77    9.24
   2   8   7   20.59    7.16
   2   8   8   75.45    8.13
   2   8   9   41.49    7.44
   2   8  10   15.96    6.20
   2   8  11   45.76    7.78
   2   8  12  166.47   10.44
   2   8  13  110.87    9.45
   2   8  14   91.62    8.95
  -2  -8 -14   96.90    7.81
   2   8  15   22.05    7.62
  -2  -8 -15   15.24    6.21
   2   8  16  137.72    9.76
  -2  -8 -16  132.99    8.25
   2   8  17    1.83    6.71
  -2  -8 -17    3.50    5.35
   2   8  18   22.83    7.35
  -2  -8 -18   18.37    5.65
   2   8  19   21.93    7.06
  -2  -8 -19   21.35    5.89
   2   8  20   92.83    8.82
   2   8  21   11.61    7.10
   2   8  22   17.20    6.67
   2   8  23   20.87    7.54
   2   8  24   54.39    8.06
   2   8  25   15.86    6.79
   2   8  26   29.34    7.40
   2   8  27   22.36    7.27
   2   8  28   16.61    7.14
   2   8  29   18.02    7.85
   2   8  30   17.41    7.57
   2   8  31   -0.09    6.83
   2   8  32   35.85    7.52
   2   8  33   44.27    8.10
   2   8  34   27.93    7.08
   2   8  35   14.20    7.19
   2   8  36   10.50    7.44
   2   8  37    3.69    7.75
   2   8  38   21.67    7.91
   2   8  39   11.54    8.10
   2   8  40    5.60    8.16
   2   8  41    9.52    8.62
   2   9 -21   21.28    6.49
   2   9 -20    4.86    6.09
   2   9 -19   16.64    5.42
   2   9 -19   17.45    6.73
   2   9 -18    7.50    5.45
   2   9 -18    6.86    6.27
   2   9 -17   20.57    5.92
   2   9 -17   21.35    6.63
   2   9 -16   24.92    6.86
   2   9 -16   24.64    5.86
   2   9 -15   12.79    5.84
   2   9 -15    9.69    5.75
   2   9 -14    6.50    5.37
   2   9 -14   11.62    6.13
   2   9 -13   20.82    5.81
   2   9 -13   31.82    7.06
   2   9 -12    6.50    5.15
   2   9 -12    5.82    6.31
   2   9 -11    6.75    4.79
   2   9 -11   10.09    6.52
   2   9 -10    6.06    4.54
   2   9 -10    8.34    5.99
   2   9  -9   10.82    4.88
   2   9  -9   19.40    6.65
   2   9  -8   27.63    5.43
   2   9  -8   40.62    7.30
   2   9  -7   24.43    5.38
   2   9  -7   28.20    7.17
   2   9  -6   21.39    7.01
   2   9  -6   15.39    4.88
   2   9  -5    8.60    7.01
   2   9  -5    0.38    4.57
   2   9  -4   10.46    5.10
   2   9  -4   17.65    7.12
   2   9  -3   13.50    6.85
   2   9  -3    0.13    5.02
   2   9  -2   17.95    5.28
   2   9  -2   26.13    6.91
   2   9  -1   27.14    7.41
   2   9  -1   18.55    5.31
   2   9   0   37.36    8.08
   2   9   0   28.59    5.71
   2   9   1   20.26    5.49
   2   9   1   22.04    7.08
   2   9   2   24.60    7.53
   2   9   2   24.26    5.40
   2   9   3    3.13    6.60
   2   9   3    7.53    4.77
   2   9   4   13.67    6.86
   2   9   4   20.92    5.15
   2   9   5    1.05    6.63
   2   9   6   11.38    6.85
   2   9   7   27.76    7.27
   2   9   8   35.78    7.48
   2   9   9    7.48    6.63
   2   9  10    1.43    6.88
  -2  -9 -10    4.91    6.28
   2   9  11    8.70    6.92
  -2  -9 -11    7.39    6.16
   2   9  12    1.73    6.59
  -2  -9 -12    5.70    6.31
   2   9  13   29.90    7.32
  -2  -9 -13   26.87    6.79
   2   9  14    5.74    6.90
  -2  -9 -14    4.95    5.96
   2   9  15   10.10    7.49
  -2  -9 -15    9.49    5.72
   2   9  16   26.71    7.95
  -2  -9 -16   23.49    6.18
   2   9  17   20.98    7.54
  -2  -9 -17   22.17    6.23
   2   9  18    1.81    7.18
  -2  -9 -18    6.76    5.94
   2   9  19   16.54    7.60
  -2  -9 -19   16.99    5.76
   2   9  20   11.07    7.14
   2   9  21   14.94    7.22
   2   9  22   71.41    8.76
   2   9  23   19.53    7.66
   2   9  24    2.86    7.67
   2   9  25   10.69    7.52
   2   9  26    5.41    7.32
   2   9  27    6.62    7.16
   2   9  28    8.90    7.11
   2   9  29    3.68    7.21
   2   9  30   32.97    8.20
   2   9  31   -0.03    7.65
   2   9  32    8.32    7.75
   2   9  33    0.91    8.15
   2   9  34   15.59    8.54
   2   9  35   24.94    8.72
   2   9  36    7.82    8.81
   2   9  37   11.65    8.93
   2  10 -20   -0.42    6.66
   2  10 -19    1.32    6.73
   2  10 -18    2.19    6.60
   2  10 -17   17.57    6.81
   2  10 -16   35.19    6.98
   2  10 -15   13.36    7.05
   2  10 -14    9.64    6.43
   2  10 -13   28.33    7.15
   2  10 -12    7.15    6.95
   2  10 -11    3.12    7.31
   2  10 -10   12.86    7.11
   2  10  -9   24.58    6.85
   2  10  -8    7.89    6.81
   2  10  -7   17.04    7.13
   2  10  -6   12.44    7.05
   2  10  -5   40.44    8.12
   2  10  -4   18.43    7.86
   2  10  -3   64.05    8.55
   2  10  -2   22.01    7.92
   2  10  -1   84.85    9.18
   2  10   0   20.56    8.35
   2  10   1   89.14    9.27
   2  10   2   27.21    7.98
   2  10   3   66.20    8.82
   2  10   4   16.34    8.09
   2  10   5   32.00    8.25
   2  10   6    4.75    7.67
  -2 -10  -6   11.36    6.54
   2  10   7   16.57    7.41
  -2 -10  -7   16.44    6.73
   2  10   8    8.76    7.07
  -2 -10  -8    9.63    6.68
   2  10   9   17.44    7.17
  -2 -10  -9   21.15    7.70
   2  10  10   10.29    6.85
  -2 -10 -10   10.05    6.92
   2  10  11    6.04    7.08
  -2 -10 -11   -1.25    5.94
   2  10  12    5.80    7.40
  -2 -10 -12    8.10    6.50
   2  10  13   17.98    7.45
  -2 -10 -13   18.42    6.83
   2  10  14    5.88    6.93
  -2 -10 -14    6.45    6.08
   2  10  15   -3.59    6.97
  -2 -10 -15    5.14    6.44
   2  10  16   23.91    7.61
  -2 -10 -16   30.67    7.53
   2  10  17   12.38    8.26
  -2 -10 -17    9.52    6.62
   2  10  18   12.27    7.81
  -2 -10 -18    7.45    6.12
   2  10  19    1.38    7.67
   2  10  20    6.79    7.31
   2  10  21    4.24    7.54
   2  10  22    8.06    7.75
   2  10  23   12.40    7.80
   2  10  24    5.17    7.97
   2  10  25   21.26    8.68
   2  10  26   13.93    8.16
   2  10  27   -0.18    7.94
   2  10  28    0.11    7.92
   2  10  29    2.30    8.22
   2  11 -19   14.48    8.06
   2  11 -18    8.80    7.73
   2  11 -17    9.30    7.54
   2  11 -16   20.70    7.54
   2  11 -15   15.87    7.91
   2  11 -14   15.43    7.56
   2  11 -13    3.45    7.31
   2  11 -12    9.85    7.15
   2  11 -11   19.14    7.16
   2  11 -10    5.05    7.05
   2  11  -9    4.35    7.42
   2  11  -8   18.13    7.96
   2  11  -7   22.91    8.64
   2  11  -6   58.82    9.51
   2  11  -5   11.51    8.15
   2  11  -4    4.30    7.61
   2  11  -3    2.43    8.21
   2  11  -2   27.45    8.76
   2  11  -1   19.82    7.98
   2  11   0    6.33    7.34
  -2 -11   0    2.99    7.35
   2  11   1   18.03    8.24
  -2 -11  -1   12.57    7.53
   2  11   2   24.80    8.27
  -2 -11  -2   27.34    7.87
   2  11   3    0.00    7.48
  -2 -11  -3    2.55    7.87
   2  11   4    5.71    7.79
  -2 -11  -4    4.58    6.96
   2  11   5   21.10    9.01
  -2 -11  -5   18.28    7.37
   2  11   6   77.63   10.10
  -2 -11  -6   62.09    8.94
   2  11   7   17.78    8.40
  -2 -11  -7   19.73    7.77
   2  11   8   15.08    8.49
  -2 -11  -8   23.41    8.18
   2  11   9    9.42    8.34
  -2 -11  -9    4.48    7.25
  -2 -11 -10    5.72    7.24
   2  11  10    8.50    7.74
  -2 -11 -11   24.25    7.73
   2  11  11   27.09    8.13
   2  11  12   11.78    7.33
  -2 -11 -12    9.73    6.53
   2  11  13   11.14    8.12
  -2 -11 -13   -1.98    6.32
   2  11  14   24.01    8.97
  -2 -11 -14   10.29    6.97
   2  11  15    6.79    7.78
  -2 -11 -15   15.17    6.82
   2  11  16   11.55    8.71
  -2 -11 -16    5.71    6.90
   2  11  17    2.75    8.05
  -2 -11 -17    6.46    7.30
   2  11  18    9.93    8.07
   2  11  19    9.48    8.05
   2  11  20   20.37    8.00
   2  12 -15   22.66    8.87
   2  12 -14    2.73    9.04
   2  12 -13   12.76    8.84
   2  12 -12    6.26    8.94
   2  12 -11    9.36    8.73
   2  12 -10    8.46    8.46
   2  12  -9   53.93    9.95
   2  12  -8   37.96    9.07
   2  12  -7    2.42    8.09
   2  12  -6    2.90    8.21
   2  12  -5   -2.11    8.18
   2  12  -4   -5.61    8.45
   2  12  -3   10.12    8.19
   2  12  -2    5.35    8.64
   2  12  -1   15.69    9.21
   2  12   0    4.57    8.73
  -2 -12   0    8.71    7.55
   2  12   1    5.81    8.26
  -2 -12  -1   10.46    8.37
   2  12   2   -2.38    8.28
  -2 -12  -2    7.58    7.66
   2  12   3    0.26    8.35
  -2 -12  -3    1.17    8.10
  -2 -12  -4    4.74    8.20
  -2 -12  -5    2.47    7.26
  -2 -12  -6   10.91    8.09
  -2 -12  -7   -3.69    7.18
  -2 -12  -8   38.86    9.12
  -2 -12  -9   45.13    9.16
  -2 -12 -10   10.19    7.52
  -2 -12 -11   14.64    7.89
  -2 -12 -12    6.60    7.80
  -2 -12 -13   25.53    7.37
  -2 -12 -14   14.33    7.50
  -3  11  11    0.20    8.40
   3 -11 -10   11.66    7.96
  -3  11  10    8.92    8.06
  -3  11   9    1.69    8.28
   3 -11  -9    1.06    7.15
  -3  11   8    7.72    8.20
   3 -11  -8   15.88    7.62
  -3  11   7   15.43    9.04
   3 -11  -7   16.02    6.95
  -3  11   6   27.25    8.47
   3 -11  -6   33.24    7.79
   3 -11  -5   19.19    6.75
  -3  11   5   18.69    8.01
  -3  11   4   13.81    8.48
   3 -11  -4   15.78    6.72
  -3  11   3    3.21    7.88
   3 -11  -3    6.94    6.65
  -3  11   2   36.51    9.55
   3 -11  -2   31.15    7.85
  -3  11   1    4.21    9.03
   3 -11  -1    2.86    6.68
  -3  11   0    0.66    8.05
   3 -11   0    3.43    6.59
   3 -11   1    6.80    6.88
  -3  11  -1    4.83    8.43
   3 -11   2   34.66    7.66
   3 -11   3    6.45    6.61
   3 -11   4   20.85    6.71
   3 -11   5   -0.97    6.54
   3 -11   6   28.06    6.76
   3 -11   7    6.36    6.69
   3 -11   8   10.50    6.67
   3 -11   9   -5.37    6.80
   3 -11  10    6.57    6.91
   3 -11  11    3.28    6.83
   3 -11  12    8.58    7.07
   3 -11  13    6.36    7.23
   3 -11  14    0.25    6.99
   3 -11  15   14.02    7.19
   3 -11  16   32.74    7.46
   3 -11  17    3.64    7.56
   3 -11  18   14.74    7.71
   3 -10 -23    4.29    7.09
   3 -10 -22   -1.43    7.46
   3 -10 -21   38.13    8.25
   3 -10 -20   15.62    7.16
   3 -10 -19    4.52    7.14
   3 -10 -18    0.32    6.59
   3 -10 -17   20.78    7.58
   3 -10 -16   11.43    6.87
   3 -10 -15   28.05    7.65
   3 -10 -14    4.08    6.85
   3 -10 -13   15.15    7.29
   3 -10 -12   22.00    8.08
  -3  10  12   10.99    7.05
  -3  10  11   53.11    7.84
   3 -10 -11   46.44    8.56
  -3  10  10   11.18    6.78
   3 -10 -10   17.81    7.23
  -3  10   9    3.95    6.73
   3 -10  -9    4.21    6.50
   3 -10  -8    1.77    6.50
  -3  10   8   15.42    7.21
  -3  10   7   40.19    8.12
   3 -10  -7   32.69    7.44
  -3  10   6   18.13    7.32
   3 -10  -6   26.28    6.95
  -3  10   5    8.79    6.75
   3 -10  -5   13.50    6.27
  -3  10   4   14.37    7.45
   3 -10  -4   12.74    5.89
  -3  10   3    6.51    7.55
   3 -10  -3    4.60    6.38
   3 -10  -2   12.53    6.63
   3 -10  -1   16.97    6.70
   3 -10   0   57.65    7.67
   3 -10   1   13.81    6.29
   3 -10   2   10.00    6.93
   3 -10   3    5.35    6.21
   3 -10   4    9.62    5.79
   3 -10   5   14.47    6.50
   3 -10   6   22.56    6.31
   3 -10   7   39.17    7.14
   3 -10   8   -3.36    5.78
   3 -10   9    2.68    5.77
   3 -10  10    5.22    6.38
   3 -10  11   57.50    8.18
   3 -10  12   15.64    6.44
   3 -10  13   22.32    6.31
   3 -10  14    6.48    5.97
   3 -10  15   14.48    6.07
   3 -10  16   16.12    6.06
   3 -10  17   17.88    6.32
   3 -10  18    6.90    6.13
   3  -9 -34    3.34    7.39
   3  -9 -32    7.49    7.51
   3  -9 -31    5.97    7.16
   3  -9 -30    4.13    6.97
   3  -9 -29    8.66    6.79
   3  -9 -28   17.38    6.54
   3  -9 -27    8.48    6.78
   3  -9 -26    1.69    6.51
   3  -9 -25    0.82    6.57
   3  -9 -24    4.01    6.15
   3  -9 -23   20.94    7.41
   3  -9 -22    4.04    6.18
   3  -9 -21   -0.76    6.33
   3  -9 -20   -4.23    6.09
   3  -9 -19   10.60    6.40
   3  -9 -18   17.18    7.03
   3  -9 -17    1.36    6.21
   3  -9 -16   -0.26    5.70
   3  -9 -15    6.26    6.63
   3  -9 -14   20.54    6.52
  -3   9  13    8.83    6.29
   3  -9 -13   17.19    6.24
  -3   9  12    7.93    6.50
   3  -9 -12    4.73    5.67
   3  -9 -11    6.60    6.34
  -3   9  11    3.40    6.92
  -3   9  10   20.20    7.38
   3  -9 -10   13.72    6.54
   3  -9  -9   59.40    8.08
  -3   9   9   57.05    8.13
  -3   9   8    9.64    7.17
   3  -9  -8    5.53    6.13
  -3   9   7   10.44    6.74
   3  -9  -7    9.10    5.91
   3  -9  -6   39.76    7.09
   3  -9  -5    8.29    5.99
   3  -9  -4   14.76    6.31
   3  -9  -3    1.98    5.59
   3  -9  -2   24.67    6.45
   3  -9  -1    4.90    5.52
   3  -9   0   12.72    5.64
   3  -9   1    4.32    5.85
   3  -9   1    4.99    5.38
   3  -9   2   26.01    6.50
   3  -9   2   17.98    5.79
   3  -9   3    1.27    5.81
   3  -9   3    4.70    5.44
   3  -9   4    7.57    5.68
   3  -9   4   11.87    5.88
   3  -9   5    4.67    5.81
   3  -9   5    7.73    5.58
   3  -9   6   32.97    6.85
   3  -9   6   38.29    6.42
   3  -9   7    7.13    5.99
   3  -9   7    9.17    5.71
   3  -9   8    5.05    5.99
   3  -9   8    4.37    5.43
   3  -9   9   49.74    7.37
   3  -9   9   51.65    6.95
   3  -9  10   11.87    6.15
   3  -9  10   23.07    5.94
   3  -9  11   -2.19    5.86
   3  -9  11    0.48    5.34
   3  -9  12    7.95    5.80
   3  -9  12    6.66    5.28
   3  -9  13    3.02    5.72
   3  -9  13    8.83    5.89
   3  -9  14   12.84    5.83
   3  -9  14   17.78    6.00
   3  -9  15   -2.97    5.91
   3  -9  15    4.99    5.55
   3  -9  16    2.85    5.81
   3  -9  16    1.78    5.41
   3  -9  17    2.04    5.99
   3  -9  17    5.28    5.67
   3  -9  18   17.50    6.43
   3  -9  18   22.61    6.11
   3  -9  19   12.24    6.44
   3  -9  19    5.31    5.40
   3  -9  20   11.27    6.54
   3  -9  21   -7.27    6.70
   3  -9  22    4.42    7.03
   3  -9  23    8.33    7.00
   3  -9  24   -6.77    7.01
   3  -9  25   -0.62    7.28
   3  -9  26   13.73    7.20
   3  -9  27   16.69    7.61
   3  -9  28   16.40    7.61
   3  -9  29   17.52    7.86
   3  -9  30    7.12    8.39
   3  -9  31   19.16    8.60
   3  -9  32    0.53    8.57
   3  -9  33   13.24    8.68
   3  -8 -36    4.82    7.21
   3  -8 -35    7.83    6.78
   3  -8 -34   13.37    6.59
   3  -8 -33   21.69    6.51
   3  -8 -32    0.23    6.24
   3  -8 -31   27.05    6.99
   3  -8 -30   31.20    7.48
   3  -8 -29    0.91    6.47
   3  -8 -28   24.27    6.71
   3  -8 -27   45.17    7.45
   3  -8 -26   21.98    7.15
   3  -8 -25    8.35    6.46
   3  -8 -24    5.96    5.52
   3  -8 -23   10.84    6.63
   3  -8 -22   31.06    7.03
   3  -8 -21    7.40    6.11
   3  -8 -20    2.83    6.21
   3  -8 -19   10.11    5.70
   3  -8 -18    1.17    5.57
   3  -8 -17    4.56    5.76
   3  -8 -16    2.16    5.93
   3  -8 -15    9.00    6.16
   3  -8 -14    6.94    6.05
  -3   8  13   29.42    6.56
   3  -8 -13   30.21    6.80
  -3   8  12   15.51    6.58
   3  -8 -12   10.57    6.37
   3  -8 -11   71.56    8.21
  -3   8  11   68.42    7.51
  -3   8  10   18.22    6.11
   3  -8 -10    9.23    6.12
   3  -8  -9    4.35    5.88
   3  -8  -8    8.39    6.04
   3  -8  -7   77.64    8.12
   3  -8  -6   12.16    6.22
   3  -8  -5   37.81    7.12
   3  -8  -4   81.04    8.05
   3  -8  -3   46.65    7.02
   3  -8  -2   32.99    6.32
   3  -8  -1   46.78    7.42
   3  -8  -1   48.26    7.13
   3  -8   0   18.17    6.66
   3  -8   0   16.84    5.83
   3  -8   1   41.46    7.27
   3  -8   1   41.99    6.78
   3  -8   2   21.40    6.56
   3  -8   2   27.63    6.43
   3  -8   3   38.15    7.26
   3  -8   3   38.32    6.58
   3  -8   4   90.17    7.88
   3  -8   4   87.05    8.43
   3  -8   5   36.04    6.99
   3  -8   5   40.14    6.63
   3  -8   6    9.22    6.39
   3  -8   6   12.64    5.63
   3  -8   7   72.77    7.87
   3  -8   7   74.16    7.42
   3  -8   8    7.11    5.94
   3  -8   8    6.67    5.35
   3  -8   9   -5.24    5.72
   3  -8   9   -0.77    5.43
   3  -8  10   14.90    6.00
   3  -8  10   15.58    5.59
   3  -8  11   80.30    7.48
   3  -8  11   69.87    7.63
   3  -8  12   11.47    5.83
   3  -8  12   13.06    5.17
   3  -8  13   29.53    6.68
   3  -8  13   25.88    6.04
   3  -8  14    5.69    5.47
   3  -8  14    3.07    4.77
   3  -8  15    4.55    5.92
   3  -8  15    8.09    5.58
   3  -8  16    7.08    6.47
   3  -8  16    1.27    4.79
   3  -8  17    5.98    5.86
   3  -8  17    3.68    4.85
   3  -8  18    6.82    5.46
   3  -8  18    0.90    4.68
   3  -8  19    8.92    5.76
   3  -8  19    6.29    4.99
   3  -8  20    1.59    5.95
   3  -8  21    4.95    6.15
   3  -8  22   32.12    7.24
   3  -8  23   21.73    6.31
   3  -8  24   10.14    6.36
   3  -8  25    8.20    6.49
   3  -8  26   25.15    7.28
   3  -8  27   48.01    8.03
   3  -8  28   36.42    7.59
   3  -8  29   27.13    7.48
   3  -8  30   35.28    7.70
   3  -8  31   26.47    7.28
   3  -8  32    0.97    7.49
   3  -8  33   13.41    7.69
   3  -8  34   12.05    7.92
   3  -8  35    0.57    8.20
   3  -7 -36   33.68    7.10
   3  -7 -35   18.90    5.98
   3  -7 -34    8.33    5.87
   3  -7 -33   -2.54    5.82
   3  -7 -32   28.67    6.19
   3  -7 -31    4.64    5.38
   3  -7 -30    7.88    6.15
   3  -7 -29    5.75    5.63
   3  -7 -28   36.70    7.12
   3  -7 -27   -0.03    5.60
   3  -7 -26   36.70    6.94
   3  -7 -25   25.54    6.78
   3  -7 -24   27.48    6.69
   3  -7 -23    2.79    5.55
   3  -7 -22   20.93    6.34
   3  -7 -21   30.51    6.59
   3  -7 -20   41.83    6.97
   3  -7 -19   20.87    6.44
   3  -7 -18   68.10    7.84
   3  -7 -17   18.23    6.30
   3  -7 -16   -0.44    5.63
   3  -7 -15   67.39    7.47
   3  -7 -14   83.33    8.21
  -3   7  13   15.16    5.41
   3  -7 -13   18.79    6.09
   3  -7 -12   84.61    7.82
   3  -7 -11    9.48    5.66
   3  -7 -10   89.94    7.97
   3  -7  -9   59.07    7.10
   3  -7  -8   74.38    7.26
   3  -7  -7    0.63    5.40
   3  -7  -6   22.09    5.91
   3  -7  -5    8.36    5.29
   3  -7  -4  109.25    8.27
   3  -7  -3   43.94    6.75
   3  -7  -3   31.30    6.57
   3  -7  -2   66.60    6.84
   3  -7  -2   61.82    7.53
   3  -7  -1   10.59    6.36
   3  -7  -1   10.24    5.46
   3  -7   0   89.01    7.42
   3  -7   0   91.74    8.22
   3  -7   1    9.56    6.07
   3  -7   1   18.21    5.80
   3  -7   2   54.34    7.35
   3  -7   2   57.32    7.00
   3  -7   3   32.29    6.88
   3  -7   3   43.88    6.52
   3  -7   4  118.20    8.16
   3  -7   4  108.97    8.64
   3  -7   5    1.73    6.11
   3  -7   5    6.22    5.11
   3  -7   6   17.10    6.26
   3  -7   6   17.87    5.32
   3  -7   7   -2.86    5.61
   3  -7   7    2.06    4.70
   3  -7   8   63.56    7.27
   3  -7   8   62.62    6.68
   3  -7   9   56.16    7.28
   3  -7   9   63.69    6.56
   3  -7  10   85.67    8.10
   3  -7  10   88.45    7.21
   3  -7  11   13.33    6.42
   3  -7  11   12.86    5.12
   3  -7  12   78.28    7.91
   3  -7  12   73.84    6.73
   3  -7  13   22.72    6.89
   3  -7  13   10.48    4.95
   3  -7  14   80.10    8.09
   3  -7  14   87.84    6.90
   3  -7  15   70.61    8.03
   3  -7  15   63.68    6.62
   3  -7  16   -3.37    5.90
   3  -7  16    0.94    4.67
   3  -7  17   14.40    6.46
   3  -7  17   18.32    5.04
   3  -7  18   69.36    8.03
   3  -7  18   66.00    6.44
   3  -7  19   22.22    6.65
   3  -7  19   17.95    4.91
   3  -7  20   49.78    7.37
   3  -7  21   30.45    6.75
   3  -7  22   25.22    6.74
   3  -7  23   12.16    6.43
   3  -7  24   39.14    7.55
   3  -7  25   31.28    6.96
   3  -7  26   37.24    7.58
   3  -7  27   10.39    6.45
   3  -7  28   42.16    7.70
   3  -7  29    0.45    6.58
   3  -7  30    5.70    6.34
   3  -7  31   -0.70    6.36
   3  -7  32   22.00    7.56
   3  -7  33    2.56    7.50
   3  -7  34    5.27    7.47
   3  -7  35   24.41    8.13
   3  -7  36   47.60    9.32
   3  -7  37    3.61    7.82
   3  -7  38    4.47    8.00
   3  -7  39   17.81    8.21
   3  -6 -37    8.17    6.27
   3  -6 -36   15.68    6.25
   3  -6 -35   15.95    5.54
   3  -6 -34   14.79    5.90
   3  -6 -33    7.46    5.56
   3  -6 -32    3.08    5.36
   3  -6 -31   26.62    6.61
   3  -6 -30   20.79    6.00
   3  -6 -29   -0.65    5.28
   3  -6 -28   34.89    6.58
   3  -6 -27   27.07    6.43
   3  -6 -26    9.20    6.02
   3  -6 -25   13.73    6.33
   3  -6 -24   73.02    7.78
   3  -6 -23   34.55    6.60
   3  -6 -22   87.43    7.94
   3  -6 -21   44.99    6.77
   3  -6 -20   62.85    7.06
   3  -6 -19   34.94    6.20
   3  -6 -18    2.05    5.10
   3  -6 -17  108.49    8.17
   3  -6 -16  119.01    8.25
   3  -6 -15   63.62    7.18
   3  -6 -14   45.67    6.36
   3  -6 -13   22.68    5.70
   3  -6 -12   67.07    7.08
   3  -6 -11   62.50    6.82
   3  -6 -10   98.41    7.86
   3  -6  -9   76.75    7.28
   3  -6  -8  113.00    7.92
   3  -6  -7   17.60    5.82
   3  -6  -6  148.28    8.72
   3  -6  -5   17.59    5.71
   3  -6  -4   37.83    6.08
   3  -6  -4   24.59    6.47
   3  -6  -3  215.94   10.29
   3  -6  -3  209.04    9.60
   3  -6  -2   85.17    8.03
   3  -6  -2  100.44    7.54
   3  -6  -1    0.91    6.24
   3  -6  -1   13.66    5.53
   3  -6   0  136.41    8.22
   3  -6   0  125.29    8.74
   3  -6   1   -1.25    6.36
   3  -6   1    7.61    5.49
   3  -6   2   87.41    8.11
   3  -6   2  107.08    7.76
   3  -6   3  218.89   10.52
   3  -6   3  214.79    9.44
   3  -6   4   22.13    6.77
   3  -6   4   30.21    5.89
   3  -6   5   18.48    6.13
   3  -6   5   14.39    5.48
   3  -6   6  145.64    8.93
   3  -6   6  151.57    8.29
   3  -6   7    4.87    5.86
   3  -6   7   11.42    5.18
   3  -6   8  117.17    8.45
   3  -6   8  107.28    7.15
   3  -6   9   67.30    7.38
   3  -6   9   62.86    6.27
   3  -6  10  101.69    8.39
   3  -6  10  109.00    7.17
   3  -6  11   54.85    7.45
   3  -6  11   63.02    6.25
   3  -6  12   81.07    7.89
   3  -6  12   76.44    6.38
   3  -6  13   23.75    6.40
   3  -6  13   24.70    5.05
   3  -6  14   37.97    6.86
   3  -6  14   41.41    5.38
   3  -6  15   69.79    7.70
   3  -6  15   68.72    6.28
   3  -6  16  134.46    9.19
   3  -6  16  131.79    7.34
   3  -6  17  119.73    8.81
   3  -6  17  110.18    7.17
   3  -6  18    6.09    6.14
   3  -6  18    4.34    4.44
   3  -6  19   39.82    6.96
   3  -6  19   30.91    4.68
   3  -6  20   71.99    7.87
   3  -6  21   48.27    7.46
   3  -6  22   96.48    8.64
   3  -6  23   45.15    7.56
   3  -6  24   75.41    8.28
   3  -6  25    7.01    6.30
   3  -6  26    8.57    6.41
   3  -6  27   22.02    7.03
   3  -6  28   28.34    7.23
   3  -6  29   -3.22    6.29
   3  -6  30   14.02    6.92
   3  -6  31   25.21    7.20
   3  -6  32    9.34    7.00
   3  -6  33    6.40    7.35
   3  -6  34    7.10    7.47
   3  -6  35    7.60    6.85
   3  -6  36   10.71    7.05
   3  -6  37    9.08    8.07
   3  -6  38   31.02    8.55
   3  -6  39   -5.97    7.73
   3  -6  40    0.84    7.67
   3  -6  41   12.39    7.97
   3  -5 -37   27.41    6.04
   3  -5 -36   -0.63    5.08
   3  -5 -35    8.62    5.20
   3  -5 -34   18.51    6.09
   3  -5 -33   21.21    5.81
   3  -5 -32    9.47    5.25
   3  -5 -31   10.16    5.36
   3  -5 -30    2.69    5.04
   3  -5 -29   35.98    6.32
   3  -5 -28    5.71    5.34
   3  -5 -27   29.58    6.18
   3  -5 -26  137.07    9.04
   3  -5 -25   66.92    7.34
   3  -5 -24   15.56    5.54
   3  -5 -23    6.42    5.18
   3  -5 -22   17.30    5.81
   3  -5 -21   69.01    7.15
   3  -5 -20   20.86    5.88
   3  -5 -19  148.77    8.58
   3  -5 -18  142.90    8.60
   3  -5 -17  127.71    8.23
   3  -5 -16   49.18    6.56
   3  -5 -15    4.57    5.28
   3  -5 -14   44.03    6.49
   3  -5 -13  114.55    7.87
   3  -5 -12   25.19    5.93
   3  -5 -11   12.12    5.34
   3  -5 -10   64.89    6.59
   3  -5  -9   12.28    5.46
   3  -5  -8   50.07    6.18
   3  -5  -7    9.02    5.12
   3  -5  -6   30.03    5.59
   3  -5  -5   38.74    5.79
   3  -5  -4    0.47    5.16
   3  -5  -4    2.19    4.79
   3  -5  -3   -0.43    5.21
   3  -5  -3    1.86    4.80
   3  -5  -2   17.03    5.70
   3  -5  -2   22.15    4.92
   3  -5  -1    8.27    5.35
   3  -5  -1    9.57    4.68
   3  -5   0   14.82    5.46
   3  -5   0   22.51    5.17
   3  -5   1    2.68    5.37
   3  -5   1    7.12    4.48
   3  -5   2   14.68    5.58
   3  -5   2   19.95    4.77
   3  -5   3    0.23    5.10
   3  -5   3    3.50    4.38
   3  -5   4    0.20    4.98
   3  -5   4    0.56    4.38
   3  -5   5   33.66    5.79
   3  -5   5   39.98    5.16
   3  -5   6   22.35    5.65
   3  -5   6   29.00    5.05
   3  -5   7    4.51    5.35
   3  -5   7    8.59    4.51
   3  -5   8   51.93    6.78
   3  -5   8   52.35    5.61
   3  -5   9    8.48    5.58
   3  -5   9   17.82    4.81
   3  -5  10   61.26    7.26
   3  -5  10   72.06    6.00
   3  -5  11   16.55    4.64
   3  -5  11    9.57    6.31
   3  -5  12   27.34    6.56
   3  -5  12   32.94    5.05
   3  -5  13  129.20    7.01
   3  -5  13  136.11    8.60
   3  -5  14   42.26    6.31
   3  -5  14   36.90    5.03
   3  -5  15    6.16    5.50
   3  -5  15    7.18    4.10
   3  -5  16   38.28    6.49
   3  -5  16   31.78    4.91
   3  -5  17  131.52    8.75
   3  -5  17  123.07    6.68
   3  -5  18  143.74    6.97
   3  -5  18  149.16    9.30
   3  -5  19  156.45    9.33
   3  -5  19  162.05    7.03
   3  -5  20   27.01    6.21
   3  -5  21   77.14    7.74
   3  -5  22   19.84    6.35
   3  -5  23    5.63    5.98
   3  -5  24   11.57    6.37
   3  -5  25   73.61    8.45
   3  -5  26  150.69   10.16
   3  -5  27   27.19    7.15
   3  -5  28    4.03    6.31
   3  -5  29   29.32    7.54
   3  -5  30   -4.39    6.25
   3  -5  31    6.43    6.30
   3  -5  32    7.90    6.82
   3  -5  33   24.79    6.93
   3  -5  34   16.64    6.85
   3  -5  35    3.79    6.46
   3  -5  36    9.78    7.04
   3  -5  37   26.54    8.04
   3  -5  38   26.16    7.83
   3  -5  39   18.60    7.70
   3  -5  40   10.38    7.59
   3  -5  41   16.07    7.51
   3  -5  42   12.36    7.65
   3  -5  43    0.39    8.05
   3  -4 -48   13.64    8.09
   3  -4 -47   29.43    7.91
   3  -4 -46   -1.51    7.59
   3  -4 -45    9.07    7.35
   3  -4 -44    7.00    6.89
   3  -4 -43   14.24    6.42
   3  -4 -42   26.84    6.44
   3  -4 -41    6.84    6.04
   3  -4 -40    2.67    5.77
   3  -4 -39   12.97    5.51
   3  -4 -38   12.34    5.89
   3  -4 -38   14.08    6.17
   3  -4 -37   11.85    5.67
   3  -4 -37   12.72    5.34
   3  -4 -36   14.61    6.01
   3  -4 -36   16.66    5.24
   3  -4 -35   -0.07    5.00
   3  -4 -35    4.20    4.85
   3  -4 -34   12.01    5.89
   3  -4 -34   14.33    5.36
   3  -4 -33   23.18    5.62
   3  -4 -33   23.31    5.70
   3  -4 -32   13.14    5.07
   3  -4 -32   10.80    5.35
   3  -4 -31    9.50    5.21
   3  -4 -31   11.12    5.25
   3  -4 -30    2.27    4.20
   3  -4 -30    3.79    4.69
   3  -4 -29   20.06    4.63
   3  -4 -29   20.14    6.16
   3  -4 -28   27.66    5.40
   3  -4 -28   26.21    6.53
   3  -4 -27   59.45    5.94
   3  -4 -27   53.22    6.60
   3  -4 -26   62.88    6.16
   3  -4 -26   64.08    6.86
   3  -4 -25  103.91    6.65
   3  -4 -25  109.59    7.91
   3  -4 -24  183.44    8.07
   3  -4 -24  194.36    9.47
   3  -4 -23   37.01    5.94
   3  -4 -23   37.14    5.23
   3  -4 -22   44.56    5.30
   3  -4 -22   39.56    6.17
   3  -4 -21  292.21   10.90
   3  -4 -21  284.92    9.03
   3  -4 -20  142.86    6.88
   3  -4 -20  135.54    8.21
   3  -4 -19  122.47    7.90
   3  -4 -19  123.79    6.29
   3  -4 -18  136.80    6.35
   3  -4 -18  139.47    8.31
   3  -4 -17    9.95    3.73
   3  -4 -17   14.60    5.75
   3  -4 -16  167.38    6.55
   3  -4 -16  190.24    9.04
   3  -4 -15    5.05    3.46
   3  -4 -15    6.03    5.15
   3  -4 -14   91.15    5.18
   3  -4 -14   91.84    6.94
   3  -4 -13   23.41    3.56
   3  -4 -13   20.42    5.45
   3  -4 -12  117.89    5.19
   3  -4 -12  118.97    7.57
   3  -4 -11   59.34    6.11
   3  -4 -10   63.03    6.26
   3  -4  -9   73.92    6.36
   3  -4  -8   40.79    5.47
   3  -4  -7   21.98    4.96
   3  -4  -6   24.80    5.13
   3  -4  -5   64.57    6.06
   3  -4  -5   59.67    6.55
   3  -4  -4   24.83    5.62
   3  -4  -4   27.88    4.97
   3  -4  -3   53.27    5.66
   3  -4  -3   49.62    6.36
   3  -4  -2   25.44    5.73
   3  -4  -2   30.09    4.83
   3  -4  -1   19.62    5.59
   3  -4  -1   23.31    4.72
   3  -4   0   -6.03    5.28
   3  -4   0    3.78    4.05
   3  -4   1   20.72    5.72
   3  -4   1   25.77    4.77
   3  -4   2   25.33    5.57
   3  -4   2   32.92    4.92
   3  -4   3   51.35    6.19
   3  -4   3   57.68    5.21
   3  -4   4   24.42    5.42
   3  -4   4   28.22    4.71
   3  -4   5   49.31    6.25
   3  -4   5   63.52    5.44
   3  -4   6   14.77    5.53
   3  -4   6   24.11    4.53
   3  -4   7   17.06    5.62
   3  -4   7   23.17    4.32
   3  -4   8   34.98    6.24
   3  -4   8   43.47    4.88
   3  -4   9   75.88    7.04
   3  -4   9   72.96    5.37
   3  -4  10   63.65    5.18
   3  -4  10   54.81    6.64
   3  -4  11   59.16    6.88
   3  -4  11   58.88    5.12
   3  -4  12  129.10    8.25
   3  -4  12  126.87    6.38
   3  -4  13   23.28    6.06
   3  -4  13   26.81    4.34
   3  -4  14   94.66    5.55
   3  -4  14   87.31    7.35
   3  -4  15    7.21    5.82
   3  -4  15    8.68    3.83
   3  -4  16  191.29    7.21
   3  -4  16  175.99    9.28
   3  -4  17   16.11    6.29
   3  -4  17   11.87    3.77
   3  -4  18  144.20    6.34
   3  -4  18  145.85    9.15
   3  -4  19  128.87    8.86
   3  -4  19  119.32    5.95
   3  -4  20  164.78    9.70
   3  -4  21  303.76   12.03
   3  -4  22   36.60    7.25
   3  -4  23   38.32    7.41
   3  -4  24  195.03   10.53
   3  -4  25  106.21    8.86
   3  -4  26   59.68    8.03
   3  -4  27   55.06    7.72
   3  -4  28   30.71    7.23
   3  -4  29   16.87    6.80
   3  -4  30    3.89    6.36
   3  -4  31    7.55    6.85
   3  -4  32   15.96    7.25
   3  -4  33   32.55    7.48
   3  -4  34   13.99    6.58
   3  -4  35   -1.43    6.41
   3  -4  36   25.18    7.87
   3  -4  37   15.06    7.32
   3  -4  38   12.58    7.05
   3  -4  39    8.82    7.18
   3  -4  40    3.59    7.07
   3  -4  41    6.85    7.68
   3  -4  42   22.58    8.46
   3  -4  43    4.48    7.44
   3  -4  44    1.91    7.60
   3  -4  45    7.39    8.50
   3  -3 -49   10.21    7.97
   3  -3 -48    4.53    7.79
   3  -3 -47    4.86    7.08
   3  -3 -46   14.47    6.88
   3  -3 -45    2.93    6.62
   3  -3 -44    0.93    6.42
   3  -3 -43   15.10    6.54
   3  -3 -42    4.33    5.97
   3  -3 -41    5.62    6.19
   3  -3 -40    8.92    5.58
   3  -3 -39    9.02    6.09
   3  -3 -38    1.91    4.96
   3  -3 -38    1.56    4.84
   3  -3 -37   13.47    5.55
   3  -3 -37   11.35    5.32
   3  -3 -36    5.05    5.56
   3  -3 -36    9.76    5.29
   3  -3 -35    7.34    5.50
   3  -3 -35    0.07    4.94
   3  -3 -34    9.66    5.74
   3  -3 -34    8.50    4.67
   3  -3 -33    9.36    5.08
   3  -3 -33    6.97    4.67
   3  -3 -32    9.68    5.19
   3  -3 -32    8.22    4.98
   3  -3 -31   18.20    5.31
   3  -3 -31   16.07    5.00
   3  -3 -30   13.43    4.88
   3  -3 -30    6.76    4.81
   3  -3 -29   11.51    5.14
   3  -3 -29    6.71    4.86
   3  -3 -28    2.71    4.61
   3  -3 -28    5.19    5.00
   3  -3 -27   54.13    6.10
   3  -3 -27   48.64    6.16
   3  -3 -26  185.00    8.57
   3  -3 -26  192.74    9.38
   3  -3 -25   68.72    6.29
   3  -3 -25   75.05    6.88
   3  -3 -24   26.96    4.99
   3  -3 -24   29.96    5.66
   3  -3 -23   43.42    5.39
   3  -3 -23   39.14    6.01
   3  -3 -22   22.51    4.77
   3  -3 -22   21.87    5.37
   3  -3 -21   14.18    4.46
   3  -3 -21   16.95    5.36
   3  -3 -20   15.19    4.22
   3  -3 -20   18.68    5.40
   3  -3 -19   47.10    5.13
   3  -3 -19   43.52    5.84
   3  -3 -18   46.09    5.05
   3  -3 -18   46.29    5.87
   3  -3 -17  118.45    6.21
   3  -3 -17  109.10    7.29
   3  -3 -16   28.10    4.30
   3  -3 -16   30.80    5.49
   3  -3 -15  237.67    7.77
   3  -3 -15  245.03    9.49
   3  -3 -14   50.15    5.94
   3  -3 -14   50.67    4.75
   3  -3 -13   63.83    4.73
   3  -3 -13   71.32    6.26
   3  -3 -12   55.13    5.82
   3  -3 -12   48.51    4.41
   3  -3 -11  230.13    7.00
   3  -3 -11  227.56    8.85
   3  -3 -10   35.39    5.40
   3  -3 -10   26.02    3.66
   3  -3  -9   11.08    3.30
   3  -3  -9   11.54    4.59
   3  -3  -8  239.63    6.61
   3  -3  -8  255.39    9.05
   3  -3  -7   39.14    5.22
   3  -3  -7   37.33    3.58
   3  -3  -6    1.24    2.63
   3  -3  -6    5.36    4.15
   3  -3  -5   49.15    3.53
   3  -3  -5   48.98    5.13
   3  -3  -5   46.20    6.03
   3  -3  -4   17.54    2.92
   3  -3  -4   23.13    4.51
   3  -3  -4   12.97    5.41
   3  -3  -3  129.20    4.59
   3  -3  -3  140.77    6.82
   3  -3  -3  123.41    7.58
   3  -3  -2  119.28    4.43
   3  -3  -2  137.36    6.74
   3  -3  -2  127.10    7.80
   3  -3  -1  165.97    8.28
   3  -3  -1  165.26    4.97
   3  -3  -1  172.16    7.24
   3  -3   0   21.49    5.74
   3  -3   0   27.45    4.44
   3  -3   0   24.95    2.99
   3  -3   1  167.39    8.27
   3  -3   1  177.24    7.20
   3  -3   1  162.08    4.92
   3  -3   2  120.52    7.36
   3  -3   2  132.87    6.50
   3  -3   2  120.52    4.40
   3  -3   3  133.99    7.60
   3  -3   3  132.34    6.56
   3  -3   3  122.61    4.39
   3  -3   4   13.52    5.27
   3  -3   4   18.77    4.12
   3  -3   5   44.90    4.58
   3  -3   5   46.20    6.02
   3  -3   6    3.12    3.50
   3  -3   6   -0.03    5.09
   3  -3   7   40.03    5.98
   3  -3   7   42.34    4.44
   3  -3   8  258.29    9.74
   3  -3   8  261.70    7.94
   3  -3   9   10.90    5.23
   3  -3   9   15.09    4.04
   3  -3  10   30.65    5.82
   3  -3  10   34.47    4.02
   3  -3  11  237.47    9.56
   3  -3  11  244.47    7.45
   3  -3  12   59.88    6.47
   3  -3  12   59.83    4.63
   3  -3  13   67.96    6.83
   3  -3  13   70.27    4.72
   3  -3  14   59.85    6.67
   3  -3  14   58.90    4.58
   3  -3  15  262.05    7.53
   3  -3  15  259.50   10.20
   3  -3  16   32.78    6.26
   3  -3  16   30.78    3.85
   3  -3  17  113.01    7.92
   3  -3  17  109.27    5.22
   3  -3  18   42.97    6.74
   3  -3  18   48.36    4.00
   3  -3  19   48.82    6.95
   3  -3  20   13.40    6.04
   3  -3  21    9.96    5.74
   3  -3  22   19.62    6.21
   3  -3  23   40.10    6.92
   3  -3  24   30.53    6.76
   3  -3  25   78.13    7.93
   3  -3  26  188.66   10.13
   3  -3  27   56.82    7.80
   3  -3  28    4.73    6.20
   3  -3  29    6.70    6.30
   3  -3  30    4.02    6.48
   3  -3  31   15.51    6.83
   3  -3  32    8.63    6.51
   3  -3  33    9.19    6.82
   3  -3  34    2.63    6.61
   3  -3  35    4.06    6.42
   3  -3  36   10.23    6.62
   3  -3  37   13.09    7.81
   3  -3  38    6.52    7.42
   3  -3  39    9.41    7.14
   3  -3  40   22.65    7.70
   3  -3  41   19.21    7.28
   3  -3  42    4.99    7.52
   3  -3  43   19.77    8.23
   3  -3  44    7.54    7.07
   3  -3  45    7.61    7.40
   3  -3  46   19.11    8.47
   3  -3  47    1.41    7.85
   3  -2 -49    4.45    7.66
   3  -2 -48    4.34    7.48
   3  -2 -47   16.41    6.95
   3  -2 -46    1.84    6.72
   3  -2 -45    7.38    6.48
   3  -2 -44    5.74    6.23
   3  -2 -43   11.19    7.03
   3  -2 -42   11.10    6.51
   3  -2 -41   -1.72    6.02
   3  -2 -40   14.96    6.62
   3  -2 -39   22.56    6.50
   3  -2 -39   17.39    5.46
   3  -2 -38    7.70    5.67
   3  -2 -38    7.31    5.01
   3  -2 -37   14.49    6.24
   3  -2 -37    9.89    4.91
   3  -2 -36    3.06    6.05
   3  -2 -36    0.73    4.79
   3  -2 -35   13.33    6.03
   3  -2 -35   10.22    5.08
   3  -2 -34   90.89    7.91
   3  -2 -34   86.97    6.92
   3  -2 -33    8.68    5.81
   3  -2 -33    6.24    4.97
   3  -2 -32    0.84    5.01
   3  -2 -32    2.44    4.81
   3  -2 -31    7.35    5.35
   3  -2 -31   10.69    4.76
   3  -2 -30   27.78    5.55
   3  -2 -30   24.02    5.42
   3  -2 -29   17.59    5.46
   3  -2 -29   18.32    5.36
   3  -2 -28   70.45    6.75
   3  -2 -28   68.77    6.75
   3  -2 -27   74.08    6.80
   3  -2 -27   69.65    6.83
   3  -2 -26  114.31    7.46
   3  -2 -26  106.06    7.65
   3  -2 -25   27.26    5.54
   3  -2 -25   26.90    5.70
   3  -2 -24   63.11    6.10
   3  -2 -24   65.33    6.49
   3  -2 -23   19.73    5.23
   3  -2 -23   15.26    5.05
   3  -2 -22   29.27    5.30
   3  -2 -22   21.44    5.24
   3  -2 -21    8.39    4.56
   3  -2 -21    4.86    4.80
   3  -2 -20   35.22    5.27
   3  -2 -20   32.63    5.50
   3  -2 -19  111.45    6.56
   3  -2 -19  113.24    7.40
   3  -2 -18  129.34    6.85
   3  -2 -18  121.64    7.36
   3  -2 -17  122.76    6.65
   3  -2 -17  128.46    7.48
   3  -2 -16  121.48    6.44
   3  -2 -16  123.14    7.34
   3  -2 -15   72.42    5.33
   3  -2 -15   77.49    6.08
   3  -2 -14   10.75    3.83
   3  -2 -14   14.99    4.72
   3  -2 -13   88.16    5.21
   3  -2 -13   90.50    6.32
   3  -2 -12   65.66    4.83
   3  -2 -12   62.85    5.92
   3  -2 -11  184.13    6.68
   3  -2 -11  182.74    7.91
   3  -2 -10   15.33    3.52
   3  -2 -10   19.24    4.70
   3  -2  -9  206.54    6.70
   3  -2  -9  218.40    8.16
   3  -2  -8   41.58    3.99
   3  -2  -8   43.03    4.89
   3  -2  -7   11.10    3.83
   3  -2  -7    7.45    3.26
   3  -2  -6  182.17    6.06
   3  -2  -6  177.51    7.36
   3  -2  -5  170.82    5.79
   3  -2  -5  172.83    7.19
   3  -2  -5  162.30    7.61
   3  -2  -4   95.98    4.56
   3  -2  -4   92.21    5.75
   3  -2  -4   92.65    6.51
   3  -2  -3   50.54    4.63
   3  -2  -3   41.81    3.60
   3  -2  -3   46.84    5.56
   3  -2  -2   20.76    3.13
   3  -2  -2   21.94    3.87
   3  -2  -2   21.81    5.03
   3  -2  -1   11.59    2.94
   3  -2  -1   10.12    4.76
   3  -2  -1   10.87    3.58
   3  -2   0   33.06    3.32
   3  -2   0   33.62    5.25
   3  -2   0   39.02    4.24
   3  -2   1   10.53    2.78
   3  -2   1    4.99    4.62
   3  -2   1   11.08    3.72
   3  -2   2   22.31    3.05
   3  -2   2   22.29    4.83
   3  -2   2   22.87    3.86
   3  -2   3   41.66    5.36
   3  -2   3   46.44    4.36
   3  -2   3   42.92    3.67
   3  -2   4   92.59    6.42
   3  -2   4   99.69    5.31
   3  -2   4   94.03    4.50
   3  -2   5  181.83    7.95
   3  -2   5  162.58    5.40
   3  -2   5  177.44    6.52
   3  -2   6  176.76    7.94
   3  -2   6  183.43    6.63
   3  -2   7    3.83    4.66
   3  -2   7    5.12    3.32
   3  -2   8   38.35    3.97
   3  -2   8   36.91    5.58
   3  -2   9  212.05    8.67
   3  -2   9  203.76    6.57
   3  -2  10   21.80    5.27
   3  -2  10   17.33    3.32
   3  -2  11  187.50    8.38
   3  -2  11  185.50    6.18
   3  -2  12   70.26    4.31
   3  -2  12   71.76    6.47
   3  -2  13   90.78    6.81
   3  -2  13   85.14    4.65
   3  -2  14    8.71    5.15
   3  -2  14   12.47    3.01
   3  -2  15   80.38    6.91
   3  -2  15   81.01    4.40
   3  -2  16  127.37    7.88
   3  -2  16  125.40    5.03
   3  -2  17  121.75    7.92
   3  -2  17  132.65    5.08
   3  -2  18  125.92    8.03
   3  -2  18  123.03    4.81
   3  -2  19  111.91    7.88
   3  -2  20   37.73    6.30
   3  -2  21    5.42    5.48
   3  -2  22   27.86    6.43
   3  -2  23   19.89    6.31
   3  -2  24   62.92    7.24
   3  -2  25   22.11    6.43
   3  -2  26  118.88    8.87
   3  -2  27   82.32    8.04
   3  -2  28   70.06    7.82
   3  -2  29   17.76    6.56
   3  -2  30   27.19    6.76
   3  -2  31   11.76    6.63
   3  -2  32    6.41    6.26
   3  -2  33    7.27    6.52
   3  -2  34  107.96    9.41
   3  -2  35   13.55    7.12
   3  -2  36    7.93    7.13
   3  -2  37    7.93    7.02
   3  -2  38   14.23    7.46
   3  -2  39   12.77    7.39
   3  -2  40   10.39    6.90
   3  -2  41   -1.24    7.05
   3  -2  42   21.76    7.84
   3  -2  43   14.82    7.47
   3  -2  44   12.60    7.39
   3  -2  45   17.33    7.97
   3  -2  46    9.17    7.48
   3  -2  47   38.05    9.03
   3  -2  48   15.20    7.97
   3  -1 -49   13.17    7.59
   3  -1 -48    2.89    7.00
  -3   1  48    0.04    8.52
   3  -1 -47    0.11    6.84
  -3   1  47    0.96    8.21
   3  -1 -46   12.68    6.75
   3  -1 -45    8.40    6.43
   3  -1 -44    6.65    6.12
   3  -1 -43   17.19    7.09
   3  -1 -42   11.39    6.05
   3  -1 -41   10.21    6.19
   3  -1 -40    1.84    5.11
   3  -1 -39   12.25    5.71
   3  -1 -39   10.72    4.57
   3  -1 -38   10.58    5.95
   3  -1 -38   10.85    4.79
   3  -1 -37    6.10    6.14
   3  -1 -37    3.87    4.61
   3  -1 -36   52.44    7.04
   3  -1 -36   47.28    6.18
   3  -1 -35    9.95    5.85
   3  -1 -35   12.63    5.24
   3  -1 -34   36.22    6.50
   3  -1 -34   30.64    5.86
   3  -1 -33   26.52    6.16
   3  -1 -33   25.97    5.32
   3  -1 -32   13.27    5.64
   3  -1 -32   12.43    4.97
   3  -1 -31   19.36    5.98
   3  -1 -31   23.32    5.07
   3  -1 -30    5.71    5.70
   3  -1 -30   -0.25    4.78
   3  -1 -29   36.26    6.35
   3  -1 -29   27.46    5.54
   3  -1 -28   55.91    6.69
   3  -1 -28   47.60    6.03
   3  -1 -27    7.06    5.40
   3  -1 -27    1.59    5.01
   3  -1 -26   93.32    7.31
   3  -1 -26   90.30    7.19
   3  -1 -25   13.77    5.62
   3  -1 -25   14.02    5.31
   3  -1 -24   39.17    5.94
   3  -1 -24   36.33    5.71
   3  -1 -23   17.57    5.55
   3  -1 -23   16.49    5.08
   3  -1 -22   18.61    5.36
   3  -1 -22   19.24    5.10
   3  -1 -21    6.60    4.78
   3  -1 -21    3.26    4.64
   3  -1 -20   33.77    5.24
   3  -1 -20   32.80    5.30
   3  -1 -19   70.27    6.07
   3  -1 -19   69.44    6.16
   3  -1 -18  106.46    6.79
   3  -1 -18  110.46    7.01
   3  -1 -17   16.89    4.76
   3  -1 -17   17.66    4.84
   3  -1 -16   22.62    4.55
   3  -1 -16   27.48    4.96
   3  -1 -15   38.88    5.31
   3  -1 -15   39.55    4.94
   3  -1 -14   31.40    4.71
   3  -1 -14   30.39    4.95
   3  -1 -13   52.80    5.06
   3  -1 -13   58.96    5.53
   3  -1 -12   87.38    5.53
   3  -1 -12   84.19    5.88
   3  -1 -11   85.92    5.42
   3  -1 -11   83.56    5.96
   3  -1 -10    8.46    3.57
   3  -1 -10    8.48    3.88
   3  -1  -9   52.09    4.35
   3  -1  -9   57.65    5.16
   3  -1  -8  109.87    5.60
   3  -1  -8  100.88    5.97
   3  -1  -7   38.38    4.23
   3  -1  -7   39.09    4.68
   3  -1  -6  131.29    5.77
   3  -1  -6  132.70    6.41
   3  -1  -5   84.49    5.46
   3  -1  -5   96.13    5.09
   3  -1  -4   17.97    3.39
   3  -1  -4   12.09    4.29
   3  -1  -4   19.26    3.74
   3  -1  -3  187.74    6.31
   3  -1  -3  186.28    7.02
   3  -1  -3  188.86    7.53
   3  -1  -2   -0.58    4.24
   3  -1  -2   -0.69    3.19
   3  -1  -2    1.91    3.46
   3  -1  -1  150.59    5.84
   3  -1  -1  151.58    6.45
   3  -1  -1  153.27    5.92
   3  -1  -1  143.90    6.96
   3  -1   0  184.19    6.24
   3  -1   0  182.02    7.51
   3  -1   0  183.54    6.46
   3  -1   0  185.42    6.91
   3  -1   1  154.15    7.08
   3  -1   1  150.78    6.14
   3  -1   1  154.47    6.27
   3  -1   1  153.10    5.86
   3  -1   2   -0.16    3.18
   3  -1   2    0.74    4.09
   3  -1   2    2.09    3.68
   3  -1   2    3.22    3.43
   3  -1   3  193.62    7.59
   3  -1   3  189.73    6.60
   3  -1   3  187.69    6.75
   3  -1   3  183.67    6.21
   3  -1   4   12.53    3.46
   3  -1   4   16.69    4.35
   3  -1   4   18.05    4.24
   3  -1   4   18.31    3.47
   3  -1   5   89.54    6.05
   3  -1   5   96.29    5.11
   3  -1   5   85.58    4.87
   3  -1   5   98.26    5.78
   3  -1   6  130.51    6.47
   3  -1   6  130.71    6.74
   3  -1   6  130.96    5.51
   3  -1   6  127.90    5.50
   3  -1   7   34.77    5.01
   3  -1   7   42.13    3.86
   3  -1   7   39.61    5.01
   3  -1   7   41.19    3.99
   3  -1   8  106.38    6.34
   3  -1   8  104.77    4.80
   3  -1   8  105.60    6.36
   3  -1   9   59.68    5.55
   3  -1   9   55.50    3.96
   3  -1   9   64.13    5.59
   3  -1  10    9.09    4.67
   3  -1  10    3.38    4.31
   3  -1  10    7.94    3.15
   3  -1  11   80.11    6.26
   3  -1  11   84.49    4.38
   3  -1  11   92.91    6.30
   3  -1  12   82.40    6.20
   3  -1  12   83.23    6.26
   3  -1  12   86.04    4.40
   3  -1  13   62.55    5.93
   3  -1  13   62.99    5.93
   3  -1  13   53.72    3.74
   3  -1  14   31.92    5.39
   3  -1  14   28.31    5.24
   3  -1  14   33.41    3.30
   3  -1  15   39.17    5.71
   3  -1  15   33.92    5.35
   3  -1  15   36.30    3.37
   3  -1  16   30.50    5.58
   3  -1  16   26.88    5.24
   3  -1  16   26.28    2.92
   3  -1  17   18.14    5.51
   3  -1  17   17.16    5.23
   3  -1  17   18.17    2.71
   3  -1  18  111.63    7.60
   3  -1  18  101.50    7.38
   3  -1  19   73.64    6.98
   3  -1  19   62.07    6.57
   3  -1  20   32.98    5.93
   3  -1  20   37.11    6.14
   3  -1  21    6.01    5.57
   3  -1  21    0.64    5.25
   3  -1  22   18.84    5.77
   3  -1  22   21.03    5.75
   3  -1  23   18.19    6.15
   3  -1  23   15.64    5.97
   3  -1  24   46.00    6.69
   3  -1  24   45.64    6.69
   3  -1  25   14.69    6.44
   3  -1  25   14.96    6.06
   3  -1  26   99.47    8.11
   3  -1  26   84.56    7.79
   3  -1  27    8.10    5.88
   3  -1  27    3.69    5.74
   3  -1  28   52.06    7.19
   3  -1  28   51.83    7.00
   3  -1  29   23.61    6.45
   3  -1  29   28.51    6.44
   3  -1  30    6.53    5.87
   3  -1  30    9.16    5.68
   3  -1  31   18.43    6.01
   3  -1  31   21.94    6.51
   3  -1  32   14.00    6.06
   3  -1  32    8.34    6.13
   3  -1  33   24.07    6.40
   3  -1  33   26.45    6.90
   3  -1  34   33.48    7.32
   3  -1  34   40.20    7.53
   3  -1  35   12.17    7.00
   3  -1  35    9.88    6.46
   3  -1  36   46.87    7.96
   3  -1  36   47.88    7.67
   3  -1  37    4.02    6.38
   3  -1  38   15.18    6.89
   3  -1  39   15.44    7.31
   3  -1  40    4.22    6.86
   3  -1  41   21.29    7.92
   3  -1  42    0.16    7.53
   3  -1  43   17.95    8.03
   3  -1  44   19.44    7.57
   3  -1  45   22.41    8.10
   3  -1  46   11.20    7.43
   3  -1  47   19.75    7.82
   3  -1  48   23.06    8.53
   3  -1  49   15.29    8.20
   3   0 -49   -4.32    7.33
  -3   0  49    4.18    8.74
   3   0 -48   -6.12    6.97
  -3   0  48  -22.95    8.44
   3   0 -47   -0.68    7.01
  -3   0  47   -1.27    8.18
   3   0 -46   -0.28    6.69
  -3   0  46   -2.96    8.61
   3   0 -45    2.78    6.56
  -3   0  45   -4.12    8.18
   3   0 -44   16.53    6.74
   3   0 -43   20.52    7.23
   3   0 -42    4.67    6.29
   3   0 -41   -2.47    5.39
   3   0 -40    3.87    5.75
   3   0 -39    4.14    5.88
   3   0 -39    1.74    4.90
   3   0 -38   14.84    6.83
   3   0 -38   13.91    5.44
   3   0 -37   18.99    6.22
   3   0 -37   17.07    4.99
   3   0 -36   22.87    6.21
   3   0 -36   15.27    5.06
   3   0 -35    7.05    5.95
   3   0 -35    7.14    4.88
   3   0 -34    7.26    5.98
   3   0 -34    1.30    5.19
   3   0 -33    5.74    5.47
   3   0 -33    3.29    4.70
   3   0 -32   12.99    5.71
   3   0 -32    9.52    4.68
   3   0 -31    4.93    5.68
   3   0 -31    5.39    4.67
   3   0 -30   73.09    7.36
   3   0 -30   60.36    6.53
   3   0 -29  181.90    9.34
   3   0 -29  190.11    9.28
   3   0 -28   24.64    6.27
   3   0 -28   10.50    5.31
   3   0 -27   63.80    6.87
   3   0 -27   61.87    6.65
   3   0 -26    0.14    5.26
   3   0 -26   -0.83    4.96
   3   0 -25    0.08    5.07
   3   0 -25    2.62    4.81
   3   0 -24   50.71    6.33
   3   0 -24   48.92    6.21
   3   0 -23   40.28    5.79
   3   0 -23   38.84    5.99
   3   0 -22   42.24    5.91
   3   0 -22   46.26    5.79
   3   0 -21    5.65    4.84
   3   0 -21    2.53    4.57
   3   0 -20   13.01    5.06
   3   0 -20   13.15    4.83
   3   0 -19   15.01    4.80
   3   0 -19   17.19    4.87
   3   0 -18   11.22    4.55
   3   0 -18    8.81    4.36
   3   0 -17   32.34    4.99
   3   0 -17   31.66    4.93
   3   0 -16  133.28    7.06
   3   0 -16  123.84    7.02
   3   0 -15   25.52    4.86
   3   0 -15   26.31    4.99
   3   0 -14   61.65    5.57
   3   0 -14   54.30    5.54
   3   0 -13    1.80    4.08
   3   0 -13    0.55    4.19
   3   0 -12    8.85    4.19
   3   0 -12    9.20    4.18
   3   0 -11    0.85    3.95
   3   0 -11    2.84    3.84
   3   0 -10   48.81    4.93
   3   0 -10   50.91    4.96
   3   0 -10   49.80    3.03
   3   0  -9  262.91    8.21
   3   0  -9  248.22    8.42
   3   0  -9  247.48    5.52
   3   0  -8    8.31    3.79
   3   0  -8    8.77    2.57
   3   0  -8    8.28    3.94
   3   0  -7    2.15    3.65
   3   0  -7    3.97    2.52
   3   0  -7    2.65    3.55
   3   0  -6   58.34    3.77
   3   0  -6   57.30    4.84
   3   0  -6   52.20    4.88
   3   0  -5   46.65    3.67
   3   0  -5   42.26    4.56
   3   0  -5   42.60    4.46
   3   0  -4    1.77    3.56
   3   0  -4   -0.27    2.71
   3   0  -4    0.21    3.20
   3   0  -3   -0.40    3.56
   3   0  -3   -0.50    3.53
   3   0  -3    0.41    3.00
   3   0  -3   -1.66    3.41
   3   0  -2   23.36    4.11
   3   0  -2   27.06    3.63
   3   0  -2   19.11    4.08
   3   0  -2   22.96    3.81
   3   0  -1  187.53    6.82
   3   0  -1  179.29    6.04
   3   0  -1  187.97    6.83
   3   0  -1  181.04    6.76
   3   0   0   -1.51    3.77
   3   0   0    4.96    3.70
   3   0   0    1.40    3.47
   3   0   0    2.25    3.49
   3   0   1  178.17    6.37
   3   0   1  178.99    6.77
   3   0   1  183.09    6.53
   3   0   1  181.62    6.64
   3   0   2   27.81    4.11
   3   0   2   21.50    4.09
   3   0   2   28.86    4.08
   3   0   2   23.51    3.59
   3   0   3   -0.77    3.38
   3   0   3   -0.62    3.37
   3   0   3   -0.38    3.45
   3   0   3    0.78    2.95
   3   0   4    0.92    3.58
   3   0   4    1.15    3.77
   3   0   4    0.92    2.93
   3   0   4   -0.08    3.37
   3   0   5   45.28    4.85
   3   0   5   44.17    3.99
   3   0   5   40.75    4.65
   3   0   5   42.40    4.36
   3   0   6   60.48    5.05
   3   0   6   64.10    4.29
   3   0   6   54.51    5.00
   3   0   6   54.02    4.57
   3   0   7    2.84    3.42
   3   0   7    4.26    3.96
   3   0   7    3.79    3.98
   3   0   7    4.07    2.84
   3   0   8   11.51    3.63
   3   0   8    6.92    3.97
   3   0   8   12.56    4.59
   3   0   8    9.42    2.89
   3   0   9  258.53    8.29
   3   0   9  259.97    6.78
   3   0   9  246.02    8.10
   3   0   9  255.32    7.65
   3   0  10   46.96    5.26
   3   0  10   51.10    5.05
   3   0  10   55.76    3.93
   3   0  11    1.60    4.02
   3   0  11    3.86    4.49
   3   0  11    3.74    2.69
   3   0  12   10.38    4.11
   3   0  12    9.84    4.88
   3   0  12    6.83    2.65
   3   0  13   -0.17    4.06
   3   0  13    3.69    4.49
   3   0  13    0.89    2.42
   3   0  14   62.28    6.13
   3   0  14   61.58    3.69
   3   0  14   63.75    5.75
   3   0  15   30.00    5.59
   3   0  15   23.35    4.91
   3   0  15   25.18    2.83
   3   0  16  131.94    7.17
   3   0  16  127.39    4.57
   3   0  16  122.69    7.53
   3   0  17   29.95    5.71
   3   0  17   34.64    3.06
   3   0  17   29.73    5.43
   3   0  18   13.03    5.46
   3   0  18    7.98    5.07
   3   0  19   25.70    5.74
   3   0  19   15.72    5.00
   3   0  20    9.24    5.26
   3   0  20   11.44    4.99
   3   0  21    2.17    5.43
   3   0  21    1.64    5.08
   3   0  22   35.65    6.25
   3   0  22   38.75    6.11
   3   0  23   36.03    6.43
   3   0  23   39.51    6.26
   3   0  24   61.35    6.80
   3   0  24   47.26    6.55
   3   0  25    1.43    5.65
   3   0  25    7.25    5.34
   3   0  26   -1.00    5.72
   3   0  26    5.54    5.66
   3   0  27   80.00    7.36
   3   0  27   61.43    7.08
   3   0  28   11.05    6.13
   3   0  28   10.89    5.74
   3   0  29  162.08    9.53
   3   0  29  187.27    9.79
   3   0  30   63.52    7.34
   3   0  30   56.95    7.00
   3   0  31    3.08    5.78
   3   0  31    3.33    5.92
   3   0  32   11.25    6.18
   3   0  32   11.45    6.07
   3   0  33    5.17    5.72
   3   0  33    7.58    5.94
   3   0  34    3.75    6.04
   3   0  34    5.00    5.95
   3   0  35    7.30    6.04
   3   0  35   13.63    6.52
   3   0  36   12.97    6.45
   3   0  36   16.06    6.84
   3   0  37   11.59    6.32
   3   0  37   17.07    6.81
   3   0  38   14.64    6.51
   3   0  38   15.17    6.35
   3   0  39    1.84    6.08
   3   0  39    0.11    5.87
   3   0  40    0.72    6.26
   3   0  40    0.35    6.49
   3   0  41    5.14    5.80
   3   0  41   10.14    6.45
   3   0  42    2.65    6.31
   3   0  42    6.19    6.62
   3   0  43   22.20    6.91
   3   0  43   28.41    7.81
   3   0  44    9.49    6.56
   3   0  44   20.83    7.44
   3   0  45    8.35    7.41
   3   0  45   -2.79    6.93
   3   0  46    4.25    7.55
   3   0  46   -0.12    7.06
   3   0  47   25.53    7.45
   3   0  48   10.37    7.47
   3   0  49    4.81    7.80
   3   0  50   16.71    8.09
  -3  -1  49   16.81    8.40
   3   1 -48    8.75    7.20
  -3  -1  48  -11.50    8.60
   3   1 -47    3.67    6.95
  -3  -1  47   -5.19    8.09
   3   1 -46   11.02    6.82
  -3  -1  46    3.50    7.98
   3   1 -45    1.52    6.54
  -3  -1  45    7.81    8.32
   3   1 -44    3.94    6.59
  -3  -1  44   -5.96    7.73
   3   1 -43   13.21    6.60
  -3  -1  43   17.78    7.36
   3   1 -42    6.88    6.57
  -3  -1  42    1.28    7.52
   3   1 -41    9.30    6.10
  -3  -1  41    6.58    7.25
   3   1 -40    1.37    6.00
   3   1 -39    5.63    6.36
   3   1 -38    9.21    6.49
   3   1 -37   11.67    6.44
   3   1 -36   51.97    7.90
   3   1 -35   14.99    6.70
   3   1 -34   38.82    6.32
   3   1 -33   23.28    6.35
   3   1 -33   25.89    5.53
   3   1 -32   15.42    5.99
   3   1 -32    7.96    4.91
   3   1 -31   17.75    5.95
   3   1 -31   18.58    5.10
   3   1 -30   12.17    5.83
   3   1 -30    7.00    4.95
   3   1 -29   33.74    6.48
   3   1 -29   28.78    5.92
   3   1 -28   53.07    7.26
   3   1 -28   52.56    6.32
   3   1 -27    7.87    6.16
   3   1 -27    1.84    4.87
   3   1 -26   97.70    7.70
   3   1 -26   92.46    7.37
   3   1 -25   14.28    6.14
   3   1 -25    9.97    5.17
   3   1 -24   37.75    6.03
   3   1 -24   32.63    6.31
   3   1 -23   19.74    5.16
   3   1 -23   13.61    5.96
   3   1 -22   19.14    5.85
   3   1 -22   18.64    5.47
   3   1 -21    5.22    5.25
   3   1 -21    6.84    4.93
   3   1 -20   35.46    5.91
   3   1 -20   32.48    5.57
   3   1 -19   83.64    6.90
   3   1 -19   68.86    6.26
   3   1 -18  111.96    7.21
   3   1 -18  113.23    7.00
   3   1 -17   19.58    5.27
   3   1 -17   19.00    5.00
   3   1 -16   33.59    5.53
   3   1 -16   32.56    5.18
   3   1 -15   40.68    5.30
   3   1 -15   36.83    5.31
   3   1 -14   33.13    5.01
   3   1 -14   29.51    5.04
   3   1 -13   59.02    2.99
   3   1 -13   58.96    5.58
   3   1 -13   57.19    5.70
   3   1 -12   85.00    6.24
   3   1 -12   94.25    6.50
   3   1 -12   82.06    3.48
   3   1 -11   86.59    6.08
   3   1 -11   88.63    6.23
   3   1 -11   85.56    3.65
   3   1 -10    5.14    4.25
   3   1 -10    6.38    4.36
   3   1 -10    8.33    2.58
   3   1  -9   58.46    5.37
   3   1  -9   59.22    3.50
   3   1  -9   59.27    5.45
   3   1  -8  113.02    4.37
   3   1  -8  108.58    6.27
   3   1  -8  112.66    6.45
   3   1  -7   44.18    3.58
   3   1  -7   43.78    5.01
   3   1  -7   41.99    4.71
   3   1  -6  134.48    6.67
   3   1  -6  133.71    6.51
   3   1  -6  133.13    5.03
   3   1  -5   96.39    4.54
   3   1  -5   91.26    5.76
   3   1  -5   97.40    5.77
   3   1  -4   16.09    4.29
   3   1  -4   18.64    4.17
   3   1  -4   18.82    3.54
   3   1  -3  192.22    7.45
   3   1  -3  193.87    6.03
   3   1  -3  179.36    7.02
   3   1  -2    0.46    4.05
   3   1  -2    3.65    3.81
   3   1  -2   -2.12    3.56
   3   1  -2    2.55    3.50
   3   1  -1  161.70    6.07
   3   1  -1  146.37    6.73
   3   1  -1  156.37    6.60
   3   1  -1  150.50    6.11
   3   1   0  185.89    7.30
   3   1   0  184.76    6.49
   3   1   0  184.39    6.56
   3   1   0  191.79    7.05
   3   1   1  157.15    6.85
   3   1   1  156.40    6.17
   3   1   1  152.67    6.42
   3   1   1  146.40    6.12
   3   1   2   -1.11    3.95
   3   1   2   -0.99    3.63
   3   1   2    3.19    3.46
   3   1   2    6.99    3.86
   3   1   3  192.45    6.63
   3   1   3  191.84    6.84
   3   1   3  189.30    7.33
   3   1   3  189.58    6.63
   3   1   4   16.20    4.14
   3   1   4   20.08    3.86
   3   1   4   19.14    4.43
   3   1   4   17.49    3.57
   3   1   5   98.01    5.43
   3   1   5   98.47    5.76
   3   1   5   93.28    5.09
   3   1   5   91.93    5.70
   3   1   6  131.13    5.98
   3   1   6  128.52    6.34
   3   1   6  135.20    5.66
   3   1   6  128.92    6.33
   3   1   7   46.15    5.17
   3   1   7   39.59    4.49
   3   1   7   42.61    3.91
   3   1   7   34.81    4.60
   3   1   8  108.09    6.08
   3   1   8  104.03    6.26
   3   1   8  110.86    5.06
   3   1   8  102.85    5.51
   3   1   9   58.71    5.18
   3   1   9   56.06    5.20
   3   1   9   56.80    4.74
   3   1   9   63.40    4.24
   3   1  10    8.07    3.84
   3   1  10    8.38    3.01
   3   1  10    6.63    4.60
   3   1  10    5.05    3.92
   3   1  11   82.80    6.23
   3   1  11   84.13    5.42
   3   1  11   86.36    4.48
   3   1  12   83.89    6.29
   3   1  12   84.65    5.68
   3   1  13   63.67    5.95
   3   1  13   55.78    5.26
   3   1  14   26.74    4.57
   3   1  14   30.75    5.46
   3   1  15   38.34    5.03
   3   1  15   36.97    5.76
   3   1  16   30.34    5.02
   3   1  16   29.63    5.72
   3   1  17   17.84    4.70
   3   1  17   18.88    5.70
   3   1  18  112.02    6.76
   3   1  18  103.74    7.26
   3   1  19   71.85    6.83
   3   1  19   67.13    6.11
   3   1  20   25.64    5.32
   3   1  20   32.31    5.79
   3   1  21    6.93    4.78
   3   1  21    3.51    5.36
   3   1  22   17.98    5.61
   3   1  22   16.25    5.31
   3   1  23   17.04    5.98
   3   1  23   19.92    5.28
   3   1  24   41.74    6.66
   3   1  24   40.95    5.67
   3   1  25    9.62    5.74
   3   1  25    9.63    5.31
   3   1  26   85.72    7.19
   3   1  26   89.38    7.73
   3   1  27    4.62    5.55
   3   1  27    6.80    5.36
   3   1  28   57.20    6.54
   3   1  28   52.78    7.07
   3   1  29   29.54    6.55
   3   1  29   29.64    5.92
   3   1  30    4.47    5.70
   3   1  30    9.00    5.69
   3   1  31   17.04    6.05
   3   1  31   21.36    6.01
   3   1  32   14.54    6.00
   3   1  32   10.98    5.75
   3   1  33   23.99    6.61
   3   1  33   28.55    6.44
   3   1  34   34.57    7.05
   3   1  34   33.66    6.89
   3   1  35   10.55    6.17
   3   1  35    8.37    5.84
   3   1  36   54.06    7.30
   3   1  36   47.58    7.84
   3   1  37    4.12    6.10
   3   1  37   10.05    6.19
   3   1  38    8.13    6.03
   3   1  38   10.14    6.38
   3   1  39   11.51    6.06
   3   1  39    8.01    6.48
   3   1  40    5.64    6.06
   3   1  40   -2.00    6.02
   3   1  41   14.94    6.26
   3   1  41    3.68    6.45
   3   1  42    7.12    6.44
   3   1  42   -5.14    6.55
   3   1  43    9.43    6.37
   3   1  43    8.05    6.59
   3   1  44    2.53    6.52
   3   1  44   -4.25    7.10
   3   1  45   -1.84    6.90
   3   1  45   -3.61    7.27
   3   1  46    7.61    7.25
   3   1  46    7.31    7.29
   3   1  47    8.03    7.36
   3   1  47   -0.76    7.70
   3   1  48   12.83    7.71
   3   1  48   -5.92    7.56
   3   1  49   13.77    8.18
   3   1  49    9.72    8.17
   3   1  50    7.46    8.43
   3   1  50   -2.88    8.15
  -3  -2  49    6.89    8.00
  -3  -2  48    7.87    7.74
   3   2 -47   19.58    7.56
  -3  -2  47   15.70    7.97
   3   2 -46    7.63    6.92
  -3  -2  46   -1.33    7.12
   3   2 -45   11.07    7.45
  -3  -2  45   11.78    8.05
   3   2 -44    7.33    7.10
  -3  -2  44    4.21    7.23
   3   2 -43    7.08    7.25
  -3  -2  43    2.61    7.16
   3   2 -42    8.70    7.16
  -3  -2  42   -2.36    7.67
   3   2 -41   -1.71    6.75
  -3  -2  41   -6.30    7.47
   3   2 -40   10.57    6.14
  -3  -2  40   14.01    6.96
   3   2 -39   14.05    7.12
  -3  -2  39   11.13    6.86
   3   2 -38    7.55    6.50
  -3  -2  38   11.19    6.80
   3   2 -37    8.06    6.14
  -3  -2  37   13.94    7.17
   3   2 -36    0.52    6.11
   3   2 -35   11.18    7.02
   3   2 -34   98.46    9.00
   3   2 -33   15.42    6.76
   3   2 -32    0.99    5.71
   3   2 -31   10.84    6.27
   3   2 -30   24.55    6.49
   3   2 -29   23.66    6.32
   3   2 -28   84.77    8.06
   3   2 -27   78.84    7.99
   3   2 -26  117.71    8.50
   3   2 -25   29.51    6.64
   3   2 -24   61.54    7.09
   3   2 -23   21.66    6.14
   3   2 -22   41.02    6.42
   3   2 -21    9.01    5.76
   3   2 -20   39.53    6.36
   3   2 -19  124.34    8.04
   3   2 -18  137.14    8.11
   3   2 -17  134.97    8.00
   3   2 -17  135.09    7.70
   3   2 -16  125.42    7.51
   3   2 -16  125.73    7.53
   3   2 -15   82.05    6.68
   3   2 -15   88.50    6.53
   3   2 -14   15.44    5.21
   3   2 -14   14.52    4.84
   3   2 -14   14.06    2.57
   3   2 -13   87.92    6.71
   3   2 -13   95.05    4.06
   3   2 -13   87.95    6.55
   3   2 -12   71.96    6.34
   3   2 -12   73.95    3.91
   3   2 -12   69.94    6.28
   3   2 -11  178.78    8.16
   3   2 -11  195.74    5.49
   3   2 -11  188.65    8.33
   3   2 -10   20.75    3.40
   3   2 -10   16.22    4.93
   3   2 -10   21.35    5.05
   3   2  -9  212.94    8.41
   3   2  -9  209.32    5.84
   3   2  -9  217.48    8.32
   3   2  -8   38.03    5.08
   3   2  -8   50.42    4.01
   3   2  -8   44.26    5.23
   3   2  -7    6.40    4.18
   3   2  -7    8.60    4.11
   3   2  -7    8.94    3.50
   3   2  -6  181.74    7.64
   3   2  -6  182.56    6.05
   3   2  -6  189.23    7.72
   3   2  -5  171.51    7.55
   3   2  -5  186.07    6.18
   3   2  -4   98.28    6.42
   3   2  -4  105.55    5.09
   3   2  -3   48.47    5.38
   3   2  -3   47.98    4.17
   3   2  -2   20.41    4.77
   3   2  -2   26.49    3.90
   3   2  -1    7.62    4.33
   3   2  -1   12.61    3.75
   3   2   0   38.95    4.38
   3   2   0   28.92    3.67
   3   2   0   36.11    5.04
   3   2   1    8.30    4.37
   3   2   1    8.34    3.32
   3   2   1   15.36    4.13
   3   2   2   21.48    4.71
   3   2   2   20.24    3.65
   3   2   2   21.97    4.19
   3   2   3   40.38    3.97
   3   2   3   50.78    5.48
   3   2   3   50.83    4.73
   3   2   4  102.72    5.93
   3   2   4  102.17    4.85
   3   2   4  107.36    6.53
   3   2   5  186.82    7.37
   3   2   5  181.60    6.00
   3   2   5  178.66    7.68
   3   2   6  185.47    6.27
   3   2   6  187.41    7.54
   3   2   6  179.48    7.72
   3   2   7    4.03    4.42
   3   2   7    5.77    3.48
   3   2   7    5.32    4.52
   3   2   8   38.67    5.19
   3   2   8   37.99    4.09
   3   2   8   40.72    5.34
   3   2   9  204.13    6.73
   3   2   9  203.91    8.11
   3   2   9  206.01    8.26
   3   2  10   20.46    4.81
   3   2  10   16.80    3.60
   3   2  10   17.86    5.25
   3   2  11  179.44    6.38
   3   2  11  186.18    8.01
   3   2  12   70.93    4.77
   3   2  12   73.29    6.37
   3   2  13   87.40    6.65
   3   2  13   88.73    5.29
   3   2  14   11.90    3.81
   3   2  14   10.76    5.42
   3   2  15   85.82    5.52
   3   2  15   84.64    7.02
   3   2  16  128.27    6.35
   3   2  16  125.20    7.85
   3   2  17  135.71    6.64
   3   2  17  137.87    7.94
   3   2  18  117.00    7.92
   3   2  18  132.54    6.76
   3   2  19  107.09    6.45
   3   2  19  107.22    7.72
   3   2  20   36.76    5.18
   3   2  20   31.93    6.09
   3   2  21   11.37    4.61
   3   2  21   12.32    5.64
   3   2  22   32.96    5.34
   3   2  22   24.55    6.20
   3   2  23   11.73    4.96
   3   2  23   15.75    5.98
   3   2  24   62.87    6.19
   3   2  24   60.32    7.02
   3   2  25   25.97    5.22
   3   2  25   19.74    6.30
   3   2  26  102.59    7.84
   3   2  26  123.34    7.41
   3   2  27   76.64    6.90
   3   2  27   74.12    7.35
   3   2  28   73.93    6.84
   3   2  28   56.41    7.09
   3   2  29   15.80    5.78
   3   2  29   24.58    5.46
   3   2  30   19.98    6.21
   3   2  30   25.85    5.67
   3   2  31    9.67    5.97
   3   2  31   19.55    5.38
   3   2  32    2.69    5.70
   3   2  32    3.99    5.03
   3   2  33    5.05    6.18
   3   2  33    4.61    5.67
   3   2  34   89.35    8.04
   3   2  34   87.05    7.90
   3   2  35    9.05    6.02
   3   2  35    7.64    5.75
   3   2  36    0.61    5.46
   3   2  36    2.43    5.99
   3   2  37    8.04    6.67
   3   2  37    9.95    6.03
   3   2  38   11.26    5.80
   3   2  38    7.78    6.12
   3   2  39    9.15    5.91
   3   2  39   17.22    6.64
   3   2  40   10.59    5.95
   3   2  40   15.34    6.57
   3   2  41    1.53    5.93
   3   2  41    1.95    6.09
   3   2  42    3.47    6.35
   3   2  42    5.39    6.44
   3   2  43    7.44    6.41
   3   2  43    4.00    6.16
   3   2  44    3.24    6.80
   3   2  44   11.63    6.49
   3   2  45    4.80    7.09
   3   2  45    3.72    7.31
   3   2  46    9.95    7.25
   3   2  46   13.53    7.99
   3   2  47   31.24    7.82
   3   2  47   15.39    7.49
   3   2  48   10.36    8.08
   3   2  48   10.14    7.52
   3   2  49   13.44    8.39
   3   2  49   -2.85    8.13
   3   2  50   20.33    8.64
   3   2  50    7.91    8.47
  -3  -3  49    8.30    8.36
  -3  -3  48   11.52    8.14
  -3  -3  47    0.83    7.91
   3   3 -46   15.12    8.18
  -3  -3  46   16.92    7.67
   3   3 -45    2.23    7.15
  -3  -3  45   -5.56    7.14
   3   3 -44   10.51    7.14
  -3  -3  44    5.32    6.64
   3   3 -43   24.35    8.30
  -3  -3  43   15.77    7.43
   3   3 -42    3.70    7.25
  -3  -3  42    3.38    7.11
   3   3 -41    2.97    6.56
  -3  -3  41    9.69    6.99
   3   3 -40    9.66    7.32
  -3  -3  40   11.47    7.10
   3   3 -39    5.70    7.02
  -3  -3  39   -0.80    6.98
   3   3 -38    5.94    6.92
  -3  -3  38    4.60    7.10
   3   3 -37   14.68    7.02
  -3  -3  37    4.20    6.39
   3   3 -36    7.86    6.99
  -3  -3  36   13.48    5.97
   3   3 -35    4.01    6.59
  -3  -3  35    4.57    6.08
   3   3 -34    8.41    6.43
  -3  -3  34    7.70    6.36
   3   3 -33    5.78    5.94
  -3  -3  33    6.11    6.01
   3   3 -32    6.46    6.44
  -3  -3  32   14.13    5.74
   3   3 -31   15.88    6.64
   3   3 -30   11.52    6.35
   3   3 -29   12.96    6.00
   3   3 -28   10.83    6.43
   3   3 -27   73.11    8.32
   3   3 -26  200.59   10.42
   3   3 -25   96.31    8.58
   3   3 -24   42.08    6.97
   3   3 -23   44.36    6.71
   3   3 -22   37.25    6.80
   3   3 -21   18.95    6.25
   3   3 -20   15.60    6.37
   3   3 -19   50.53    6.88
   3   3 -18   50.36    6.81
   3   3 -17  123.76    8.33
   3   3 -16   39.10    6.51
   3   3 -15  286.59   10.57
   3   3 -14   73.18    6.99
   3   3 -14   63.86    4.25
   3   3 -13   74.17    4.51
   3   3 -13   63.99    6.51
   3   3 -12   64.57    4.43
   3   3 -12   65.04    6.50
   3   3 -11  238.03    9.37
   3   3 -11  258.65    6.85
   3   3 -10   43.07    5.79
   3   3 -10   34.91    4.27
   3   3  -9   15.99    5.16
   3   3  -9   17.39    3.93
   3   3  -8  252.64    9.42
   3   3  -8  265.69    7.27
   3   3  -7   37.82    5.84
   3   3  -7   49.74    4.56
   3   3  -6    2.22    4.85
   3   3  -6    4.25    3.72
   3   3  -5   50.98    5.97
   3   3  -5   56.10    4.69
   3   3  -4   17.28    5.08
   3   3  -4   21.79    4.45
   3   3  -3  134.24    7.52
   3   3  -3  142.51    6.38
   3   3  -2  135.79    7.48
   3   3  -2  141.65    6.58
   3   3  -1  180.92    7.10
   3   3  -1  179.28    8.23
   3   3   0   23.93    5.40
   3   3   0   42.64    5.16
   3   3   1  192.22    7.44
   3   3   1  164.57    8.00
   3   3   2  142.97    6.93
   3   3   2  129.18    4.79
   3   3   2  127.09    7.36
   3   3   3  141.56    6.87
   3   3   3  132.53    4.92
   3   3   3  138.93    7.54
   3   3   4   23.96    5.10
   3   3   4   16.72    5.22
   3   3   4   14.04    3.01
   3   3   5   48.71    3.62
   3   3   5   51.88    5.45
   3   3   5   46.62    5.88
   3   3   6    0.45    4.91
   3   3   6    3.82    4.41
   3   3   6    3.50    2.79
   3   3   7   35.46    5.84
   3   3   7   43.88    5.72
   3   3   7   37.72    3.61
   3   3   8  259.46    6.80
   3   3   8  254.00    9.02
   3   3   8  253.75    9.44
   3   3   9   18.00    5.27
   3   3   9    8.47    3.25
   3   3   9   14.97    5.16
   3   3  10   30.69    3.68
   3   3  10   37.33    5.47
   3   3  10   31.11    5.53
   3   3  11  247.75    6.90
   3   3  11  239.21    9.18
   3   3  11  244.12    9.34
   3   3  12   55.08    4.26
   3   3  12   64.18    6.62
   3   3  13   71.75    4.80
   3   3  13   70.17    6.44
   3   3  14   60.37    4.75
   3   3  14   51.26    6.32
   3   3  15  271.25    7.81
   3   3  15  261.93   10.07
   3   3  16   31.80    4.33
   3   3  16   32.41    6.31
   3   3  17  116.52    6.11
   3   3  17  126.53    8.22
   3   3  18   44.74    4.67
   3   3  18   45.62    6.64
   3   3  19   44.31    4.89
   3   3  19   48.44    6.69
   3   3  20   15.79    4.26
   3   3  20   16.75    5.93
   3   3  21   17.26    4.44
   3   3  21   14.78    5.95
   3   3  22   23.53    4.73
   3   3  22   26.33    6.27
   3   3  23   36.57    5.15
   3   3  23   33.67    6.25
   3   3  24   23.95    5.05
   3   3  24   27.65    6.29
   3   3  25   78.99    7.63
   3   3  25   83.44    6.28
   3   3  26  187.17    9.53
   3   3  26  200.44    8.60
   3   3  27   57.46    7.23
   3   3  27   56.44    6.00
   3   3  28    5.54    4.88
   3   3  28    2.50    5.79
   3   3  29    9.51    4.77
   3   3  29   11.17    5.97
   3   3  30   10.51    4.97
   3   3  30   12.72    6.10
   3   3  31   13.31    5.42
   3   3  31   16.33    6.33
   3   3  32    3.51    4.99
   3   3  32    8.34    6.03
   3   3  33   10.85    5.96
   3   3  33    0.31    5.15
   3   3  34    8.26    6.01
   3   3  34    2.35    5.05
   3   3  35    4.26    5.91
   3   3  35   -4.80    5.14
   3   3  36    4.07    5.63
   3   3  36    2.62    5.33
   3   3  37   10.08    6.27
   3   3  37    4.98    5.70
   3   3  38   12.06    6.29
   3   3  38    2.12    5.84
   3   3  39    8.73    5.75
   3   3  39    6.91    5.66
   3   3  40   11.07    6.24
   3   3  40    0.54    6.16
   3   3  41    7.88    6.22
   3   3  41    1.03    6.66
   3   3  42   -9.67    6.61
   3   3  42    1.44    6.21
   3   3  43   15.44    6.99
   3   3  43   13.79    6.72
   3   3  44   10.85    7.13
   3   3  44   -3.11    6.62
   3   3  45   10.05    7.40
   3   3  45    6.84    6.97
   3   3  46   11.62    7.60
   3   3  46   11.22    7.45
   3   3  47    8.37    8.14
   3   3  47   -3.15    7.71
   3   3  48    3.68    8.24
   3   3  49   11.75    8.90
   3   4 -45    4.60    7.92
   3   4 -44  -11.81    7.68
   3   4 -43   -6.82    7.38
   3   4 -42   17.37    8.00
   3   4 -41    3.12    7.48
   3   4 -40    3.35    7.65
   3   4 -39    3.75    7.32
   3   4 -38    7.07    6.64
   3   4 -37   10.88    6.53
   3   4 -36   16.50    6.94
   3   4 -35    3.00    6.52
   3   4 -34   20.58    6.86
   3   4 -33   30.18    7.43
   3   4 -32   19.53    7.15
   3   4 -31   17.74    6.81
   3   4 -30   -0.55    6.19
   3   4 -29   17.71    6.59
   3   4 -28   33.07    6.82
   3   4 -27   70.10    7.95
   3   4 -26   82.66    8.36
   3   4 -25  150.08    9.68
   3   4 -24  220.96   10.85
   3   4 -23   55.76    7.80
   3   4 -22   59.34    7.82
   3   4 -21  316.62   12.08
   3   4 -20  192.85   10.40
   3   4 -19  163.59    9.53
   3   4 -18  161.92    9.49
   3   4 -17   19.78    6.33
   3   4 -16  189.46    9.67
   3   4 -15   10.58    5.85
   3   4 -15    3.34    3.60
   3   4 -14  104.55    7.94
   3   4 -14  100.14    5.21
   3   4 -13   26.81    6.44
   3   4 -13   30.50    4.41
   3   4 -12  129.25    8.30
   3   4 -12  138.63    6.15
   3   4 -11   67.36    6.99
   3   4 -11   73.22    5.19
   3   4 -10   65.78    6.85
   3   4 -10   69.52    4.91
   3   4  -9   78.71    7.06
   3   4  -9   79.95    5.31
   3   4  -8   40.02    5.93
   3   4  -8   57.44    5.04
   3   4  -7   20.42    5.63
   3   4  -7   27.03    4.69
   3   4  -6   20.78    5.50
   3   4  -6   23.51    4.48
   3   4  -5   62.02    6.62
   3   4  -5   67.96    5.42
   3   4  -4   25.99    5.56
   3   4  -4   37.72    4.93
   3   4  -3   50.62    6.06
   3   4  -3   63.66    5.62
   3   4  -2   26.70    5.41
   3   4  -2   40.42    5.24
   3   4  -1   20.10    5.29
   3   4  -1   27.96    4.86
   3   4   0    4.19    4.50
   3   4   0    0.50    4.84
   3   4   1   22.15    5.32
   3   4   1   31.40    5.14
   3   4   2   31.07    5.39
   3   4   2   34.22    5.46
   3   4   3   55.20    5.87
   3   4   3   54.95    5.95
   3   4   4   24.73    5.43
   3   4   4   28.65    5.58
   3   4   5   62.59    6.14
   3   4   5   58.72    6.31
   3   4   6   22.10    5.56
   3   4   6   25.17    5.59
   3   4   7   21.16    5.37
   3   4   7   18.69    5.57
   3   4   8   42.57    6.09
   3   4   8   40.56    6.03
   3   4   9   75.45    6.84
   3   4   9   76.08    6.87
   3   4  10   63.74    6.69
   3   4  10   56.96    6.37
   3   4  11   62.61    6.87
   3   4  11   63.29    6.54
   3   4  12  118.60    7.88
   3   4  13   27.95    6.25
   3   4  14   89.95    7.80
   3   4  15   10.90    6.33
   3   4  16  194.53    9.73
   3   4  17   16.95    6.43
   3   4  18  143.12    8.72
   3   4  19  122.68    8.68
   3   4  20  161.72    9.45
   3   4  21  290.68   11.79
   3   4  22   46.69    7.35
   3   4  23   40.36    6.78
   3   4  24  194.06   10.12
   3   4  25  100.40    8.43
   3   4  26   60.80    7.66
   3   4  27   51.29    6.68
   3   4  28   27.25    6.55
   3   4  29   14.54    6.11
   3   4  30    6.14    6.05
   3   4  31   12.17    6.44
   3   4  32   12.83    6.60
   3   4  33   32.66    7.11
   3   4  34   16.61    6.44
   3   4  35    1.45    6.00
   3   4  36   10.54    6.47
   3   4  37   10.99    5.92
   3   4  38    3.57    6.11
   3   4  39    3.27    6.40
   3   4  40   -7.02    6.47
   3   4  41    2.40    6.82
   3   4  42   14.18    6.99
   3   4  43    3.68    7.18
   3   4  44   -0.20    7.34
   3   4  45    0.94    7.82
   3   4  46   16.09    8.35
   3   4  47   30.42    8.76
   3   4  48   12.22    8.70
   3   4  49   -5.01    8.97
   3   5 -43    0.34    7.98
   3   5 -42    3.74    7.39
   3   5 -41    8.93    7.63
   3   5 -40    0.68    7.32
   3   5 -39    4.27    7.36
   3   5 -38   20.78    7.98
   3   5 -37   18.69    7.61
   3   5 -36   -2.79    7.00
   3   5 -35    2.77    7.20
   3   5 -34   23.75    7.24
   3   5 -33   21.55    6.77
   3   5 -32   16.32    6.56
   3   5 -31   21.59    6.97
   3   5 -30   17.73    7.10
   3   5 -29   37.79    7.30
   3   5 -28   11.54    6.89
   3   5 -27   62.12    7.81
   3   5 -26  168.76   10.08
   3   5 -25  101.70    8.72
   3   5 -24   22.75    6.83
   3   5 -23    9.65    6.24
   3   5 -22   25.66    6.86
   3   5 -21   82.23    7.99
   3   5 -20   34.68    6.92
   3   5 -19  176.26    9.67
   3   5 -18  179.19   10.01
   3   5 -17  137.61    9.08
   3   5 -16   45.10    6.95
   3   5 -15    4.82    5.62
   3   5 -15    9.02    4.35
   3   5 -14   49.47    6.67
   3   5 -14   43.69    5.33
   3   5 -13  120.12    8.13
   3   5 -13  134.38    6.98
   3   5 -12   38.85    6.60
   3   5 -12   40.36    5.28
   3   5 -11   23.65    6.10
   3   5 -11   18.36    4.97
   3   5 -10   74.44    7.05
   3   5 -10   63.95    5.62
   3   5  -9   25.71    5.77
   3   5  -9   19.59    4.83
   3   5  -8   47.46    6.17
   3   5  -8   56.00    5.65
   3   5  -7    3.55    4.96
   3   5  -7   16.70    4.91
   3   5  -6   23.12    5.65
   3   5  -6   31.19    5.46
   3   5  -5   48.66    6.43
   3   5  -5   44.53    5.69
   3   5  -4   -2.81    5.31
   3   5  -4    1.94    4.90
   3   5  -3   -1.88    5.20
   3   5  -3    1.56    4.74
   3   5  -2   19.53    5.67
   3   5  -2   28.62    5.61
   3   5  -1    5.59    5.37
   3   5  -1   13.26    5.26
   3   5   0   14.75    5.73
   3   5   0   13.48    5.21
   3   5   1    4.14    5.23
   3   5   1   10.21    5.26
   3   5   2   14.89    5.56
   3   5   2   30.63    5.57
   3   5   3    0.99    5.31
   3   5   3    6.44    5.17
   3   5   4   -0.02    5.20
   3   5   4    4.19    5.15
   3   5   5   46.79    6.41
   3   5   5   41.85    6.28
   3   5   6   25.23    5.86
   3   5   6   34.17    6.21
   3   5   7    4.01    5.18
   3   5   7   13.37    5.80
   3   5   8   55.82    6.76
   3   5   8   53.43    6.64
   3   5   9   16.42    5.52
   3   5   9   21.44    5.95
   3   5  10   67.89    7.16
   3   5  10   68.53    7.02
   3   5  11   13.63    6.04
   3   5  12   38.91    6.95
   3   5  13  134.56    8.87
   3   5  14   47.00    7.01
   3   5  15    7.07    6.25
   3   5  16   40.64    6.97
   3   5  17  123.09    8.85
   3   5  18  147.08    9.38
   3   5  19  151.11    9.58
   3   5  20   28.61    6.88
   3   5  21   73.48    7.94
   3   5  22   20.62    6.62
   3   5  23    6.19    6.01
   3   5  24   15.78    6.65
   3   5  25   63.33    8.05
   3   5  26  143.98    9.89
   3   5  27   34.00    7.19
   3   5  28   10.74    6.93
   3   5  29   38.85    7.48
   3   5  30    7.09    6.18
   3   5  31   19.80    6.50
   3   5  32   10.20    6.13
   3   5  33   22.09    7.08
   3   5  34    9.54    6.53
   3   5  35    5.24    6.84
   3   5  36    5.53    5.96
   3   5  37   23.03    7.43
   3   5  38   20.35    6.93
   3   5  39    6.36    6.96
   3   5  40   -5.90    6.98
   3   5  41    4.85    7.17
   3   5  42   18.42    7.56
   3   5  43    7.05    7.77
   3   5  44   10.62    7.88
   3   5  45    8.81    8.39
   3   6 -41    9.35    7.59
   3   6 -40   15.48    7.32
   3   6 -39   10.35    7.37
   3   6 -38   44.78    7.91
   3   6 -37   14.68    7.24
   3   6 -36   10.37    6.79
   3   6 -35   16.23    7.13
   3   6 -34   19.05    6.81
   3   6 -33   16.15    6.45
   3   6 -32   20.00    6.95
   3   6 -31   47.37    7.71
   3   6 -30   23.33    7.45
   3   6 -29    3.73    6.39
   3   6 -28   44.03    7.62
   3   6 -27   42.53    7.70
   3   6 -26   11.90    6.56
   3   6 -25   13.78    6.72
   3   6 -24   86.24    8.47
   3   6 -23   64.27    8.03
   3   6 -22  113.46    9.17
   3   6 -21   66.27    7.92
   3   6 -20   75.67    8.06
   3   6 -19   45.28    7.32
   3   6 -18   23.89    6.66
   3   6 -17  129.22    9.03
   3   6 -16  138.20    9.13
   3   6 -15   85.71    7.99
   3   6 -15   81.18    6.49
   3   6 -14   51.19    7.02
   3   6 -14   53.28    6.07
   3   6 -13   36.10    5.72
   3   6 -13   26.88    6.22
   3   6 -12   70.91    7.32
   3   6 -12   78.82    6.53
   3   6 -11   62.76    7.42
   3   6 -11   72.97    6.60
   3   6 -10  100.96    8.17
   3   6 -10  113.35    7.18
   3   6  -9   68.98    7.50
   3   6  -9   91.42    7.01
   3   6  -8  122.16    8.54
   3   6  -8  124.81    7.60
   3   6  -7    8.11    5.88
   3   6  -7   47.06    6.41
   3   6  -6  152.71    9.09
   3   6  -6  159.23    8.19
   3   6  -5    3.19    5.84
   3   6  -5   28.63    6.21
   3   6  -4   29.72    6.51
   3   6  -4   40.69    6.36
   3   6  -3  229.89    9.85
   3   6  -3  230.03   10.47
   3   6  -2  127.10    8.50
   3   6  -2  109.30    8.27
   3   6  -1    3.87    5.82
   3   6  -1   19.65    6.31
   3   6   0  141.91    8.53
   3   6   0  145.47    8.96
   3   6   1    4.77    5.68
   3   6   1   33.36    6.87
   3   6   2  125.25    8.02
   3   6   2   98.97    8.19
   3   6   3  227.44   10.05
   3   6   3  213.80   10.26
   3   6   4   26.18    6.36
   3   6   4   55.28    7.01
   3   6   5   23.50    6.33
   3   6   5    9.51    5.74
   3   6   6  163.86    9.05
   3   6   6  146.89    8.87
   3   6   7    8.55    5.70
   3   6   7   25.76    6.69
   3   6   8  128.53    8.38
   3   6   8  107.81    8.21
   3   6   9   74.43    7.61
   3   6   9   62.87    7.25
   3   6  10  106.30    8.30
   3   6  10  101.64    7.80
   3   6  11   74.42    7.70
   3   6  12   81.56    8.17
   3   6  13   27.31    6.82
   3   6  14   52.26    7.27
   3   6  15   72.51    8.12
   3   6  16  139.79    9.46
   3   6  17  124.44    9.20
   3   6  18    1.56    6.77
   3   6  19   31.56    7.22
   3   6  20   67.07    8.09
   3   6  21   38.44    7.57
   3   6  22   87.74    8.91
   3   6  23   48.01    7.54
   3   6  24   66.39    8.12
   3   6  25   12.30    6.89
   3   6  26   11.55    6.87
   3   6  27   21.83    6.85
   3   6  28   34.48    7.39
   3   6  29   -4.75    6.97
   3   6  30   20.29    7.36
   3   6  31   34.75    7.54
   3   6  32   12.05    6.28
   3   6  33   -1.17    6.55
   3   6  34   11.17    6.72
   3   6  35   19.55    6.89
   3   6  36   17.54    7.10
   3   6  37   11.39    7.19
   3   6  38   31.05    7.53
   3   6  39    7.08    7.59
   3   6  40   14.57    7.71
   3   6  41    4.08    7.87
   3   6  42    4.13    8.21
   3   6  43    6.57    8.55
   3   7 -39   38.83    7.83
   3   7 -38   14.63    7.76
   3   7 -37   16.98    8.45
   3   7 -36   43.31    8.01
   3   7 -35   18.47    7.43
   3   7 -34    6.92    6.76
   3   7 -33   14.06    6.87
   3   7 -32   31.79    7.03
   3   7 -31   10.80    6.43
   3   7 -30   12.19    6.50
   3   7 -29   13.79    6.58
   3   7 -28   40.92    7.83
   3   7 -27   18.10    7.35
   3   7 -26   40.94    7.48
   3   7 -25   33.62    7.35
   3   7 -24   32.20    7.57
   3   7 -23    6.68    6.07
   3   7 -22   21.69    6.53
   3   7 -21   36.52    6.92
   3   7 -20   54.56    7.53
   3   7 -19   40.08    6.85
   3   7 -18   85.05    7.84
   3   7 -17   25.34    6.37
   3   7 -16    5.33    5.91
   3   7 -15   83.29    7.96
   3   7 -15   70.61    6.64
   3   7 -14   88.63    7.87
   3   7 -14   89.26    7.37
   3   7 -13   25.47    6.28
   3   7 -13   23.45    6.29
   3   7 -12   82.99    7.57
   3   7 -12   88.62    7.12
   3   7 -11   26.87    6.15
   3   7 -11   20.46    5.98
   3   7 -10   92.29    7.81
   3   7 -10   97.42    7.30
   3   7  -9   58.44    7.22
   3   7  -9   81.14    7.43
   3   7  -8   70.75    7.53
   3   7  -8   80.65    7.59
   3   7  -7    0.90    6.00
   3   7  -7   11.97    5.77
   3   7  -6   13.59    6.16
   3   7  -6   28.16    6.20
   3   7  -5    2.88    6.19
   3   7  -5   18.36    6.20
   3   7  -4  116.14    8.21
   3   7  -4  114.64    8.82
   3   7  -3   33.70    7.01
   3   7  -3   59.14    7.24
   3   7  -2   78.91    8.01
   3   7  -2   63.39    7.66
   3   7  -1   14.32    6.34
   3   7  -1   34.51    6.90
   3   7   0  101.91    7.96
   3   7   0   97.00    8.38
   3   7   1    7.17    6.26
   3   7   1   25.79    6.79
   3   7   2   74.73    7.95
   3   7   2   59.16    7.42
   3   7   3   37.33    6.79
   3   7   3   51.22    7.62
   3   7   4  116.71    8.79
   3   7   4  110.77    8.47
   3   7   5   19.66    6.40
   3   7   5    1.09    5.66
   3   7   6   16.58    6.05
   3   7   6   22.03    6.31
   3   7   7   -1.03    5.61
   3   7   7   14.26    6.37
   3   7   8   78.31    7.94
   3   7   8   67.20    7.36
   3   7   9   54.67    7.11
   3   7   9   69.79    8.33
   3   7  10   83.74    8.37
   3   7  11   15.87    6.94
   3   7  12   77.31    8.11
   3   7  13   20.31    6.92
   3   7  14   93.94    8.88
   3   7  15   82.21    8.74
   3   7  16    4.18    6.52
   3   7  17   24.75    7.16
   3   7  18   72.02    8.58
   3   7  19   25.32    7.68
   3   7  20   52.77    8.23
   3   7  21   27.78    7.81
   3   7  22   23.84    8.06
   3   7  23    2.35    7.49
   3   7  24   34.05    7.97
   3   7  25   26.52    7.61
   3   7  26   34.61    7.95
   3   7  27    5.17    6.79
   3   7  28   35.17    7.41
   3   7  29    1.84    6.85
   3   7  30   11.06    7.22
   3   7  31   -0.13    7.03
   3   7  32   24.99    8.27
   3   7  33   -3.94    7.91
   3   7  34    7.72    7.33
   3   7  35   27.59    8.12
   3   7  36   41.30    8.01
   3   7  37   -1.93    7.72
   3   7  38   19.04    8.15
   3   7  39   33.65    8.37
   3   8 -36    8.96    7.78
   3   8 -35   12.47    7.79
   3   8 -34   23.61    7.69
   3   8 -33   28.55    7.29
   3   8 -32    8.47    7.13
   3   8 -31   38.19    7.35
   3   8 -30   47.94    7.89
   3   8 -29   19.75    6.92
   3   8 -28   34.93    7.57
   3   8 -27   47.33    7.95
   3   8 -26   22.90    7.30
   3   8 -25    8.28    6.65
   3   8 -24    5.55    6.15
   3   8 -23   24.47    6.45
   3   8 -22   43.86    7.10
   3   8 -21   21.80    6.20
   3   8 -20    1.91    5.58
   3   8 -19   15.50    5.74
   3   8 -18    7.11    5.55
   3   8 -17   -0.48    5.70
   3   8 -16    2.63    5.99
   3   8 -15    5.14    5.95
   3   8 -15   13.76    5.89
   3   8 -14    8.81    6.19
   3   8 -14    9.91    6.12
   3   8 -13   26.47    6.40
   3   8 -13   25.63    6.53
   3   8 -12   13.51    6.18
   3   8 -12   18.02    6.49
   3   8 -11   76.40    7.84
   3   8 -11   86.39    7.75
   3   8 -10   25.56    5.88
   3   8 -10   13.69    6.14
   3   8  -9    2.63    5.10
   3   8  -9   -0.34    5.75
   3   8  -8   13.64    6.42
   3   8  -8    6.62    5.88
   3   8  -7   75.93    7.90
   3   8  -7   73.47    7.85
   3   8  -6   28.13    7.48
   3   8  -6   14.88    6.27
   3   8  -5   44.40    6.87
   3   8  -5   62.63    8.04
   3   8  -4  120.20    9.23
   3   8  -4   90.88    8.02
   3   8  -3   34.70    6.38
   3   8  -3   57.93    7.55
   3   8  -2   34.79    6.31
   3   8  -2   52.61    7.25
   3   8  -1   27.54    6.80
   3   8  -1   49.92    7.60
   3   8   0    7.92    6.09
   3   8   0   28.86    7.30
   3   8   1   32.53    6.68
   3   8   1   50.06    7.77
   3   8   2   29.80    6.54
   3   8   2   42.14    7.79
   3   8   3   36.00    6.70
   3   8   3   47.31    7.71
   3   8   4   87.26    8.58
   3   8   4   86.32    8.10
   3   8   5   42.76    6.88
   3   8   5   52.40    8.06
   3   8   6    8.83    5.62
   3   8   6   27.95    7.59
   3   8   7   62.86    7.13
   3   8   7   71.80    8.58
   3   8   8   12.08    7.02
   3   8   9    2.11    6.50
   3   8  10   19.51    7.04
   3   8  11   83.95    8.71
   3   8  12   20.11    7.49
   3   8  13   29.68    7.47
   3   8  14   10.99    7.10
   3   8  15    8.87    7.25
   3   8  16    4.12    6.79
   3   8  17    4.03    7.46
   3   8  18    5.35    7.43
   3   8  19   10.59    6.47
   3   8  20    3.14    7.00
   3   8  21    4.20    7.52
   3   8  22   35.41    8.58
   3   8  23   18.80    7.82
   3   8  24    8.80    7.35
   3   8  25    5.14    6.94
   3   8  26   17.25    7.96
   3   8  27   50.86    8.93
   3   8  28   23.99    8.59
   3   8  29    5.47    7.70
   3   8  30   26.88    8.43
   3   8  31   19.79    8.63
   3   8  32    2.05    8.20
   3   8  33   16.49    8.35
   3   8  34    4.24    8.11
   3   8  35    8.88    8.09
   3   9 -33    5.90    8.32
   3   9 -32    7.17    8.43
   3   9 -31   20.52    7.98
   3   9 -30   16.85    7.57
   3   9 -29   10.91    7.63
   3   9 -28   22.39    7.53
   3   9 -27   19.87    7.32
   3   9 -26    6.19    7.15
   3   9 -25   14.02    6.75
   3   9 -24   19.73    6.74
   3   9 -23   25.13    6.57
   3   9 -22    1.42    6.48
   3   9 -21   -0.86    6.33
   3   9 -20   -1.38    6.34
   3   9 -19    7.07    6.20
   3   9 -18   11.62    6.07
   3   9 -17    4.03    6.01
   3   9 -16    6.40    6.12
   3   9 -15    4.93    6.30
   3   9 -15    4.56    5.93
   3   9 -14   16.92    6.53
   3   9 -14   21.95    6.23
   3   9 -13    9.25    6.79
   3   9 -13    6.75    6.40
   3   9 -12   11.46    6.22
   3   9 -12    8.37    5.99
   3   9 -11    6.98    5.76
   3   9 -11    9.29    6.36
   3   9 -10   13.61    6.58
   3   9 -10   23.01    6.98
   3   9  -9   66.83    8.01
   3   9  -9   70.95    8.32
   3   9  -8   -0.25    5.86
   3   9  -8   10.67    6.63
   3   9  -7    9.72    6.44
   3   9  -7   13.41    6.29
   3   9  -6   49.90    8.01
   3   9  -6   43.42    7.15
   3   9  -5    7.35    6.84
   3   9  -5    4.62    6.15
   3   9  -4   -0.60    6.14
   3   9  -4   10.74    6.97
   3   9  -3   -9.75    6.00
   3   9  -3    6.32    6.53
   3   9  -2   13.19    6.05
   3   9  -2   24.67    7.09
   3   9  -1   -1.16    5.87
   3   9  -1    8.39    6.86
   3   9   0   13.20    6.17
   3   9   0   19.44    7.40
   3   9   1   10.52    6.04
   3   9   1   13.02    7.56
   3   9   2   16.09    5.97
   3   9   2   30.28    7.91
   3   9   3   -0.03    5.57
   3   9   3    3.37    6.73
   3   9   4    6.89    5.66
   3   9   4    8.60    6.76
   3   9   5   -0.38    5.82
   3   9   5    5.19    7.50
   3   9   6   41.40    6.98
   3   9   6   48.20    8.45
   3   9   7    4.71    7.20
   3   9   8   11.21    7.58
   3   9   9   59.47    8.51
   3   9  10   19.13    7.71
   3   9  11    3.42    6.94
   3   9  12    7.15    7.23
   3   9  13   12.44    7.82
   3   9  14   21.33    8.18
   3   9  15    3.04    7.09
   3   9  16    6.39    7.57
   3   9  17    1.41    7.62
   3   9  18   16.24    7.27
   3   9  19    5.44    7.35
   3   9  20   -0.33    7.46
   3   9  21    4.44    8.22
   3   9  22    2.79    7.66
   3   9  23   15.03    8.22
   3   9  24   -0.17    7.77
   3   9  25   -0.14    7.70
   3   9  26    2.19    7.93
   3   9  27   11.34    8.75
   3   9  28    7.35    7.97
   3   9  29   14.71    8.37
   3  10 -18    7.02    7.04
   3  10 -17   29.83    7.44
   3  10 -16   28.42    6.94
   3  10 -15   20.69    6.69
   3  10 -14   10.45    6.57
   3  10 -14   12.60    6.95
   3  10 -13   19.49    6.55
   3  10 -13   23.42    6.97
   3  10 -12   18.70    6.50
   3  10 -12   13.86    7.08
   3  10 -11   57.75    7.47
   3  10 -11   52.10    8.55
   3  10 -10    7.27    6.39
   3  10 -10   21.15    7.53
   3  10  -9    5.43    6.45
   3  10  -9    5.24    6.87
   3  10  -8   13.11    6.38
   3  10  -8    6.85    7.50
   3  10  -7   38.31    8.42
   3  10  -7   40.16    7.02
   3  10  -6   30.25    8.57
   3  10  -6   19.21    6.62
   3  10  -5   16.09    7.05
   3  10  -5    9.27    6.05
   3  10  -4    3.67    6.02
   3  10  -4   13.75    7.61
   3  10  -3    8.77    6.02
   3  10  -3    6.49    7.27
   3  10  -2    9.10    6.00
   3  10  -2   16.64    7.84
   3  10  -1   26.81    6.88
   3  10  -1   20.66    8.36
   3  10   0   62.71    9.41
   3  10   0   72.39    7.78
   3  10   1   31.27    6.72
   3  10   1   20.83    8.07
   3  10   2   17.84    6.32
   3  10   2    6.83    7.11
   3  10   3   23.30    6.14
   3  10   3    6.75    7.28
   3  10   4   10.78    7.81
   3  10   5   16.64    7.23
   3  10   6   19.86    8.22
   3  10   7   35.21    8.49
   3  10   8   10.42    7.83
   3  10   9   -0.76    7.35
   3  10  10   13.51    7.45
   3  10  11   59.24    9.10
   3  10  12   13.64    7.95
   3  10  13   26.78    7.94
  -3 -10 -13   21.17    7.22
   3  10  14    9.10    8.62
  -3 -10 -14    1.46    6.64
   3  10  15   26.04    8.68
   3  10  16   13.09    7.91
   3  10  17   26.61    9.19
   3  10  18    9.32    8.90
   3  10  19    1.23    9.05
   3  10  20   11.47    9.21
   3  10  21   33.78    9.24
   3  10  22    8.67    9.11
   3  11 -13    3.72    8.46
   3  11 -12    9.79    8.65
   3  11 -11   10.09    8.49
   3  11 -10   12.78    8.28
   3  11  -9    5.33    7.96
   3  11  -8   14.72    8.13
   3  11  -7    3.71    8.17
   3  11  -6   34.25    9.17
   3  11  -5    5.45    8.42
   3  11  -4   10.64    8.42
   3  11  -3   10.30    8.20
   3  11  -2   35.58    9.43
   3  11  -1    6.18    8.08
   3  11   0    0.70    7.96
   3  11   1    1.97    8.72
   3  11   2   34.74    9.35
   3  11   3    8.86    9.27
   3  11   4   10.76    8.56
   3  11   5    3.63    8.74
   3  11   6   31.39    9.31
   3  11   7    7.94    8.64
   3  11   8    9.96    8.08
   3  11   9    3.38    8.41
  -3 -11  -9   -3.33    6.90
   3  11  10   15.68    8.44
  -3 -11 -10    2.20    6.85
  -3 -11 -11    2.11    7.02
  -3 -11 -12    5.66    7.33
  -3 -11 -13   -3.65    7.14
   4 -10  -8   -1.06    6.78
   4 -10  -7   10.10    7.08
   4 -10  -6    1.20    6.85
   4 -10  -5    4.77    6.84
   4 -10  -4   14.70    7.04
   4 -10  -3   10.78    6.84
   4 -10  -2    6.52    7.07
   4 -10  -1   31.04    7.54
   4 -10   0    0.00    6.71
   4 -10   1   37.18    8.01
   4 -10   2   12.88    6.98
   4 -10   3   10.01    6.73
   4 -10   4   26.73    7.62
   4 -10   4   25.90    7.31
   4 -10   5    6.40    7.74
   4 -10   5   16.22    6.97
   4 -10   6    9.48    7.65
   4 -10   6   -3.32    7.11
   4 -10   7   10.31    7.74
   4 -10   7   15.73    7.17
   4 -10   8   -0.94    7.66
   4 -10   8    7.68    7.10
   4 -10   9   -2.90    7.62
   4 -10   9   15.19    7.14
   4 -10  10    8.76    7.87
   4 -10  10   19.73    7.20
   4 -10  11    1.54    7.93
   4 -10  11    6.19    6.99
   4 -10  12    8.14    7.96
   4 -10  12    9.72    7.21
   4 -10  13   16.72    8.05
   4 -10  13   25.75    7.44
   4 -10  14    8.82    8.16
   4 -10  14   15.35    7.48
   4 -10  15   24.08    8.51
   4 -10  16   -0.08    8.66
   4  -9 -20   12.97    6.83
   4  -9 -19   -0.11    6.80
   4  -9 -18   14.28    7.54
   4  -9 -17    1.36    6.95
   4  -9 -16    4.34    6.95
   4  -9 -15   17.70    7.45
   4  -9 -14    4.71    7.28
   4  -9 -13   -2.28    6.49
   4  -9 -12    6.13    6.40
   4  -9 -11   10.98    6.23
   4  -9 -10   18.83    7.52
   4  -9  -9   14.43    7.21
   4  -9  -8    3.93    6.08
   4  -9  -7   -5.48    6.00
   4  -9  -6   25.01    6.94
   4  -9  -5   13.90    6.90
   4  -9  -4   22.33    6.91
   4  -9  -3   16.21    6.68
   4  -9  -2    0.80    5.96
   4  -9  -1   51.08    7.95
   4  -9   0    2.84    6.43
   4  -9   1   47.49    7.82
   4  -9   2   11.30    6.22
   4  -9   2    7.44    6.62
   4  -9   3   23.49    7.06
   4  -9   3   15.58    6.70
   4  -9   4   29.09    7.06
   4  -9   4   20.43    6.49
   4  -9   5   13.87    6.75
   4  -9   5   12.70    6.34
   4  -9   6   24.26    6.82
   4  -9   6   32.17    7.48
   4  -9   7    1.78    6.88
   4  -9   7    4.07    5.96
   4  -9   8   -0.88    6.77
   4  -9   8    0.16    5.92
   4  -9   9   13.76    6.93
   4  -9   9   12.60    6.08
   4  -9  10    8.38    7.01
   4  -9  10   22.55    7.00
   4  -9  11   -0.10    7.20
   4  -9  11   17.36    5.94
   4  -9  12    7.03    7.24
   4  -9  12    8.61    6.43
   4  -9  13    6.55    7.32
   4  -9  13    5.89    6.22
   4  -9  14   -3.77    7.36
   4  -9  14    2.14    6.14
   4  -9  15   14.31    7.34
   4  -9  15   13.63    6.05
   4  -9  16   16.19    7.45
   4  -9  17    1.30    7.58
   4  -9  18    6.19    7.46
   4  -9  19   -8.96    8.05
   4  -9  20    6.85    8.27
   4  -9  21   13.04    8.08
   4  -9  22   59.60    9.07
   4  -9  23   17.15    8.36
   4  -8 -28    7.85    6.95
   4  -8 -27    2.71    7.56
   4  -8 -26    7.15    7.16
   4  -8 -25    6.70    6.63
   4  -8 -24   25.97    8.01
   4  -8 -23   12.55    7.33
   4  -8 -22    4.27    6.74
   4  -8 -21   11.59    6.93
   4  -8 -20    5.69    6.42
   4  -8 -19   22.35    7.13
   4  -8 -18    2.82    6.45
   4  -8 -17    9.30    7.11
   4  -8 -16   35.51    7.60
   4  -8 -15   13.58    6.63
   4  -8 -14   -2.00    5.92
   4  -8 -13    2.18    6.42
   4  -8 -12    7.47    6.11
   4  -8 -11    9.22    5.83
   4  -8 -10   25.79    7.08
   4  -8  -9    6.26    5.92
   4  -8  -8   -0.28    5.68
   4  -8  -7    7.58    6.21
   4  -8  -6    4.67    5.09
   4  -8  -5   12.72    5.99
   4  -8  -4   24.57    6.55
   4  -8  -3   18.06    6.16
   4  -8  -2   13.59    5.99
   4  -8  -1   12.83    5.79
   4  -8   0   29.83    6.49
   4  -8   0   25.86    6.87
   4  -8   1   23.12    7.06
   4  -8   1   13.19    6.07
   4  -8   2   19.04    6.76
   4  -8   2   15.30    5.84
   4  -8   3   18.66    7.08
   4  -8   3   11.30    5.58
   4  -8   4   27.77    7.21
   4  -8   4   23.31    6.13
   4  -8   5    0.28    6.87
   4  -8   5    4.92    5.75
   4  -8   6   -1.63    6.74
   4  -8   6    2.86    5.27
   4  -8   7    2.74    6.84
   4  -8   7    7.63    5.59
   4  -8   8    1.08    6.97
   4  -8   8    6.05    4.97
   4  -8   9    8.52    7.05
   4  -8   9    8.86    5.48
   4  -8  10   32.74    7.96
   4  -8  10   28.04    6.29
   4  -8  11   -1.77    7.02
   4  -8  11    5.88    5.53
   4  -8  12    5.67    6.83
   4  -8  12    6.16    5.52
   4  -8  13   -0.16    6.68
   4  -8  13    1.59    5.30
   4  -8  14    4.72    6.75
   4  -8  14    4.66    5.31
   4  -8  15   17.92    7.44
   4  -8  15   20.70    6.03
   4  -8  16   30.25    7.53
   4  -8  17   11.76    6.92
   4  -8  18    4.17    6.86
   4  -8  19   18.06    6.98
   4  -8  20    3.82    7.44
   4  -8  21   13.13    7.69
   4  -8  22    0.47    7.19
   4  -8  23   10.48    7.49
   4  -8  24   12.30    7.69
   4  -8  25   10.94    7.83
   4  -8  26    5.49    7.79
   4  -8  27   15.67    8.36
   4  -8  28   -1.43    8.37
   4  -7 -34   13.67    7.15
   4  -7 -33   17.40    7.02
   4  -7 -32   18.34    7.25
   4  -7 -31    6.95    6.83
   4  -7 -30    8.65    6.69
   4  -7 -29   18.23    7.58
   4  -7 -28    0.55    6.69
   4  -7 -27    3.53    6.72
   4  -7 -26   10.40    6.89
   4  -7 -25   25.25    7.57
   4  -7 -24   18.21    6.47
   4  -7 -23    7.61    6.26
   4  -7 -22    0.10    6.54
   4  -7 -21   35.62    7.52
   4  -7 -20    6.52    6.02
   4  -7 -19   40.53    7.36
   4  -7 -18   15.43    6.26
   4  -7 -17   49.24    7.91
   4  -7 -16    6.59    6.45
   4  -7 -15    5.76    6.29
   4  -7 -14   66.75    8.09
   4  -7 -13   27.98    6.91
   4  -7 -12   55.16    8.05
   4  -7 -11    7.95    6.11
   4  -7 -10   21.46    6.45
   4  -7  -9    1.67    6.20
   4  -7  -8   -0.57    5.58
   4  -7  -7   30.57    7.20
   4  -7  -6   51.33    7.14
   4  -7  -5   10.34    5.93
   4  -7  -4    3.02    5.36
   4  -7  -3   11.12    5.67
   4  -7  -2    4.75    5.33
   4  -7  -1   53.19    7.91
   4  -7  -1   48.43    6.89
   4  -7   0   32.44    7.24
   4  -7   0   27.10    6.15
   4  -7   1   50.02    7.74
   4  -7   1   53.21    7.06
   4  -7   2   -6.43    6.50
   4  -7   2    4.54    5.29
   4  -7   3   13.28    6.87
   4  -7   3   16.48    6.09
   4  -7   4    1.97    6.58
   4  -7   4    2.80    4.92
   4  -7   5    9.23    6.87
   4  -7   5    7.06    5.20
   4  -7   6   43.24    7.95
   4  -7   6   58.30    7.10
   4  -7   7   33.91    7.68
   4  -7   7   30.56    5.47
   4  -7   8    3.27    6.66
   4  -7   8   -1.68    4.96
   4  -7   9   -2.96    6.27
   4  -7   9    0.56    4.91
   4  -7  10   23.19    6.82
   4  -7  10   20.85    5.68
   4  -7  11    7.79    6.26
   4  -7  11    9.18    5.39
   4  -7  12   13.19    6.43
   4  -7  12   29.37    6.08
   4  -7  13   33.38    7.51
   4  -7  13   28.79    5.72
   4  -7  14   62.87    8.55
   4  -7  14   60.10    6.86
   4  -7  15   10.69    7.00
   4  -7  15    6.86    5.27
   4  -7  16   12.48    6.47
   4  -7  17   80.29    8.62
   4  -7  18    6.72    6.50
   4  -7  19   37.96    7.51
   4  -7  20    6.51    6.94
   4  -7  21   21.53    7.65
   4  -7  22   -6.28    6.73
   4  -7  23    4.69    6.70
   4  -7  24   19.09    7.25
   4  -7  25   47.72    8.82
   4  -7  26   29.42    8.37
   4  -7  27    1.76    7.35
   4  -7  28    5.95    7.22
   4  -7  29   19.19    7.56
   4  -7  30    7.45    7.75
   4  -7  31   16.52    7.79
   4  -7  32   32.37    8.08
   4  -6 -39   34.95    7.60
   4  -6 -38   14.11    7.59
   4  -6 -37   17.47    7.06
   4  -6 -36   10.73    7.34
   4  -6 -35    8.68    6.87
   4  -6 -34   13.51    6.95
   4  -6 -33    5.04    6.61
   4  -6 -32    1.92    6.54
   4  -6 -31   10.76    7.43
   4  -6 -30   10.96    6.50
   4  -6 -29   -0.07    6.49
   4  -6 -28    7.04    6.42
   4  -6 -27   10.66    6.74
   4  -6 -26   38.81    7.17
   4  -6 -25    1.42    6.03
   4  -6 -24   13.98    5.82
   4  -6 -23   32.29    7.02
   4  -6 -22   -0.75    5.95
   4  -6 -21   38.79    6.73
   4  -6 -20   16.49    6.48
   4  -6 -19   11.40    5.99
   4  -6 -18    3.85    5.94
   4  -6 -17    9.03    6.15
   4  -6 -16    4.06    5.99
   4  -6 -15   19.99    6.68
   4  -6 -14   43.47    7.02
   4  -6 -13    5.01    5.62
   4  -6 -12   53.84    7.41
   4  -6 -11   40.87    6.82
   4  -6 -10    2.06    5.30
   4  -6  -9    4.79    5.70
   4  -6  -8   82.70    7.91
   4  -6  -7   10.14    5.70
   4  -6  -6   32.00    5.89
   4  -6  -5    9.82    5.67
   4  -6  -4   33.47    6.44
   4  -6  -3   25.90    7.13
   4  -6  -3   16.11    5.83
   4  -6  -2   24.29    6.93
   4  -6  -2   27.36    6.33
   4  -6  -1   39.75    6.40
   4  -6  -1   40.71    7.51
   4  -6   0    8.05    6.51
   4  -6   0   11.54    5.82
   4  -6   1   29.19    7.22
   4  -6   1   40.08    6.33
   4  -6   2    9.33    6.60
   4  -6   2   20.19    5.65
   4  -6   3   14.45    6.71
   4  -6   3   18.37    5.49
   4  -6   4   17.06    6.50
   4  -6   4   37.37    5.89
   4  -6   5    4.33    6.44
   4  -6   5    6.69    5.04
   4  -6   6   28.29    6.82
   4  -6   6   42.36    5.75
   4  -6   7    4.17    6.38
   4  -6   7   10.53    5.15
   4  -6   8   91.25    8.62
   4  -6   8   82.49    7.11
   4  -6   9    8.19    6.46
   4  -6   9    7.83    5.23
   4  -6  10   14.68    6.73
   4  -6  10    6.48    4.89
   4  -6  11   47.66    7.80
   4  -6  11   33.78    5.65
   4  -6  12   63.02    8.03
   4  -6  12   51.60    5.97
   4  -6  13    7.55    6.47
   4  -6  13   11.78    4.45
   4  -6  14   46.42    7.60
   4  -6  14   44.97    5.92
   4  -6  15   21.35    6.84
   4  -6  15   18.91    5.06
   4  -6  16   -1.40    6.36
   4  -6  17   17.73    6.94
   4  -6  18    2.00    6.37
   4  -6  19    7.76    6.29
   4  -6  20   20.48    6.71
   4  -6  21   32.08    7.13
   4  -6  22    7.95    6.60
   4  -6  23   29.73    7.25
   4  -6  24   13.66    6.45
   4  -6  25    6.08    6.36
   4  -6  26   42.49    7.66
   4  -6  27   28.99    7.00
   4  -6  28   12.08    6.66
   4  -6  29    3.90    7.09
   4  -6  30    7.71    6.96
   4  -6  31   21.55    7.41
   4  -6  32    5.82    7.44
   4  -6  33    0.08    7.62
   4  -6  34   14.97    7.62
   4  -6  35    0.67    7.95
   4  -5 -40   15.69    7.25
   4  -5 -39    5.79    7.05
   4  -5 -38   36.31    7.45
   4  -5 -37   18.03    6.41
   4  -5 -36   -0.43    6.25
   4  -5 -35   16.21    6.18
   4  -5 -34    9.75    6.41
   4  -5 -33   -4.07    6.07
   4  -5 -32   18.77    6.83
   4  -5 -31   30.16    6.98
   4  -5 -30   52.88    7.42
   4  -5 -29   91.41    9.12
   4  -5 -28   22.65    7.00
   4  -5 -27    7.71    5.76
   4  -5 -26   27.58    6.26
   4  -5 -25    9.24    5.85
   4  -5 -24   43.38    7.42
   4  -5 -23    4.66    5.55
   4  -5 -22   12.87    5.99
   4  -5 -21   51.12    7.07
   4  -5 -20  189.80   10.55
   4  -5 -19   23.66    6.51
   4  -5 -18   37.42    6.76
   4  -5 -17   20.85    6.00
   4  -5 -16    3.88    5.71
   4  -5 -15   31.81    6.42
   4  -5 -14   26.65    6.38
   4  -5 -13   22.74    6.28
   4  -5 -12  125.81    8.78
   4  -5 -11   11.37    5.99
   4  -5 -10   58.59    7.27
   4  -5  -9  123.40    8.64
   4  -5  -8  100.49    8.29
   4  -5  -7   39.44    6.63
   4  -5  -6   38.96    6.14
   4  -5  -5    9.74    4.99
   4  -5  -4   35.71    5.96
   4  -5  -3  136.60    8.52
   4  -5  -3  138.71    9.73
   4  -5  -2   37.12    7.59
   4  -5  -2   55.76    6.72
   4  -5  -1   47.73    7.71
   4  -5  -1   54.13    6.54
   4  -5   0   -4.38    6.59
   4  -5   0    3.72    4.71
   4  -5   1   46.73    7.55
   4  -5   1   56.77    6.41
   4  -5   2   35.82    7.63
   4  -5   2   40.02    6.04
   4  -5   3  139.23    8.05
   4  -5   3  128.40    9.52
   4  -5   4   28.79    7.25
   4  -5   4   33.37    5.90
   4  -5   5    6.52    6.27
   4  -5   5   11.21    4.91
   4  -5   6   30.48    6.84
   4  -5   6   42.55    5.42
   4  -5   7   42.74    7.20
   4  -5   7   46.53    5.73
   4  -5   8   90.38    8.46
   4  -5   8   99.23    7.23
   4  -5   9  124.71    9.24
   4  -5   9  124.72    7.69
   4  -5  10   61.98    7.97
   4  -5  10   65.00    6.32
   4  -5  11   12.27    6.62
   4  -5  11   12.46    5.14
   4  -5  12  137.75    9.75
   4  -5  12  140.69    7.71
   4  -5  13   19.50    6.89
   4  -5  13   22.47    5.18
   4  -5  14   35.65    7.55
   4  -5  14   28.62    5.09
   4  -5  15   34.96    7.65
   4  -5  15   37.54    5.39
   4  -5  16    3.39    6.66
   4  -5  17   29.20    7.32
   4  -5  18   31.97    7.31
   4  -5  19   39.29    8.04
   4  -5  20  189.31   11.17
   4  -5  21   48.37    8.20
   4  -5  22   10.96    6.67
   4  -5  23    7.73    6.48
   4  -5  24   48.70    7.67
   4  -5  25    5.71    6.85
   4  -5  26   27.54    7.59
   4  -5  27    7.94    6.80
   4  -5  28   36.27    8.04
   4  -5  29   90.72    9.66
   4  -5  30   50.36    8.31
   4  -5  31   33.89    8.31
   4  -5  32   22.15    8.00
   4  -5  33   -0.25    7.47
   4  -5  34   10.08    8.02
   4  -5  35   17.80    7.71
   4  -5  36    7.04    7.59
   4  -5  37    4.66    8.03
   4  -5  38   23.46    9.20
   4  -4 -40   11.77    6.85
   4  -4 -39   -0.03    6.31
   4  -4 -38    9.80    6.23
   4  -4 -37   -0.35    6.02
   4  -4 -36   45.42    7.44
   4  -4 -35   11.31    6.65
   4  -4 -34   20.04    6.45
   4  -4 -33    0.12    6.19
   4  -4 -32   40.18    7.13
   4  -4 -31    6.02    5.62
   4  -4 -30    9.56    6.16
   4  -4 -29   23.98    6.27
   4  -4 -28   22.23    6.27
   4  -4 -27    7.01    5.69
   4  -4 -26    9.54    5.72
   4  -4 -25   15.53    6.02
   4  -4 -24   -2.50    5.74
   4  -4 -23   28.22    6.64
   4  -4 -22   84.68    7.97
   4  -4 -21   21.18    6.19
   4  -4 -20   64.36    7.20
   4  -4 -19    9.47    5.44
   4  -4 -18   12.79    5.72
   4  -4 -17    6.13    5.51
   4  -4 -16   35.23    6.23
   4  -4 -15   86.00    7.65
   4  -4 -14   17.69    5.67
   4  -4 -13   12.25    5.57
   4  -4 -12    4.02    4.76
   4  -4 -11   47.45    6.48
   4  -4 -10   59.70    6.70
   4  -4  -9   22.51    5.71
   4  -4  -8   33.57    5.92
   4  -4  -7    6.23    5.07
   4  -4  -6   11.69    5.09
   4  -4  -5    5.56    4.61
   4  -4  -4   85.33    7.06
   4  -4  -4   88.76    8.46
   4  -4  -3   32.73    7.17
   4  -4  -3   38.85    5.70
   4  -4  -2   88.23    6.93
   4  -4  -2   82.27    8.33
   4  -4  -1   18.73    6.97
   4  -4  -1   26.05    5.38
   4  -4   0   11.88    6.78
   4  -4   0   17.04    5.07
   4  -4   1   17.15    6.84
   4  -4   1   24.47    5.47
   4  -4   2   90.13    6.81
   4  -4   2   81.30    8.37
   4  -4   3   30.93    7.32
   4  -4   3   40.23    5.69
   4  -4   4   84.76    8.48
   4  -4   4   87.65    6.75
   4  -4   5    6.11    6.31
   4  -4   5    0.12    4.00
   4  -4   6   13.34    6.39
   4  -4   6    7.32    4.27
   4  -4   7    5.74    6.24
   4  -4   7    1.88    3.95
   4  -4   8   34.39    7.05
   4  -4   8   38.95    5.10
   4  -4   9   13.78    6.81
   4  -4   9   23.25    4.67
   4  -4  10   67.73    8.03
   4  -4  10   62.03    5.68
   4  -4  11   52.71    7.60
   4  -4  11   46.89    5.36
   4  -4  12   -1.76    6.43
   4  -4  12    5.32    4.11
   4  -4  13    8.63    6.45
   4  -4  13    7.71    4.28
   4  -4  14   18.52    6.73
   4  -4  14   12.89    4.10
   4  -4  15   89.95    8.61
   4  -4  15   84.82    6.04
   4  -4  16   40.34    7.43
   4  -4  17    8.36    6.50
   4  -4  18   11.42    6.52
   4  -4  19   13.84    6.70
   4  -4  20   65.02    8.26
   4  -4  21   25.97    7.43
   4  -4  22   75.54    8.70
   4  -4  23   30.23    7.51
   4  -4  24    2.35    6.70
   4  -4  25   15.46    6.85
   4  -4  26    2.62    6.81
   4  -4  27    9.21    6.74
   4  -4  28   18.59    7.66
   4  -4  29   29.49    7.93
   4  -4  30    8.66    7.51
   4  -4  31    7.15    7.32
   4  -4  32   33.02    8.06
   4  -4  33    7.58    7.02
   4  -4  34   26.32    7.79
   4  -4  35   20.54    8.05
   4  -4  36   40.79    8.56
   4  -4  37    4.54    7.38
   4  -4  38   10.10    7.51
   4  -4  39    7.50    7.67
   4  -4  40   12.22    7.93
   4  -3 -45   15.77    8.21
   4  -3 -44   21.00    8.01
   4  -3 -43   44.27    9.11
   4  -3 -42    7.15    7.48
   4  -3 -41   -3.11    7.28
   4  -3 -41   -0.84    6.35
   4  -3 -40    3.38    6.75
   4  -3 -40    4.57    6.33
   4  -3 -39   -0.43    6.48
   4  -3 -39   11.20    6.13
   4  -3 -38    4.05    6.36
   4  -3 -38    1.74    6.08
   4  -3 -37    5.54    6.38
   4  -3 -37   -3.07    5.70
   4  -3 -36   -6.87    5.88
   4  -3 -36    3.91    5.68
   4  -3 -35    2.17    6.29
   4  -3 -35    4.69    5.69
   4  -3 -34    8.30    5.87
   4  -3 -34   10.80    5.69
   4  -3 -33    7.62    5.77
   4  -3 -33   10.08    6.04
   4  -3 -32   33.78    6.55
   4  -3 -32   36.96    7.08
   4  -3 -31   27.22    6.52
   4  -3 -31   21.34    6.53
   4  -3 -30   34.51    6.40
   4  -3 -30   45.01    7.11
   4  -3 -29   47.87    6.70
   4  -3 -29   42.86    6.87
   4  -3 -28   21.32    5.55
   4  -3 -28   19.97    5.93
   4  -3 -27    0.11    4.62
   4  -3 -27    6.83    5.80
   4  -3 -26   -3.07    4.78
   4  -3 -26    0.40    5.47
   4  -3 -25    1.31    4.54
   4  -3 -25    6.28    5.83
   4  -3 -24    7.42    4.50
   4  -3 -24   11.19    6.00
   4  -3 -23   41.86    5.57
   4  -3 -23   48.96    7.02
   4  -3 -22   14.43    4.91
   4  -3 -22    7.28    5.27
   4  -3 -21   25.12    4.98
   4  -3 -21   24.43    5.97
   4  -3 -20  122.42    7.34
   4  -3 -20  112.77    8.38
   4  -3 -19   31.42    4.89
   4  -3 -19   40.29    6.51
   4  -3 -18   40.41    5.00
   4  -3 -18   48.81    6.71
   4  -3 -17   56.54    5.54
   4  -3 -17   64.57    6.89
   4  -3 -16   33.19    4.97
   4  -3 -16   35.95    6.32
   4  -3 -15   44.17    4.80
   4  -3 -15   45.73    6.62
   4  -3 -14   85.50    7.42
   4  -3 -13   36.78    6.33
   4  -3 -12  120.01    8.19
   4  -3 -11   49.46    6.66
   4  -3 -10   60.96    6.82
   4  -3  -9   16.01    5.52
   4  -3  -8   73.21    6.85
   4  -3  -7    9.32    5.22
   4  -3  -6   20.75    5.32
   4  -3  -5    4.62    4.88
   4  -3  -4    7.46    6.43
   4  -3  -4    8.12    5.06
   4  -3  -3   24.66    6.83
   4  -3  -3   42.59    5.82
   4  -3  -2   71.01    6.51
   4  -3  -2   79.96    8.03
   4  -3  -1   25.59    6.79
   4  -3  -1   27.00    5.26
   4  -3   0   -5.41    6.31
   4  -3   0    1.26    4.30
   4  -3   1   21.13    6.67
   4  -3   1   17.89    5.13
   4  -3   2   72.94    7.98
   4  -3   2   75.29    6.45
   4  -3   3   33.02    6.88
   4  -3   3   36.11    5.34
   4  -3   4   11.16    6.36
   4  -3   4   12.78    4.83
   4  -3   5    0.22    5.99
   4  -3   5    4.62    4.31
   4  -3   6   22.08    6.58
   4  -3   6   23.28    4.72
   4  -3   7   17.05    6.38
   4  -3   7   18.27    4.76
   4  -3   8   76.37    7.87
   4  -3   8   70.70    5.93
   4  -3   9   12.77    6.29
   4  -3   9    9.41    4.18
   4  -3  10   59.02    7.50
   4  -3  10   62.05    5.46
   4  -3  11   49.59    7.27
   4  -3  11   60.55    5.43
   4  -3  12  104.65    8.76
   4  -3  12  112.44    6.47
   4  -3  13   34.36    7.19
   4  -3  13   32.42    4.56
   4  -3  14   89.72    8.36
   4  -3  14   93.56    5.83
   4  -3  15   33.24    6.89
   4  -3  15   39.67    4.82
   4  -3  16   37.11    7.05
   4  -3  17   58.52    7.49
   4  -3  18   50.44    7.45
   4  -3  19   42.72    7.48
   4  -3  20  125.88    9.46
   4  -3  21   21.44    6.93
   4  -3  22    9.82    6.34
   4  -3  23   44.24    7.30
   4  -3  24    5.59    6.49
   4  -3  25    6.24    6.58
   4  -3  26   -4.63    6.49
   4  -3  27   -1.74    6.90
   4  -3  28   24.53    7.99
   4  -3  29   49.31    8.51
   4  -3  30   31.27    8.14
   4  -3  31   30.50    8.28
   4  -3  32   28.79    7.45
   4  -3  33    9.61    7.15
   4  -3  34    9.85    7.41
   4  -3  35    4.65    7.52
   4  -3  36   -3.92    7.31
   4  -3  37    9.86    7.44
   4  -3  38    6.52    7.28
   4  -3  39   14.46    8.15
   4  -3  40    3.18    7.51
   4  -3  41   -4.75    8.04
   4  -3  42   -1.62    7.91
   4  -2 -45    0.62    8.21
   4  -2 -44   -1.50    7.52
   4  -2 -43    9.90    7.19
   4  -2 -42    5.03    6.95
   4  -2 -41   18.00    6.99
   4  -2 -41   17.20    6.18
   4  -2 -40   11.80    6.70
   4  -2 -40    5.94    6.33
   4  -2 -39   29.23    7.18
   4  -2 -39   32.83    6.46
   4  -2 -38   20.56    6.22
   4  -2 -38    9.61    5.73
   4  -2 -37    9.41    5.96
   4  -2 -37    2.44    5.64
   4  -2 -36   12.34    5.85
   4  -2 -36   19.27    6.37
   4  -2 -35    9.67    5.49
   4  -2 -35   10.35    6.10
   4  -2 -34    9.78    5.54
   4  -2 -34    0.34    5.84
   4  -2 -33   10.10    5.61
   4  -2 -33   16.25    5.72
   4  -2 -32   21.07    5.98
   4  -2 -32   26.19    5.94
   4  -2 -31   12.53    6.25
   4  -2 -31   10.41    5.98
   4  -2 -30    4.76    5.34
   4  -2 -30    6.92    5.46
   4  -2 -29   46.15    6.81
   4  -2 -29   48.95    6.87
   4  -2 -28    3.98    5.67
   4  -2 -28    0.18    5.84
   4  -2 -27    4.62    5.15
   4  -2 -27    8.48    5.55
   4  -2 -26   14.72    5.70
   4  -2 -26    7.55    5.75
   4  -2 -25   21.80    5.73
   4  -2 -25   13.59    5.65
   4  -2 -24   63.48    6.59
   4  -2 -24   62.02    7.23
   4  -2 -23   12.14    5.23
   4  -2 -23   15.81    5.89
   4  -2 -22   20.69    5.38
   4  -2 -22   18.46    5.71
   4  -2 -21   47.25    5.91
   4  -2 -21   45.32    6.51
   4  -2 -20   26.18    5.62
   4  -2 -20   13.26    5.62
   4  -2 -19    7.77    4.71
   4  -2 -19   12.01    5.37
   4  -2 -18   40.78    5.43
   4  -2 -18   35.69    6.09
   4  -2 -17   27.12    5.03
   4  -2 -17   23.33    5.81
   4  -2 -16    6.87    4.58
   4  -2 -16   12.00    5.60
   4  -2 -15  119.62    7.03
   4  -2 -15  119.89    8.14
   4  -2 -14    9.48    4.39
   4  -2 -14    9.27    5.51
   4  -2 -13  117.94    7.04
   4  -2 -13  119.96    7.97
   4  -2 -12   97.01    6.73
   4  -2 -12  100.67    7.67
   4  -2 -11  112.40    6.68
   4  -2 -11  118.96    7.94
   4  -2 -10    1.86    4.07
   4  -2 -10    3.94    5.15
   4  -2  -9   40.23    5.03
   4  -2  -9   44.36    6.11
   4  -2  -8   55.50    5.03
   4  -2  -8   54.82    6.31
   4  -2  -7   40.75    4.59
   4  -2  -7   40.33    5.76
   4  -2  -6   14.20    4.21
   4  -2  -6   16.07    5.16
   4  -2  -5   55.62    5.36
   4  -2  -5   62.63    6.34
   4  -2  -4    1.27    4.01
   4  -2  -4    2.85    6.06
   4  -2  -4    5.91    4.93
   4  -2  -3   87.29    5.68
   4  -2  -3   69.51    7.48
   4  -2  -3   89.10    6.60
   4  -2  -2   11.07    5.96
   4  -2  -2   10.68    4.06
   4  -2  -2   20.04    5.20
   4  -2  -1  145.42    7.80
   4  -2  -1  118.45    8.45
   4  -2  -1  132.24    6.35
   4  -2   0   18.94    4.30
   4  -2   0   14.23    6.25
   4  -2   0   28.03    5.37
   4  -2   1  134.32    7.38
   4  -2   1  125.11    6.15
   4  -2   1  122.00    8.58
   4  -2   2   10.37    4.14
   4  -2   2   10.90    6.30
   4  -2   2   12.72    4.46
   4  -2   3   77.61    7.82
   4  -2   3   79.43    6.06
   4  -2   3   73.54    5.38
   4  -2   4    4.76    5.77
   4  -2   4    2.60    4.19
   4  -2   4   -0.56    3.86
   4  -2   5   58.47    7.17
   4  -2   5   62.30    5.56
   4  -2   5   57.04    5.07
   4  -2   6   13.67    4.10
   4  -2   6   16.21    5.98
   4  -2   6   17.47    4.79
   4  -2   7   42.75    6.76
   4  -2   7   39.17    5.18
   4  -2   8   56.53    7.23
   4  -2   8   57.89    5.48
   4  -2   9   41.90    6.96
   4  -2   9   39.13    4.97
   4  -2  10    1.16    6.08
   4  -2  10    0.55    3.75
   4  -2  11  118.24    8.68
   4  -2  11  114.64    6.27
   4  -2  12   97.85    8.18
   4  -2  12   99.29    5.92
   4  -2  13  116.37    8.61
   4  -2  13  114.14    6.04
   4  -2  14   16.69    6.46
   4  -2  14    5.75    3.67
   4  -2  15  123.24    8.91
   4  -2  15  115.83    6.13
   4  -2  16    7.48    6.12
   4  -2  17   25.03    6.67
   4  -2  18   33.08    6.82
   4  -2  19    6.25    5.95
   4  -2  20   12.48    6.25
   4  -2  21   42.37    7.04
   4  -2  22   18.08    6.60
   4  -2  23   17.01    6.46
   4  -2  24   72.94    8.10
   4  -2  25   18.18    6.97
   4  -2  26   17.06    6.99
   4  -2  27   12.85    6.94
   4  -2  28    3.41    6.85
   4  -2  29   46.46    7.77
   4  -2  30    0.82    6.51
   4  -2  31    9.42    6.75
   4  -2  32   23.74    7.59
   4  -2  33    9.64    7.25
   4  -2  34   12.52    7.81
   4  -2  35   12.79    8.14
   4  -2  36   13.17    7.68
   4  -2  37   -1.23    7.36
   4  -2  38   -0.45    6.86
   4  -2  39   28.52    8.37
   4  -2  40    4.62    7.25
   4  -2  41   11.25    7.85
   4  -2  42    1.94    7.74
   4  -2  43    9.66    8.50
   4  -2  44    4.20    8.17
   4  -1 -45   18.11    7.70
   4  -1 -44   19.55    7.61
   4  -1 -43   27.50    7.32
   4  -1 -42   16.76    7.16
   4  -1 -41    9.23    7.17
   4  -1 -41   12.80    6.64
   4  -1 -40    4.83    6.51
   4  -1 -40   12.95    6.32
   4  -1 -39   36.64    7.74
   4  -1 -39   31.13    6.05
   4  -1 -38   31.85    7.45
   4  -1 -38   30.11    6.59
   4  -1 -37   11.98    6.33
   4  -1 -37    1.68    5.81
   4  -1 -36   22.85    6.69
   4  -1 -36   21.37    6.56
   4  -1 -35   16.87    6.77
   4  -1 -35   11.29    5.89
   4  -1 -34   20.82    6.57
   4  -1 -34   14.87    5.98
   4  -1 -33   16.52    6.27
   4  -1 -33   16.95    5.96
   4  -1 -32    9.88    5.33
   4  -1 -32   12.53    6.00
   4  -1 -31   22.86    6.54
   4  -1 -31   21.06    6.39
   4  -1 -30   55.43    7.40
   4  -1 -30   53.52    7.35
   4  -1 -29   12.02    6.11
   4  -1 -29    5.22    6.01
   4  -1 -28   15.53    5.91
   4  -1 -28   13.99    6.20
   4  -1 -27   37.45    6.26
   4  -1 -27   36.51    6.79
   4  -1 -26    7.09    5.52
   4  -1 -26   12.24    5.94
   4  -1 -25    5.19    5.31
   4  -1 -25    1.73    5.25
   4  -1 -24   54.46    6.65
   4  -1 -24   46.59    6.51
   4  -1 -23   73.83    6.97
   4  -1 -23   63.02    7.15
   4  -1 -22   41.90    5.94
   4  -1 -22   44.27    6.49
   4  -1 -21   48.06    6.48
   4  -1 -21   38.58    6.22
   4  -1 -20  192.82    9.24
   4  -1 -20  179.59    9.41
[truncated: 112,618 more chars]
