# Supplementary material for: Crystal structure of N-(tert-but­oxy­carbon­yl)phenyl­alanylde­hydro­alanine isopropyl ester (Boc–Phe–ΔAla–OiPr)
Source: Acta Crystallogr Sect E Struct Rep Online. 2014 Nov 29;70(Pt 12):599–602. doi: 10.1107/S1600536814025197 (PMC4257372; doi:10.1107/S1600536814025197)
Supplement: Supplementary file 2 [file e-70-00599-Isup2.hkl]

#
# h,k,l, Fc-squared, Fo-squared, sigma(Fo-squared), status flag
#
data_I
_shelx_title ' 63 in P2(1)2(1)2(1)'
_shelx_refln_list_code          4
_shelx_F_calc_maximum      162.85
_exptl_crystal_F_000       808.00
_reflns_d_resolution_high  0.8108

loop_
 _space_group_symop_operation_xyz
 'x, y, z'
 '-x+1/2, -y, z+1/2'
 '-x, y+1/2, -z+1/2'
 'x+1/2, -y+1/2, -z'

_cell_length_a     5.2123
_cell_length_b     9.5031
_cell_length_c    41.3363
_cell_angle_alpha  90.000
_cell_angle_beta   90.000
_cell_angle_gamma  90.000

_shelx_F_squared_multiplier     1.000

loop_
 _refln_index_h
 _refln_index_k
 _refln_index_l
 _refln_F_squared_calc
 _refln_F_squared_meas
 _refln_F_squared_sigma
 _refln_observed_status
   2   0   0       1218.07       1185.86        14.98 o
   4   0   0        974.10        841.09        19.66 o
   6   0   0        301.83        259.76        27.48 o
   1   1   0          4.10         13.66         4.50 o
   2   1   0         28.34         29.51         5.19 o
   3   1   0        939.04        960.62        12.43 o
   4   1   0          5.79          0.79         8.83 o
   5   1   0        852.16        816.79        18.41 o
   6   1   0         21.37         30.08        18.33 o
   0   2   0      11415.94      11342.49        34.57 o
   1   2   0       2198.62       2054.37        17.46 o
   2   2   0        202.41        226.77         7.37 o
   3   2   0        169.77        180.55         8.79 o
   4   2   0        104.44        120.57        12.25 o
   5   2   0        137.80        197.61        28.28 o
   6   2   0        101.56         98.13        24.01 o
   1   3   0        179.02        204.77         9.28 o
   2   3   0       1670.95       1683.09        28.24 o
   3   3   0        119.12        149.91        16.36 o
   4   3   0          6.09         -2.83        13.11 o
   5   3   0        203.69        172.56        16.46 o
   6   3   0        412.33        369.96        31.36 o
   0   4   0       5716.01       6189.01        59.35 o
   1   4   0       1393.35       1511.16        19.14 o
   2   4   0        414.89        494.16        19.62 o
   3   4   0         12.17          4.95        11.93 o
   4   4   0         91.05         82.53        14.46 o
   5   4   0        159.46        142.28        16.73 o
   6   4   0          0.00          7.74        25.13 o
   1   5   0       1306.08       1362.97        20.38 o
   2   5   0       1110.58       1112.23        21.33 o
   3   5   0         86.52         88.66        13.95 o
   4   5   0         14.13         16.57        14.24 o
   5   5   0         96.73         89.18        17.82 o
   0   6   0       4286.28       4613.42        39.61 o
   1   6   0         73.10         56.90        11.02 o
   2   6   0        313.74        309.67        24.06 o
   3   6   0        808.44        713.66        22.30 o
   4   6   0         32.66         58.03        15.68 o
   5   6   0         36.21         28.25        15.96 o
   1   7   0        655.95        670.17        18.93 o
   2   7   0         82.59         92.98        15.31 o
   3   7   0        531.51        492.48        20.66 o
   4   7   0        150.10        167.82        20.65 o
   5   7   0         38.82         36.82        19.41 o
   0   8   0        204.15        262.35        44.47 o
   1   8   0         45.52         49.09        15.32 o
   2   8   0        831.59        799.26        23.04 o
   3   8   0        120.47         94.38        16.71 o
   4   8   0        142.26        132.25        17.74 o
   1   9   0          5.78         17.92        16.83 o
   2   9   0        162.66        160.62        19.66 o
   3   9   0         66.79         76.74        18.82 o
   4   9   0         11.00         52.53        21.36 o
   0  10   0          1.49         47.70        50.98 o
   1  10   0        264.65        267.94        21.33 o
   2  10   0          5.60         58.61        24.08 o
   3  10   0        284.47        337.12        24.50 o
   1  11   0         31.82         43.84        18.46 o
   2  11   0          8.03         17.58        19.20 o
   1   0   1       2981.79       2870.62        15.56 o
   2   0   1        382.18        387.06         7.31 o
   3   0   1        952.07        944.45        12.06 o
   4   0   1          5.04          4.13         8.11 o
   5   0   1        691.40        684.60        15.85 o
   6   0   1        161.14        155.65        18.00 o
  -6   1   1        200.58        186.83        21.43 o
  -5   1   1        157.92        151.38        12.64 o
  -4   1   1        101.71        102.26         8.86 o
  -3   1   1        773.52        796.79        11.60 o
  -2   1   1       1697.56       1726.06        14.80 o
  -1   1   1       7376.81       6909.17        25.19 o
   1   1   1       7372.67       6820.51        32.12 o
   2   1   1       1696.33       1736.52        13.49 o
   3   1   1        772.83        786.53        11.57 o
   4   1   1        101.55        107.35         9.77 o
   5   1   1        158.04        164.97        12.05 o
   6   1   1        200.76        182.14        20.44 o
  -6   2   1        146.77        148.14        24.93 o
  -5   2   1        688.95        648.24        22.09 o
  -4   2   1        737.64        671.57        16.90 o
  -3   2   1         68.69         50.72         8.49 o
  -2   2   1       2889.90       3002.62        34.48 o
  -1   2   1        268.88        250.61         8.77 o
   0   2   1        131.14        117.38         4.35 o
   1   2   1        268.54        246.33         8.83 o
   2   2   1       2891.31       2974.24        27.88 o
   3   2   1         68.88         56.85         7.82 o
   4   2   1        737.41        700.99        19.88 o
   5   2   1        688.92        670.87        31.72 o
   6   2   1        146.30        120.98        31.51 o
  -6   3   1        193.60        170.31        26.62 o
  -5   3   1         44.03         36.61        14.68 o
  -4   3   1        141.47        128.23        15.04 o
  -3   3   1        858.21        889.66        18.89 o
  -2   3   1        314.18        268.47        16.10 o
  -1   3   1       1430.26       1398.27        16.65 o
   0   3   1        823.21        798.94         9.06 o
   1   3   1       1431.81       1386.44        16.80 o
   2   3   1        314.18        284.28        13.94 o
   3   3   1        859.60        889.74        20.82 o
   4   3   1        140.69        133.00        15.29 o
   5   3   1         44.01         19.58        14.46 o
   6   3   1        193.36        194.85        45.92 o
  -6   4   1          8.52          1.81        24.50 o
  -5   4   1         98.71         90.46        16.60 o
  -4   4   1        145.82        136.51        15.86 o
  -3   4   1        121.89        127.03        13.28 o
  -2   4   1        987.01       1021.76        18.97 o
  -1   4   1        733.68        704.99        14.42 o
   0   4   1        876.14        889.35         9.49 o
   1   4   1        734.28        696.35        14.47 o
   2   4   1        988.01       1001.33        19.14 o
   3   4   1        121.65        129.98        13.39 o
   4   4   1        145.64        122.34        17.88 o
   5   4   1         98.56         77.93        15.89 o
   6   4   1          8.59         11.49        24.53 o
  -5   5   1        144.86        145.61        18.30 o
  -4   5   1        282.93        279.68        17.77 o
  -3   5   1         35.59         37.29        13.16 o
  -2   5   1        576.58        593.87        18.17 o
  -1   5   1       2366.72       2464.40        25.82 o
   0   5   1        236.32        251.26         7.05 o
   1   5   1       2369.29       2441.99        26.32 o
   2   5   1        577.24        578.19        19.90 o
   3   5   1         35.85         41.94        13.25 o
   4   5   1        283.02        286.93        18.02 o
   5   5   1        144.92        134.73        18.86 o
  -5   6   1         15.41          9.38        15.79 o
  -4   6   1        260.40        231.30        23.41 o
  -3   6   1         27.25         39.04        18.44 o
  -2   6   1        701.59        721.92        28.11 o
  -1   6   1         16.05         14.22        10.67 o
   0   6   1         74.08         71.43         7.35 o
   1   6   1         15.96         10.89        10.80 o
   2   6   1        701.08        712.54        20.01 o
   3   6   1         27.02         77.96        33.00 o
   4   6   1        260.73        225.06        17.96 o
   5   6   1         15.46         38.60        18.70 o
  -5   7   1         16.15         33.92        16.94 o
  -4   7   1        283.47        271.83        19.31 o
  -3   7   1         78.02        107.67        25.41 o
  -2   7   1        189.60        204.18        25.11 o
  -1   7   1        419.80        409.35        16.62 o
   0   7   1         95.95         75.54        15.36 o
   1   7   1        419.50        407.59        16.56 o
   2   7   1        189.24        191.05        16.53 o
   3   7   1         77.81         71.72        19.05 o
   4   7   1        283.52        272.08        19.43 o
   5   7   1         16.09          4.10        19.26 o
  -4   8   1         75.91         91.44        17.31 o
  -3   8   1        209.55        214.20        18.38 o
  -2   8   1        125.56        155.06        36.38 o
  -1   8   1        628.33        601.42        21.03 o
   0   8   1       1093.35       1042.23        26.59 o
   1   8   1        629.47        593.91        21.00 o
   2   8   1        125.52        170.92        33.67 o
   3   8   1        209.08        232.93        18.71 o
   4   8   1         75.93         82.20        19.32 o
  -4   9   1        257.93        271.49        24.37 o
  -3   9   1         23.16         20.74        15.36 o
  -2   9   1        102.79        109.77        15.31 o
  -1   9   1        127.14        117.83        17.89 o
   0   9   1        271.18        253.28        20.02 o
   1   9   1        126.80        113.35        18.04 o
   2   9   1        102.34        110.24        18.94 o
   3   9   1         23.06         47.12        18.60 o
   4   9   1        257.44        277.54        24.81 o
  -3  10   1         61.30        107.94        21.05 o
  -2  10   1        424.70        433.64        26.76 o
  -1  10   1         63.32         92.06        19.72 o
   0  10   1        347.67        350.36        22.73 o
   1  10   1         63.05        106.94        24.96 o
   2  10   1        425.72        460.63        27.14 o
   3  10   1         61.34        126.89        21.93 o
  -2  11   1         84.99         79.63        19.02 o
  -1  11   1         20.23         44.22        18.66 o
   0  11   1        373.53        344.08        22.96 o
   1  11   1         20.13         60.31        19.50 o
   2  11   1         84.77         96.96        22.71 o
   1   0   2         48.41         67.57         7.05 o
   2   0   2       1587.18       1655.96        12.16 o
   3   0   2        122.99        128.04         7.19 o
   4   0   2         43.43         59.76         8.50 o
   5   0   2         20.44         15.37        10.40 o
   6   0   2        354.91        348.60        20.08 o
  -6   1   2        411.37        350.73        29.53 o
  -5   1   2        234.82        225.80        13.36 o
  -4   1   2        180.13        170.85        10.23 o
  -3   1   2          4.96          6.70         6.65 o
  -2   1   2        282.43        277.06         7.40 o
  -1   1   2        396.64        386.62         6.23 o
   1   1   2        395.90        381.64         6.29 o
   2   1   2        282.40        269.13         7.25 o
   3   1   2          4.95          6.44         7.14 o
   4   1   2        180.47        189.92        11.36 o
   5   1   2        235.50        238.16        16.87 o
   6   1   2        412.22        347.44        23.19 o
  -6   2   2         30.36         47.43        21.48 o
  -5   2   2        314.34        343.85        31.51 o
  -4   2   2         78.39         72.63        11.37 o
  -3   2   2        109.77        120.12         9.07 o
  -2   2   2        110.36        123.48         7.35 o
  -1   2   2       1280.78       1228.68        14.42 o
   0   2   2        343.03        364.62         6.98 o
   1   2   2       1282.06       1227.91        14.40 o
   2   2   2        110.59        123.09         6.54 o
   3   2   2        109.76        110.23         8.35 o
   4   2   2         78.43         81.26        10.55 o
   5   2   2        315.40        319.30        18.88 o
   6   2   2         30.44         12.61        22.57 o
  -6   3   2         77.18         65.21        20.28 o
  -5   3   2         91.16        100.22        15.97 o
  -4   3   2        411.33        389.08        18.01 o
  -3   3   2        643.14        668.52        20.93 o
  -2   3   2       1361.94       1401.07        19.45 o
  -1   3   2       5368.98       5582.74        58.04 o
   0   3   2        964.56        912.76         9.84 o
   1   3   2       5366.40       5515.76        66.22 o
   2   3   2       1361.19       1349.98        13.40 o
   3   3   2        642.35        669.09        13.93 o
   4   3   2        411.49        400.98        18.41 o
   5   3   2         90.87         89.30        16.28 o
   6   3   2         76.88         61.57        25.90 o
  -6   4   2         40.07         31.45        21.32 o
  -5   4   2         58.58         56.59        16.37 o
  -4   4   2        497.60        462.02        19.30 o
  -3   4   2        171.64        169.78        15.95 o
  -2   4   2         77.16         72.42        10.90 o
  -1   4   2        213.00        198.66        10.44 o
   0   4   2       2201.56       2142.95        23.66 o
   1   4   2        213.18        207.57        10.40 o
   2   4   2         77.24         67.06        13.78 o
   3   4   2        171.67        158.70        13.80 o
   4   4   2        497.28        481.65        21.01 o
   5   4   2         58.16         36.59        16.10 o
   6   4   2         40.11         34.74        25.03 o
  -5   5   2        147.35        138.36        18.21 o
  -4   5   2        224.95        245.71        24.00 o
  -3   5   2        101.78        111.95        13.91 o
  -2   5   2        226.20        245.82        13.80 o
  -1   5   2        242.59        255.88        12.08 o
   0   5   2       2329.11       2617.03        35.98 o
   1   5   2        242.27        239.91        12.38 o
   2   5   2        225.33        216.59        13.64 o
   3   5   2        102.07        117.95        16.50 o
   4   5   2        224.52        271.22        35.26 o
   5   5   2        146.91        125.93        19.93 o
  -5   6   2         84.62         77.35        16.14 o
  -4   6   2        104.70         95.05        16.29 o
  -3   6   2        544.06        565.46        31.37 o
  -2   6   2        313.20        341.34        19.72 o
  -1   6   2        446.72        459.57        15.23 o
   0   6   2        372.76        363.98        10.80 o
   1   6   2        446.49        463.88        15.34 o
   2   6   2        312.75        327.52        21.69 o
   3   6   2        544.50        541.58        37.08 o
   4   6   2        104.79        124.89        17.20 o
   5   6   2         84.84         87.91        18.96 o
  -5   7   2         77.54         58.70        20.37 o
  -4   7   2         10.96         16.50        17.58 o
  -3   7   2        321.80        332.08        23.90 o
  -2   7   2        352.37        416.79        58.43 o
  -1   7   2         64.55         57.71        11.83 o
   0   7   2         32.64         33.94        15.05 o
   1   7   2         64.65         71.07        16.04 o
   2   7   2        351.59        363.03        21.29 o
   3   7   2        322.09        341.49        19.20 o
   4   7   2         11.05         25.72        18.00 o
   5   7   2         77.72         70.73        24.95 o
  -4   8   2         65.27         84.61        16.68 o
  -3   8   2        168.84        191.33        31.87 o
  -2   8   2        148.51        144.89        15.42 o
  -1   8   2         49.55         87.76        21.35 o
   0   8   2         72.91         84.99        17.85 o
   1   8   2         49.48         62.73        16.90 o
   2   8   2        149.16        132.34        26.12 o
   3   8   2        168.69        180.75        20.36 o
   4   8   2         65.47         85.58        19.38 o
  -4   9   2         13.14         53.00        17.41 o
  -3   9   2        107.20        107.44        16.34 o
  -2   9   2        120.12         93.51        13.61 o
  -1   9   2         78.57         84.45        17.56 o
   0   9   2        448.49        398.90        21.59 o
   1   9   2         78.49         96.37        21.17 o
   2   9   2        120.05        122.57        18.87 o
   3   9   2        107.07        122.70        19.88 o
   4   9   2         13.24         24.05        20.10 o
  -3  10   2         52.21         60.10        20.36 o
  -2  10   2         26.10         70.92        20.98 o
  -1  10   2        574.58        524.44        25.22 o
   0  10   2         68.18        100.28        19.48 o
   1  10   2        575.30        554.46        25.15 o
   2  10   2         26.15         97.84        23.40 o
   3  10   2         52.28         65.43        19.95 o
  -2  11   2        137.08        139.27        20.33 o
  -1  11   2        264.44        259.92        22.09 o
   0  11   2          0.24         15.90        19.70 o
   1  11   2        264.18        250.62        22.76 o
   2  11   2        137.14        127.22        23.81 o
   1   0   3       8873.55       8238.71        33.91 o
   2   0   3        571.71        580.46         8.19 o
   3   0   3          2.29         -1.85         6.07 o
   4   0   3         48.10         42.96         8.87 o
   5   0   3          5.13         -4.81        11.26 o
   6   0   3          3.28        115.09        34.63 o
  -6   1   3        128.53        151.98        20.11 o
  -5   1   3        455.70        454.44        17.53 o
  -4   1   3        245.16        237.89        10.93 o
  -3   1   3        980.40        978.38        13.22 o
  -2   1   3        825.33        870.40        10.26 o
  -1   1   3       5550.68       5482.51        24.40 o
   1   1   3       5546.49       5403.02        43.19 o
   2   1   3        825.64        875.64        10.47 o
   3   1   3        978.53        982.68        13.46 o
   4   1   3        245.25        235.85        11.04 o
   5   1   3        456.19        468.59        17.52 o
   6   1   3        128.55        162.91        25.51 o
  -6   2   3         53.37         38.38        18.57 o
  -5   2   3        111.83         96.17        18.66 o
  -4   2   3        454.03        409.43        14.64 o
  -3   2   3        246.26        236.11        10.30 o
  -2   2   3        340.15        317.80         8.64 o
  -1   2   3       2496.57       2426.96        18.38 o
   0   2   3      11743.24      10954.83        70.19 o
   1   2   3       2496.45       2401.63        28.29 o
   2   2   3        339.09        329.76         8.07 o
   3   2   3        247.05        239.75         9.51 o
   4   2   3        454.20        436.48        13.81 o
   5   2   3        111.69        113.31        18.40 o
   6   2   3         53.22         36.32        23.01 o
  -6   3   3         14.24          0.19        26.94 o
  -5   3   3         14.88         36.30        18.42 o
  -4   3   3        181.38        188.34        15.29 o
  -3   3   3        707.83        681.05        14.13 o
  -2   3   3         41.59         58.77         9.65 o
  -1   3   3        413.56        418.56        11.05 o
   0   3   3         80.71         79.60         6.35 o
   1   3   3        412.90        425.00         7.61 o
   2   3   3         42.22         47.53         5.54 o
   3   3   3        708.92        693.77        13.96 o
   4   3   3        181.23        186.40        16.20 o
   5   3   3         14.61         37.63        17.62 o
   6   3   3         14.21         14.58        23.40 o
  -6   4   3         96.34         82.46        31.63 o
  -5   4   3         73.42         55.13        19.30 o
  -4   4   3        220.61        217.01        16.52 o
  -3   4   3        304.07        294.48        14.86 o
  -2   4   3        789.69        815.33        17.54 o
  -1   4   3        155.48        127.67         9.74 o
   0   4   3        250.73        238.22         8.77 o
   1   4   3        155.78        147.86         9.88 o
   2   4   3        789.60        715.66        47.16 o
   3   4   3        303.75        277.31        15.41 o
   4   4   3        220.80        219.01        19.90 o
   5   4   3         73.04         50.17        20.73 o
   6   4   3         96.53        117.50        26.72 o
  -5   5   3        142.64        135.82        34.46 o
  -4   5   3        758.55        744.96        25.16 o
  -3   5   3          6.58          5.09        12.50 o
  -2   5   3        277.33        258.75        16.52 o
  -1   5   3        772.27        714.06        15.96 o
   0   5   3       2087.24       2067.09        21.09 o
   1   5   3        772.10        693.43        16.06 o
   2   5   3        277.17        268.24        14.59 o
   3   5   3          6.48         11.52        13.25 o
   4   5   3        759.23        742.11        23.55 o
   5   5   3        142.83        128.82        20.11 o
  -5   6   3         49.50         52.99        18.50 o
  -4   6   3         99.51        100.62        15.99 o
  -3   6   3       1102.76       1158.35        26.03 o
  -2   6   3        345.16        308.38        15.73 o
  -1   6   3        130.36        112.54        11.61 o
   0   6   3         57.05         62.01         7.82 o
   1   6   3        129.98        111.12        14.34 o
   2   6   3        345.58        304.63        16.66 o
   3   6   3       1101.21       1123.45        26.03 o
   4   6   3         99.32         95.13        16.53 o
   5   6   3         49.73         58.91        19.08 o
  -5   7   3         60.56         67.31        20.07 o
  -4   7   3         87.72         79.17        16.57 o
  -3   7   3        179.33        230.99        28.71 o
  -2   7   3       1256.48       1300.04        70.58 o
  -1   7   3        835.91        825.58        18.31 o
   0   7   3        215.51        211.06        16.95 o
   1   7   3        834.88        834.52        24.09 o
   2   7   3       1256.10       1262.50        59.00 o
   3   7   3        179.40        215.46        19.86 o
   4   7   3         87.51         80.88        19.06 o
   5   7   3         61.21         84.80        20.49 o
  -4   8   3         59.52         90.36        16.48 o
  -3   8   3        216.66        223.67        24.71 o
  -2   8   3         50.53         61.58        14.08 o
  -1   8   3        719.87        669.82        29.97 o
   0   8   3         28.46         43.17        16.70 o
   1   8   3        719.46        665.16        24.32 o
   2   8   3         50.36         54.79        16.62 o
   3   8   3        216.72        225.59        21.28 o
   4   8   3         59.74         79.37        19.49 o
  -4   9   3        109.89        101.10        18.24 o
  -3   9   3          9.42          3.26        15.56 o
  -2   9   3         13.17         13.89        13.55 o
  -1   9   3        217.13        208.22        19.21 o
   0   9   3          0.52         22.87        16.51 o
   1   9   3        216.75        204.52        22.52 o
   2   9   3         13.37         26.66        16.82 o
   3   9   3          9.37          8.69        17.65 o
   4   9   3        110.09        104.02        29.20 o
  -3  10   3         26.56         35.38        17.29 o
  -2  10   3        315.32        300.12        24.36 o
  -1  10   3         32.19         59.71        18.78 o
   0  10   3        336.81        289.49        21.64 o
   1  10   3         32.07         70.44        19.57 o
   2  10   3        315.22        302.00        40.17 o
   3  10   3         26.48         66.87        30.37 o
  -2  11   3          4.20         13.01        19.08 o
  -1  11   3         84.04         94.20        19.69 o
   0  11   3        265.69        266.54        21.86 o
   1  11   3         84.04         81.41        19.91 o
   2  11   3          4.17          4.40        21.53 o
   1   0   4       2104.10       2005.31        11.39 o
   2   0   4        943.00        937.93        10.17 o
   3   0   4          0.02          3.18         6.36 o
   4   0   4        599.75        599.00        13.41 o
   5   0   4        159.27        146.02        12.57 o
   6   0   4       1042.12       1033.61        28.19 o
  -6   1   4         40.37         15.16        15.95 o
  -5   1   4        363.34        369.78        16.73 o
  -4   1   4        175.26        185.85        10.40 o
  -3   1   4         85.21         89.34         7.59 o
  -2   1   4       2001.90       2031.08        14.33 o
  -1   1   4      20322.30      19740.70        71.68 o
   1   1   4      20327.65      19557.07       241.71 o
   2   1   4       2000.23       2038.47        14.71 o
   3   1   4         85.13         92.77         7.58 o
   4   1   4        175.84        176.65        11.33 o
   5   1   4        363.92        367.70        14.96 o
   6   1   4         40.58         52.51        22.90 o
  -6   2   4         43.43         68.73        19.05 o
  -5   2   4        307.56        307.68        22.12 o
  -4   2   4         13.64         11.93         9.65 o
  -3   2   4        466.85        510.33        12.51 o
  -2   2   4         83.65         86.60         6.55 o
  -1   2   4        798.30        738.13        11.57 o
   0   2   4       1335.00       1341.42        11.62 o
   1   2   4        798.81        721.08        10.61 o
   2   2   4         83.95         87.04         6.43 o
   3   2   4        466.61        513.14        12.14 o
   4   2   4         13.77         16.25        10.34 o
   5   2   4        307.69        348.33        22.09 o
   6   2   4         43.18         48.58        23.52 o
  -6   3   4         54.58         57.77        22.08 o
  -5   3   4        567.35        513.00        25.15 o
  -4   3   4         53.49         57.91        13.64 o
  -3   3   4         87.34         96.34        12.08 o
  -2   3   4       1356.54       1414.37        19.46 o
  -1   3   4        705.92        726.45        12.96 o
   0   3   4        120.57        107.59         6.84 o
   1   3   4        706.84        728.55         7.77 o
   2   3   4       1356.26       1401.24        13.01 o
   3   3   4         87.08         93.86         8.51 o
   4   3   4         53.60         46.77        14.50 o
   5   3   4        566.70        556.02        25.40 o
   6   3   4         54.46         23.19        24.62 o
  -6   4   4         36.74         12.35        42.41 o
  -5   4   4         41.09         22.82        18.04 o
  -4   4   4        476.20        475.88        19.35 o
  -3   4   4        143.68        157.55        14.86 o
  -2   4   4       1450.27       1542.68        28.82 o
  -1   4   4       1299.62       1346.46        18.29 o
   0   4   4       1106.18       1102.32        14.12 o
   1   4   4       1299.55       1357.01        18.50 o
   2   4   4       1449.95       1386.44        51.38 o
   3   4   4        143.63        138.47        13.95 o
   4   4   4        476.00        478.53        20.07 o
   5   4   4         40.92         61.64        18.72 o
   6   4   4         37.10         70.08        24.55 o
  -5   5   4        103.46         93.01        20.88 o
  -4   5   4        180.32        187.67        18.71 o
  -3   5   4          1.36          0.22        12.59 o
  -2   5   4        440.52        433.15        15.46 o
  -1   5   4        250.83        306.44        12.86 o
   0   5   4       1318.07       1407.76        17.57 o
   1   5   4        251.54        255.41        17.96 o
   2   5   4        440.77        429.94        16.18 o
   3   5   4          1.41          8.93        13.14 o
   4   5   4        180.59        190.42        19.38 o
   5   5   4        103.71        115.23        19.57 o
  -5   6   4         34.22         40.78        18.17 o
  -4   6   4        195.44        182.24        19.94 o
  -3   6   4        155.22        167.34        17.34 o
  -2   6   4        110.09        134.39        18.66 o
  -1   6   4         38.69         55.31        10.22 o
   0   6   4       1653.47       1691.72        25.66 o
   1   6   4         38.73         52.72        13.56 o
   2   6   4        110.01        111.69        14.32 o
   3   6   4        154.71        202.80        33.60 o
   4   6   4        195.68        178.90        20.30 o
   5   6   4         34.39         68.04        19.10 o
  -5   7   4         62.17         69.61        20.65 o
  -4   7   4         12.11         15.59        15.10 o
  -3   7   4        633.70        595.04        21.89 o
  -2   7   4       1695.67       1775.45        51.84 o
  -1   7   4        131.10        140.16        12.24 o
   0   7   4         11.30         17.53        14.57 o
   1   7   4        131.26        139.40        16.51 o
   2   7   4       1696.77       1757.57        34.57 o
   3   7   4        634.11        581.76        25.46 o
   4   7   4         12.13         15.33        17.51 o
   5   7   4         62.52         56.45        21.32 o
  -4   8   4        109.14        128.94        17.14 o
  -3   8   4        522.45        504.92        35.05 o
  -2   8   4         45.28         25.39        13.94 o
  -1   8   4        569.39        574.96        18.57 o
   0   8   4        119.80        106.55        17.76 o
   1   8   4        569.50        559.04        37.24 o
   2   8   4         45.38         32.50        16.02 o
   3   8   4        522.17        440.08        24.65 o
   4   8   4        109.23        128.03        20.88 o
  -4   9   4        102.01        116.00        18.09 o
  -3   9   4         47.34         38.11        15.85 o
  -2   9   4         94.81         78.76        14.07 o
  -1   9   4        142.41        152.04        18.44 o
   0   9   4         10.83         75.25        19.50 o
   1   9   4        142.75        165.27        21.62 o
   2   9   4         94.53         89.73        17.95 o
   3   9   4         47.02         51.84        18.54 o
   4   9   4        101.83        124.83        21.63 o
  -3  10   4         58.40         51.54        17.03 o
  -2  10   4          9.26         44.51        22.27 o
  -1  10   4        120.06        120.87        19.17 o
   0  10   4         72.47         72.50        18.55 o
   1  10   4        120.32        147.12        19.97 o
   2  10   4          9.16         49.05        31.17 o
   3  10   4         58.40         61.70        24.39 o
  -2  11   4          8.05          3.59        18.02 o
  -1  11   4         36.48         50.46        19.47 o
   0  11   4          9.16          7.30        18.72 o
   1  11   4         36.44         42.93        18.43 o
   2  11   4          7.85         15.59        22.35 o
   1   0   5       3586.69       3444.24        16.03 o
   2   0   5         35.46         26.99         5.10 o
   3   0   5        223.34        226.89         8.45 o
   4   0   5          1.06          0.14         8.64 o
   5   0   5        564.69        543.30        16.33 o
   6   0   5         44.09        104.70        27.31 o
  -6   1   5        101.28         88.09        16.69 o
  -5   1   5        244.53        228.74        14.95 o
  -4   1   5        249.92        251.40        11.03 o
  -3   1   5        517.30        485.98        10.45 o
  -2   1   5        605.76        610.89         9.66 o
  -1   1   5       6198.55       5946.75        59.80 o
   0   1   5       3329.11       2961.31        20.98 o
   1   1   5       6194.01       5844.67        50.80 o
   2   1   5        605.13        605.60         9.87 o
   3   1   5        517.59        487.25        11.44 o
   4   1   5        249.97        244.64        12.03 o
   5   1   5        244.93        248.55        13.86 o
   6   1   5        101.65        129.50        26.28 o
  -6   2   5         50.14         20.29        18.20 o
  -5   2   5       1019.31        983.84        30.51 o
  -4   2   5        314.72        315.97        12.54 o
  -3   2   5        894.94        908.58        18.70 o
  -2   2   5        354.22        371.72        11.01 o
  -1   2   5       4673.12       4680.02        24.70 o
   0   2   5       1364.92       1202.46        11.61 o
   1   2   5       4671.43       4616.53        32.56 o
   2   2   5        354.32        364.85         8.52 o
   3   2   5        894.81        912.33        15.90 o
   4   2   5        314.44        297.94        14.05 o
   5   2   5       1019.19        961.93        29.43 o
   6   2   5         50.06         42.75        18.24 o
  -6   3   5         41.05         48.34        20.29 o
  -5   3   5        100.15        112.63        19.63 o
  -4   3   5          2.91          7.45        12.75 o
  -3   3   5        250.68        260.15        13.44 o
  -2   3   5        247.68        270.76        11.55 o
  -1   3   5        354.47        362.63        10.51 o
   0   3   5        458.78        473.89         9.52 o
   1   3   5        355.24        358.90         5.68 o
   2   3   5        247.01        261.24         7.52 o
   3   3   5        250.98        253.28         9.72 o
   4   3   5          2.82         10.35        15.83 o
   5   3   5        100.29        121.50        19.49 o
   6   3   5         41.02         37.66        19.62 o
  -6   4   5         11.63         19.14        20.49 o
  -5   4   5         90.30         78.47        19.72 o
  -4   4   5         15.20         19.37        12.93 o
  -3   4   5        350.03        322.31        15.21 o
  -2   4   5       4890.29       5038.99        37.00 o
  -1   4   5        144.74        143.10         9.69 o
   0   4   5        538.89        524.32        10.84 o
   1   4   5        144.73        143.48         6.76 o
   2   4   5       4889.46       4775.54        77.17 o
   3   4   5        350.20        319.41        16.22 o
   4   4   5         15.25         28.52        15.59 o
   5   4   5         90.39         80.22        19.29 o
   6   4   5         11.44         54.20        24.20 o
  -5   5   5        146.07        146.90        24.52 o
  -4   5   5         74.72         66.28        14.40 o
  -3   5   5        219.88        217.73        14.82 o
  -2   5   5         63.34         57.91        11.49 o
  -1   5   5        823.65        928.63        17.62 o
   0   5   5        855.73        940.11        15.16 o
   1   5   5        824.33        851.86        40.28 o
   2   5   5         63.17         53.70        14.12 o
   3   5   5        219.49        220.18        18.39 o
   4   5   5         74.44         80.88        27.28 o
   5   5   5        146.06        141.68        20.76 o
  -5   6   5        187.94        165.91        20.86 o
  -4   6   5         48.46         47.99        15.36 o
  -3   6   5         57.48         90.06        22.10 o
  -2   6   5        938.65        959.92        21.73 o
  -1   6   5       1419.79       1439.71        20.36 o
   0   6   5        133.16        117.07         8.86 o
   1   6   5       1417.83       1418.61        26.95 o
   2   6   5        939.13        935.67        25.97 o
   3   6   5         58.09         88.84        17.69 o
   4   6   5         48.56         50.56        18.05 o
   5   6   5        188.16        163.02        22.05 o
  -5   7   5         16.04         46.75        20.51 o
  -4   7   5         50.91         62.10        15.94 o
  -3   7   5         27.86         37.45        16.45 o
  -2   7   5         84.70        197.16        71.01 o
  -1   7   5         29.64         42.86        11.25 o
   0   7   5        226.72        244.19        17.19 o
   1   7   5         29.51         42.92        21.81 o
   2   7   5         84.42        119.89        30.58 o
   3   7   5         27.96         48.52        23.92 o
   4   7   5         50.87         63.15        19.00 o
   5   7   5         16.18         16.88        20.07 o
  -4   8   5         36.07         20.09        16.08 o
  -3   8   5        236.83        241.34        26.29 o
  -2   8   5        149.41        219.74        26.84 o
  -1   8   5        137.22        146.77        17.48 o
   0   8   5         17.80         33.95        16.53 o
   1   8   5        137.40        116.59        24.55 o
   2   8   5        149.31        197.29        19.00 o
   3   8   5        237.41        230.38        21.87 o
   4   8   5         36.19         45.90        19.29 o
  -4   9   5         57.80         70.98        17.47 o
  -3   9   5          7.94         31.54        15.67 o
  -2   9   5          5.94         10.18        12.92 o
  -1   9   5         66.01         70.28        17.06 o
   0   9   5       2062.03       1929.14        34.82 o
   1   9   5         65.99         83.02        19.45 o
   2   9   5          5.96         17.59        23.30 o
   3   9   5          7.86         22.09        18.92 o
   4   9   5         58.33         84.29        20.84 o
  -3  10   5         57.92         62.52        17.00 o
  -2  10   5        186.89        212.24        23.41 o
  -1  10   5         80.34         95.47        19.05 o
   0  10   5          2.73         13.86        17.84 o
   1  10   5         80.43         87.76        18.47 o
   2  10   5        186.83        175.27        27.61 o
   3  10   5         57.72         77.58        24.57 o
  -2  11   5         39.69         47.96        19.01 o
  -1  11   5        159.88        168.12        20.87 o
   0  11   5          3.54          5.05        18.78 o
   1  11   5        160.23        170.63        21.60 o
   2  11   5         39.83         68.27        23.63 o
   1   0   6        178.41        176.63         5.91 o
   2   0   6         14.15         20.13         4.92 o
   3   0   6        326.75        299.77         8.94 o
   4   0   6         93.68         95.98         9.49 o
   5   0   6          0.23         18.78        11.19 o
   6   0   6         42.60         40.33        13.67 o
  -6   1   6        125.78        130.59        16.43 o
  -5   1   6        142.77        115.36        13.52 o
  -4   1   6        356.30        337.64        11.71 o
  -3   1   6        671.19        682.30        11.67 o
  -2   1   6       1111.79       1175.35        12.65 o
  -1   1   6       1730.65       1777.98        11.42 o
   0   1   6       6173.49       5883.35        32.12 o
   1   1   6       1726.07       1733.11        14.36 o
   2   1   6       1111.45       1162.38        12.64 o
   3   1   6        671.25        681.85        12.83 o
   4   1   6        355.70        330.84        12.84 o
   5   1   6        143.39        152.97        12.87 o
   6   1   6        125.62        123.94        19.91 o
  -6   2   6         19.53         72.07        18.82 o
  -5   2   6        181.98        191.19        22.86 o
  -4   2   6         77.06         84.13        10.34 o
  -3   2   6        924.56        948.48        16.41 o
  -2   2   6        639.71        688.16        13.23 o
  -1   2   6       4318.73       4277.44        23.67 o
   0   2   6        269.13        254.71         7.69 o
   1   2   6       4321.02       4235.46        35.17 o
   2   2   6        640.96        668.07        11.26 o
   3   2   6        924.94        947.30        15.97 o
   4   2   6         77.09         72.07        11.51 o
   5   2   6        182.48        216.68        21.06 o
   6   2   6         19.74         85.35        20.18 o
  -6   3   6         35.73         46.23        19.99 o
  -5   3   6        496.98        494.57        25.29 o
  -4   3   6        109.67        109.06        13.53 o
  -3   3   6         10.83         13.47        10.70 o
  -2   3   6       1168.92       1215.84        18.06 o
  -1   3   6       1460.10       1538.71        27.05 o
   0   3   6         20.88         32.65         6.43 o
   1   3   6       1459.94       1506.95        18.74 o
   2   3   6       1170.79       1159.14        13.57 o
   3   3   6         10.78         14.62         7.96 o
   4   3   6        109.63        110.15        16.93 o
   5   3   6        496.97        490.24        24.78 o
   6   3   6         35.79         41.82        18.96 o
  -5   4   6        318.25        281.97        22.63 o
  -4   4   6         47.84         49.34        13.03 o
  -3   4   6        110.30        113.35        12.79 o
  -2   4   6        313.43        355.65        14.79 o
  -1   4   6       1363.60       1379.62        24.66 o
   0   4   6          0.02          1.45         6.44 o
   1   4   6       1364.28       1340.80        16.88 o
   2   4   6        313.20        310.41        12.24 o
   3   4   6        110.52        125.18        16.21 o
   4   4   6         47.93         60.19        16.36 o
   5   4   6        318.43        290.33        22.66 o
  -5   5   6         34.48         54.49        27.42 o
  -4   5   6        225.85        203.05        16.00 o
  -3   5   6        151.08        140.88        14.09 o
  -2   5   6        210.85        200.98        13.23 o
  -1   5   6         51.24         53.15         9.01 o
   0   5   6        704.73        772.53        14.02 o
   1   5   6         51.42         48.52         3.66 o
   2   5   6        210.90        206.99        16.19 o
   3   5   6        151.31        156.02        17.58 o
   4   5   6        226.13        193.71        19.66 o
   5   5   6         34.40         82.19        19.34 o
  -5   6   6         39.41         51.86        18.98 o
  -4   6   6        204.33        203.47        16.80 o
  -3   6   6        824.52        792.00        22.30 o
  -2   6   6        481.98        464.12        19.30 o
  -1   6   6         65.44         71.46        10.38 o
   0   6   6         46.03         35.48         8.27 o
   1   6   6         65.14         78.63        18.52 o
   2   6   6        481.12        451.66        21.21 o
   3   6   6        823.79        794.47        26.75 o
   4   6   6        203.89        195.66        22.01 o
   5   6   6         39.39         57.36        20.08 o
  -5   7   6        136.04        130.71        22.87 o
  -4   7   6        294.01        280.33        19.31 o
  -3   7   6        126.15        103.99        15.41 o
  -2   7   6        297.78        293.33        16.84 o
  -1   7   6        305.50        290.50        13.97 o
   0   7   6          8.76         23.66        14.68 o
   1   7   6        305.20        302.60        24.93 o
   2   7   6        297.61        295.23        20.58 o
   3   7   6        126.05        106.03        18.21 o
   4   7   6        293.97        295.89        27.40 o
   5   7   6        135.97        114.65        21.30 o
  -4   8   6         18.12         11.64        15.59 o
  -3   8   6         53.92         84.52        17.95 o
  -2   8   6        695.37        666.31        19.49 o
  -1   8   6        270.58        302.49        16.17 o
   0   8   6        299.49        310.78        19.39 o
   1   8   6        270.64        284.63        26.01 o
   2   8   6        695.49        670.83        25.46 o
   3   8   6         54.05         83.39        28.16 o
   4   8   6         18.08         29.53        17.52 o
  -4   9   6        127.73        157.21        18.45 o
  -3   9   6        218.32        213.93        18.25 o
  -2   9   6         86.17         85.38        13.72 o
  -1   9   6        272.03        272.27        19.39 o
   0   9   6        107.93        206.36        37.24 o
   1   9   6        271.68        265.30        22.49 o
   2   9   6         86.01         86.30        25.96 o
   3   9   6        218.28        222.08        22.23 o
   4   9   6        127.77        125.28        21.23 o
  -3  10   6         91.88        116.53        18.31 o
  -2  10   6         34.88         56.03        17.15 o
  -1  10   6        130.01        141.28        19.20 o
   0  10   6         32.08         27.05        18.17 o
   1  10   6        130.40        139.50        19.64 o
   2  10   6         34.82         31.67        25.76 o
   3  10   6         92.43        122.92        27.52 o
  -2  11   6        298.84        327.15        23.58 o
  -1  11   6         93.65         93.93        18.94 o
   0  11   6          8.89         13.75        17.99 o
   1  11   6         93.78        102.56        19.80 o
   2  11   6        298.53        326.66        37.24 o
   1   0   7       2136.49       1987.96        12.61 o
   2   0   7        622.42        613.55         8.56 o
   3   0   7         23.73         17.78         6.44 o
   4   0   7         58.70         74.94         9.56 o
   5   0   7        466.41        469.24        15.99 o
   6   0   7        116.82        137.86        18.09 o
  -6   1   7        119.52        105.20        20.30 o
  -5   1   7        135.66        145.37        14.08 o
  -4   1   7        265.09        286.34        11.28 o
  -3   1   7        206.57        216.17         8.50 o
  -2   1   7       3915.97       4128.41        21.61 o
  -1   1   7      15999.98      15388.66        41.43 o
   0   1   7        162.47        183.44         5.53 o
   1   1   7      15997.81      14989.30       103.49 o
   2   1   7       3915.16       4060.98        22.25 o
   3   1   7        207.73        208.93         9.45 o
   4   1   7        265.60        285.73        12.43 o
   5   1   7        135.85        162.87        12.99 o
   6   1   7        119.33        114.17        20.32 o
  -6   2   7        736.36        751.75        29.46 o
  -5   2   7        181.41        192.84        19.76 o
  -4   2   7        229.11        227.79        13.39 o
  -3   2   7         45.59         34.50         8.96 o
  -2   2   7        269.15        255.60         9.93 o
  -1   2   7       1692.07       1681.11        20.54 o
   0   2   7       6179.01       5761.62        24.12 o
   1   2   7       1691.21       1648.67        14.30 o
   2   2   7        268.97        241.63         8.66 o
   3   2   7         45.51         35.55         8.83 o
   4   2   7        229.42        212.86        12.82 o
   5   2   7        180.90        187.27        20.21 o
   6   2   7        737.01        689.15        29.39 o
  -6   3   7         56.18         55.76        20.66 o
  -5   3   7        155.18        161.79        20.11 o
  -4   3   7         95.99        101.45        13.80 o
  -3   3   7        191.72        227.32        13.13 o
  -2   3   7         55.27         72.83         9.38 o
  -1   3   7        155.93        147.56         8.87 o
   0   3   7        981.42        992.54        12.68 o
   1   3   7        156.21        152.98         5.39 o
   2   3   7         55.02         64.71         6.59 o
   3   3   7        191.55        199.29        10.34 o
   4   3   7         96.12         96.45        21.02 o
   5   3   7        154.34        167.38        20.08 o
   6   3   7         55.91         74.72        21.15 o
  -5   4   7        151.86        138.01        20.20 o
  -4   4   7          4.91         13.70        12.30 o
  -3   4   7        106.47        119.70        12.87 o
  -2   4   7        850.45        900.65        17.73 o
  -1   4   7         74.04         78.27         9.18 o
   0   4   7       1110.35       1174.65        15.20 o
   1   4   7         73.98         72.56         4.54 o
   2   4   7        852.37        839.08        11.31 o
   3   4   7        106.35        107.98        15.81 o
   4   4   7          5.03         15.67        16.31 o
   5   4   7        151.91        165.21        20.96 o
  -5   5   7        339.97        306.25        24.85 o
  -4   5   7        218.17        248.30        16.68 o
  -3   5   7         37.02         45.13        13.06 o
  -2   5   7         98.59         92.12        14.17 o
  -1   5   7        326.21        326.60        11.60 o
   0   5   7         27.94         27.95         7.46 o
   1   5   7        326.20        308.31         6.27 o
   2   5   7         98.70        103.12        14.60 o
   3   5   7         37.03         44.77        15.99 o
   4   5   7        218.37        229.23        20.89 o
   5   5   7        339.79        331.96        23.92 o
  -5   6   7         22.31         30.92        19.34 o
  -4   6   7         38.54         52.20        15.15 o
  -3   6   7         50.51        126.78        53.56 o
  -2   6   7         99.49        103.49        13.91 o
  -1   6   7          3.14          9.56         9.90 o
   0   6   7         36.07         41.86         8.58 o
   1   6   7          3.07         12.02        17.61 o
   2   6   7         99.41         87.63        16.17 o
   3   6   7         50.64         91.06        21.09 o
   4   6   7         38.44         72.60        18.43 o
   5   6   7         22.50         34.58        27.76 o
  -5   7   7         38.71         34.48        21.35 o
  -4   7   7        171.48        173.14        16.74 o
  -3   7   7          0.10         15.27        14.12 o
  -2   7   7        187.85        203.86        17.29 o
  -1   7   7        431.83        404.76        14.04 o
   0   7   7          0.19          9.26        14.50 o
   1   7   7        432.37        434.08        27.39 o
   2   7   7        188.13        179.41        19.09 o
   3   7   7          0.11         21.64        23.02 o
   4   7   7        171.39        178.44        21.86 o
   5   7   7         38.47         44.99        19.90 o
  -4   8   7         62.17         37.54        16.05 o
  -3   8   7        397.26        384.28        20.10 o
  -2   8   7         74.31        109.74        20.67 o
  -1   8   7        539.81        537.54        15.91 o
   0   8   7        399.47        438.55        21.43 o
   1   8   7        538.86        509.08        30.11 o
   2   8   7         74.29         82.78        23.90 o
   3   8   7        396.80        365.97        23.57 o
   4   8   7         61.90         66.14        18.95 o
  -4   9   7          3.49         29.13        17.00 o
  -3   9   7         37.25         51.47        14.39 o
  -2   9   7        109.90        119.86        14.37 o
  -1   9   7         61.23         78.34        17.92 o
   0   9   7        624.81        606.73        23.69 o
   1   9   7         61.14         65.20        23.24 o
   2   9   7        109.62        136.50        25.11 o
   3   9   7         36.99         36.93        23.69 o
   4   9   7          3.60        -25.65        24.69 o
  -3  10   7        209.12        204.97        19.72 o
  -2  10   7        100.50         87.15        17.75 o
  -1  10   7          6.13          9.39        17.37 o
   0  10   7         34.61         28.66        18.15 o
   1  10   7          6.12         16.89        17.83 o
   2  10   7        100.52         97.29        26.33 o
   3  10   7        208.96        175.45        29.02 o
  -2  11   7         70.39         91.58        19.30 o
  -1  11   7          7.66          2.47        18.43 o
   0  11   7         18.31          4.51        18.22 o
   1  11   7          7.66         39.31        17.89 o
   2  11   7         70.38         85.48        24.54 o
   0   0   8      26519.08      24344.64        56.55 o
   1   0   8        337.30        292.56         8.75 o
   2   0   8        832.49        817.47        10.02 o
   3   0   8         45.39         48.34         6.74 o
   4   0   8       1711.34       1740.16        19.62 o
   5   0   8         92.44         96.57        12.48 o
   6   0   8        401.56        362.97        21.41 o
  -6   1   8          8.84         20.58        18.91 o
  -5   1   8        626.52        618.87        21.64 o
  -4   1   8        632.35        647.88        13.90 o
  -3   1   8        559.54        564.67        11.75 o
  -2   1   8        686.77        693.67        11.30 o
  -1   1   8       1695.35       1688.35        12.36 o
   0   1   8       1230.60       1104.24        10.35 o
   1   1   8       1694.17       1663.55        20.06 o
   2   1   8        688.15        681.83        12.05 o
   3   1   8        559.15        552.45        12.07 o
   4   1   8        632.35        653.46        15.40 o
   5   1   8        626.36        626.47        17.23 o
   6   1   8          8.63         23.28        18.52 o
  -6   2   8         66.06        137.64        27.32 o
  -5   2   8         49.98         52.79        16.21 o
  -4   2   8        293.73        312.05        14.06 o
  -3   2   8        199.75        222.71        12.62 o
  -2   2   8       1345.68       1426.01        17.43 o
  -1   2   8        564.16        565.40        10.54 o
   0   2   8        127.60        127.10         7.11 o
   1   2   8        563.56        564.36        10.00 o
   2   2   8       1346.55       1378.22        15.62 o
   3   2   8        199.31        209.69        10.66 o
   4   2   8        294.31        290.71        13.81 o
   5   2   8         49.65         73.99        18.50 o
   6   2   8         65.73         92.13        20.58 o
  -6   3   8        270.66        241.17        32.71 o
  -5   3   8        216.24        209.24        20.96 o
  -4   3   8        384.64        377.95        16.85 o
  -3   3   8       1267.31       1351.92        21.80 o
  -2   3   8        469.84        499.11        13.05 o
  -1   3   8       3913.00       4001.13        23.46 o
   0   3   8         14.98         18.38         6.49 o
   1   3   8       3913.69       3943.36        30.59 o
   2   3   8        469.65        499.32        11.17 o
   3   3   8       1269.10       1305.82        18.31 o
   4   3   8        384.82        391.48        21.13 o
   5   3   8        216.23        197.44        20.33 o
   6   3   8        271.13        255.15        23.40 o
  -5   4   8         81.73         89.57        19.49 o
  -4   4   8        169.02        186.10        14.76 o
  -3   4   8        200.18        242.41        24.29 o
  -2   4   8         10.46         10.26         9.55 o
  -1   4   8       1431.98       1475.84        19.18 o
   0   4   8        110.96        116.61         8.15 o
   1   4   8       1432.34       1448.29        12.33 o
   2   4   8         10.47         15.80         4.88 o
   3   4   8        200.41        214.10        17.49 o
   4   4   8        169.41        163.27        18.90 o
   5   4   8         81.97         94.65        19.13 o
  -5   5   8        202.83        178.67        22.48 o
  -4   5   8        529.40        524.79        24.20 o
  -3   5   8        281.89        271.34        15.56 o
  -2   5   8        121.03        126.96        12.11 o
  -1   5   8        876.82        892.06        15.74 o
   0   5   8          9.01          5.38         7.23 o
   1   5   8        877.66        874.26        10.23 o
   2   5   8        121.03        126.65        15.11 o
   3   5   8        281.57        275.04        19.50 o
   4   5   8        528.92        516.58        25.19 o
   5   5   8        203.30        187.45        21.77 o
  -5   6   8         26.06         19.13        18.65 o
  -4   6   8        469.86        447.30        20.05 o
  -3   6   8        600.36        610.47        20.41 o
  -2   6   8        165.99        168.79        16.08 o
  -1   6   8        143.40        148.25        11.26 o
   0   6   8        552.83        585.66        14.29 o
   1   6   8        143.14        138.56        20.17 o
   2   6   8        165.46        179.64        21.16 o
   3   6   8        600.53        605.98        30.03 o
   4   6   8        468.71        453.36        24.38 o
   5   6   8         26.13         16.95        19.35 o
  -5   7   8          5.25         32.83        20.61 o
  -4   7   8          4.45          4.69        14.57 o
  -3   7   8        368.45        360.80        18.88 o
  -2   7   8         89.23        102.84        13.12 o
  -1   7   8        380.79        352.22        13.47 o
   0   7   8        791.35        777.32        27.15 o
   1   7   8        380.15        361.20        25.64 o
   2   7   8         88.93        112.87        23.40 o
   3   7   8        368.48        380.38        22.46 o
   4   7   8          4.39         10.42        18.13 o
   5   7   8          5.20         28.17        19.66 o
  -4   8   8         29.97         29.86        15.50 o
  -3   8   8         33.65         43.36        15.20 o
  -2   8   8        429.79        413.27        17.15 o
  -1   8   8        149.44        197.04        29.64 o
   0   8   8        797.46        849.57        24.86 o
   1   8   8        149.38        175.00        24.94 o
   2   8   8        429.75        395.13        28.34 o
   3   8   8         33.76         52.36        23.74 o
   4   8   8         30.24         43.61        24.44 o
  -3   9   8         15.61         29.12        14.21 o
  -2   9   8        182.74        177.70        14.95 o
  -1   9   8        291.80        268.77        19.57 o
   0   9   8        186.54        188.77        21.64 o
   1   9   8        292.26        256.15        41.90 o
   2   9   8        182.89        178.15        26.32 o
   3   9   8         15.61         41.85        24.72 o
  -3  10   8         30.72         39.00        18.74 o
  -2  10   8         20.69         40.25        17.01 o
  -1  10   8          8.67          5.78        17.30 o
   0  10   8          1.15         -5.67        17.97 o
   1  10   8          8.55         13.69        17.58 o
   2  10   8         20.62         22.59        24.50 o
   3  10   8         30.59         29.53        25.94 o
  -1  11   8         20.65         21.22        18.76 o
   0  11   8         89.95         85.26        19.33 o
   1  11   8         20.66         42.17        18.29 o
   1   0   9        958.01        954.35        12.63 o
   2   0   9          1.53          5.32         4.70 o
   3   0   9       1239.83       1315.42        14.36 o
   4   0   9       1166.86       1222.44        19.47 o
   5   0   9         79.08         79.84        11.63 o
   6   0   9         28.47         57.82        16.80 o
  -6   1   9         27.43         29.88        18.96 o
  -5   1   9        506.93        529.76        20.52 o
  -4   1   9         19.14         27.56        11.53 o
  -3   1   9        320.17        305.97         9.83 o
  -2   1   9        154.88        169.58         6.87 o
  -1   1   9       3450.33       3355.29        12.82 o
   0   1   9      10381.76       9604.65        28.44 o
   1   1   9       3450.77       3359.90        21.25 o
   2   1   9        155.31        156.84         9.58 o
   3   1   9        319.82        299.61        10.08 o
   4   1   9         18.98         22.76         9.77 o
   5   1   9        506.18        483.20        15.90 o
   6   1   9         27.46         15.40        23.00 o
  -6   2   9         22.59         28.23        24.34 o
  -5   2   9        102.83        103.94        18.31 o
  -4   2   9        233.45        239.15        17.43 o
  -3   2   9       1036.72       1090.26        16.88 o
  -2   2   9       5091.62       5247.87        34.63 o
  -1   2   9        694.78        654.86         9.57 o
   0   2   9         15.58         26.05         6.33 o
   1   2   9        694.46        669.44        10.99 o
   2   2   9       5092.85       5184.94        28.95 o
   3   2   9       1035.61       1076.26        17.36 o
   4   2   9        233.83        225.72        13.44 o
   5   2   9        102.81        144.40        19.78 o
   6   2   9         22.69         64.28        20.49 o
  -6   3   9        275.15        233.63        32.44 o
  -5   3   9         75.02         68.37        18.03 o
  -4   3   9         57.35         59.18        15.15 o
  -3   3   9         66.07         79.43        11.59 o
  -2   3   9         92.62        120.98         9.58 o
  -1   3   9        796.50        789.99        13.95 o
   0   3   9       2953.76       2903.91        20.75 o
   1   3   9        795.29        765.12         9.76 o
   2   3   9         92.30        101.56         7.35 o
   3   3   9         66.15         63.75         9.35 o
   4   3   9         57.86         85.70        17.44 o
   5   3   9         74.93         68.13        18.42 o
   6   3   9        275.59        273.80        24.21 o
  -5   4   9        172.38        198.78        20.69 o
  -4   4   9        114.09        124.39        14.28 o
  -3   4   9        421.66        398.80        15.61 o
  -2   4   9         38.13         48.23         9.74 o
  -1   4   9        230.73        235.71         9.90 o
   0   4   9          2.37          7.09         6.83 o
   1   4   9        229.68        219.35         6.70 o
   2   4   9         37.92         43.85         5.51 o
   3   4   9        420.17        389.46        19.99 o
   4   4   9        113.93        123.30        18.16 o
   5   4   9        172.33        206.16        21.60 o
  -5   5   9        100.87        103.39        20.36 o
  -4   5   9        675.10        659.34        21.50 o
  -3   5   9         65.55         96.96        14.22 o
  -2   5   9         34.34         36.54        10.91 o
  -1   5   9        665.10        756.23        14.98 o
   0   5   9          1.86          3.72         7.39 o
   1   5   9        665.52        725.79         9.93 o
   2   5   9         34.34         37.04        13.92 o
   3   5   9         65.65         87.49        16.86 o
   4   5   9        675.60        654.96        26.78 o
   5   5   9        100.77        105.38        20.00 o
  -5   6   9         56.68         76.10        19.11 o
  -4   6   9         41.46         56.07        15.16 o
  -3   6   9        342.95        383.91        30.19 o
  -2   6   9        381.91        405.66        16.72 o
  -1   6   9         15.83         18.75         9.82 o
   0   6   9         90.09        105.16         9.80 o
   1   6   9         15.91         15.12        17.52 o
   2   6   9        381.85        401.46        25.99 o
   3   6   9        343.69        372.19        22.08 o
   4   6   9         41.54         49.02        18.10 o
   5   6   9         56.71         50.78        19.54 o
  -5   7   9          9.02         47.83        21.38 o
  -4   7   9         16.71          1.53        16.73 o
  -3   7   9        293.49        342.21        26.07 o
  -2   7   9         31.60         38.91        12.73 o
  -1   7   9         47.98         44.29        10.56 o
   0   7   9          2.95          2.62        16.59 o
   1   7   9         47.84         50.18        20.27 o
   2   7   9         31.44         22.48        21.16 o
   3   7   9        293.50        315.93        22.31 o
   4   7   9         16.78         32.76        19.77 o
   5   7   9          9.11         37.02        24.76 o
  -4   8   9         49.10         39.75        18.40 o
  -3   8   9          0.42         -4.28        14.21 o
  -2   8   9        183.29        206.85        18.42 o
  -1   8   9        765.68        720.77        17.22 o
   0   8   9        342.16        363.31        29.51 o
   1   8   9        765.70        737.15        33.61 o
   2   8   9        183.16        204.88        25.32 o
   3   8   9          0.40         17.04        22.61 o
   4   8   9         49.06         43.40        24.56 o
  -3   9   9        322.95        308.49        20.13 o
  -2   9   9         53.17         75.84        13.17 o
  -1   9   9        300.82        293.06        20.42 o
   0   9   9        167.71        151.34        18.41 o
   1   9   9        300.44        297.95        28.04 o
   2   9   9         53.24         70.15        31.48 o
   3   9   9        322.50        308.23        30.39 o
  -3  10   9          6.34         22.13        16.62 o
  -2  10   9         82.11        101.28        17.63 o
  -1  10   9         40.26         48.96        17.46 o
   0  10   9         70.67         88.32        18.74 o
   1  10   9         40.13         63.74        21.53 o
   2  10   9         81.95         70.00        23.72 o
   3  10   9          6.32          9.74        25.25 o
  -1  11   9        138.92        116.52        19.58 o
   0  11   9         86.37        104.61        19.71 o
   1  11   9        139.03        149.64        20.10 o
   0   0  10      12951.00      12377.37        33.34 o
   1   0  10        578.35        602.90        11.10 o
   2   0  10        434.44        410.49         7.55 o
   3   0  10        272.63        264.32         9.02 o
   4   0  10        869.59        911.01        20.91 o
   5   0  10        314.76        318.76        16.15 o
   6   0  10        102.77         90.22        17.10 o
  -6   1  10         22.31         27.56        19.15 o
  -5   1  10        190.02        213.06        15.03 o
  -4   1  10        169.78        198.72        13.74 o
  -3   1  10         35.70         35.93         7.66 o
  -2   1  10       2849.45       2907.21        28.44 o
  -1   1  10       1660.83       1631.00        10.78 o
   0   1  10       1878.16       1815.01        13.87 o
   1   1  10       1662.83       1629.72        15.93 o
   2   1  10       2851.66       2875.85        31.07 o
   3   1  10         35.61         39.38         7.86 o
   4   1  10        169.47        182.49        11.85 o
   5   1  10        190.11        206.54        14.90 o
   6   1  10         22.33         20.04        22.96 o
  -6   2  10        341.65        310.07        29.62 o
  -5   2  10        310.15        289.12        21.35 o
  -4   2  10          3.06         16.89        12.88 o
  -3   2  10         77.43        101.13         9.57 o
  -2   2  10        454.67        527.18        22.52 o
  -1   2  10        906.39        882.39        10.63 o
   0   2  10       1782.01       1707.07        15.55 o
   1   2  10        909.00        880.43        13.76 o
   2   2  10        454.33        485.22        12.31 o
   3   2  10         78.01         91.57         9.75 o
   4   2  10          3.05         12.21        11.17 o
   5   2  10        309.58        302.53        22.09 o
   6   2  10        341.43        321.72        30.78 o
  -6   3  10          6.90         18.46        30.13 o
  -5   3  10         58.91         65.98        17.48 o
  -4   3  10        322.63        334.01        19.52 o
  -3   3  10        168.04        185.78        12.36 o
  -2   3  10        536.00        540.55        13.50 o
  -1   3  10        689.11        698.06        11.46 o
   0   3  10         40.80         34.09         6.89 o
   1   3  10        689.29        706.68         9.95 o
   2   3  10        535.83        517.38        11.89 o
   3   3  10        166.95        162.77        10.39 o
   4   3  10        322.53        337.69        20.99 o
   5   3  10         59.02         72.97        18.74 o
   6   3  10          6.94         21.96        23.80 o
  -5   4  10        173.78        146.93        20.50 o
  -4   4  10        395.63        351.81        20.57 o
  -3   4  10        308.90        335.95        14.80 o
  -2   4  10        139.61        142.26        10.92 o
  -1   4  10        131.58        163.13         9.31 o
   0   4  10       1186.84       1224.75        16.77 o
   1   4  10        131.80        162.50         6.66 o
   2   4  10        139.81        143.90         7.24 o
   3   4  10        308.71        318.10        19.26 o
   4   4  10        394.55        333.24        21.05 o
   5   4  10        174.24        154.80        21.55 o
  -5   5  10        162.34        143.78        20.71 o
  -4   5  10        329.84        332.67        21.87 o
  -3   5  10        356.08        354.00        16.52 o
  -2   5  10        480.29        459.38        15.70 o
  -1   5  10         25.01         23.32         8.90 o
   0   5  10        498.62        489.34        15.58 o
   1   5  10         24.70         19.35         5.18 o
   2   5  10        479.57        470.04        14.71 o
   3   5  10        356.40        347.66        20.69 o
   4   5  10        329.38        320.45        22.79 o
   5   5  10        162.29        141.71        20.62 o
  -5   6  10         27.49         40.72        18.49 o
  -4   6  10         42.85         48.47        17.71 o
  -3   6  10        549.75        555.91        19.88 o
  -2   6  10         48.81         73.06        11.48 o
  -1   6  10         80.50         82.26         9.75 o
   0   6  10         13.38         11.30         9.01 o
   1   6  10         80.21         88.57        18.84 o
   2   6  10         48.87         53.20        20.41 o
   3   6  10        551.07        529.32        23.89 o
   4   6  10         42.83         38.07        17.64 o
   5   6  10         27.41         20.84        19.57 o
  -5   7  10        139.95        137.84        22.62 o
  -4   7  10        120.17        109.09        18.78 o
  -3   7  10        465.65        473.89        19.65 o
  -2   7  10        287.71        355.36        29.28 o
  -1   7  10        365.09        402.55        14.00 o
   0   7  10        750.56        736.79        30.44 o
   1   7  10        364.75        391.45        26.11 o
   2   7  10        287.06        342.15        31.14 o
   3   7  10        465.15        451.72        29.93 o
   4   7  10        119.96        109.51        24.96 o
   5   7  10        140.43        128.40        26.79 o
  -4   8  10        145.45        144.70        20.60 o
  -3   8  10         86.83         94.75        13.76 o
  -2   8  10         55.51         76.90        15.25 o
  -1   8  10         83.01        133.56        29.60 o
   0   8  10        169.41        159.17        17.78 o
   1   8  10         82.69         74.67        23.73 o
   2   8  10         55.20         76.33        22.42 o
   3   8  10         87.21         72.66        26.66 o
   4   8  10        145.11        137.71        27.30 o
  -3   9  10         87.01         96.67        15.18 o
  -2   9  10         17.65         30.53        11.44 o
  -1   9  10         33.10         74.16        17.38 o
   0   9  10          0.09         16.85        16.35 o
   1   9  10         33.18         59.98        23.25 o
   2   9  10         17.48         17.16        24.26 o
   3   9  10         86.93         84.03        25.87 o
  -3  10  10         59.36         56.04        17.44 o
  -2  10  10         49.29         61.35        17.19 o
  -1  10  10        221.21        158.82        18.67 o
   0  10  10        432.69        377.06        22.66 o
   1  10  10        221.13        184.23        22.45 o
   2  10  10         49.20         62.94        24.17 o
   3  10  10         58.94         81.38        26.91 o
  -1  11  10         11.11         37.20        18.67 o
   0  11  10         11.18          0.57        18.02 o
   1  11  10         11.12         23.00        18.55 o
   1   0  11       4014.64       3952.89        34.02 o
   2   0  11        419.46        436.30         9.94 o
   3   0  11         22.55         13.77         8.40 o
   4   0  11        825.73        812.14        18.79 o
   5   0  11        694.88        694.63        20.12 o
   6   0  11         43.95         52.45        16.69 o
  -6   1  11         71.17         45.96        18.94 o
  -5   1  11         95.18        109.74        13.98 o
  -4   1  11        806.31        786.85        18.84 o
  -3   1  11        436.43        446.54        10.80 o
  -2   1  11        742.97        823.68        10.43 o
  -1   1  11       1706.06       1654.72        10.88 o
   0   1  11        884.01        856.66        10.64 o
   1   1  11       1706.64       1668.51        17.22 o
   2   1  11        743.41        807.73        15.10 o
   3   1  11        436.57        440.10        12.51 o
   4   1  11        805.32        785.37        18.14 o
   5   1  11         95.56         90.67        14.99 o
   6   1  11         71.29         58.79        24.41 o
  -6   2  11         93.89        140.97        49.97 o
  -5   2  11        112.49        111.91        17.64 o
  -4   2  11        619.78        630.84        20.00 o
  -3   2  11        934.18        978.67        16.16 o
  -2   2  11        998.64        981.96        17.21 o
  -1   2  11       1091.93       1133.61        11.68 o
   0   2  11       7758.01       7308.18        61.81 o
   1   2  11       1092.05       1134.25        14.34 o
   2   2  11        997.40        966.73        15.78 o
   3   2  11        934.70        948.13        18.50 o
   4   2  11        619.49        622.92        17.48 o
   5   2  11        112.71        109.65        23.08 o
   6   2  11         94.11        118.35        26.25 o
  -6   3  11         18.22         37.27        28.90 o
  -5   3  11         31.11         42.49        16.86 o
  -4   3  11        282.51        305.66        19.19 o
  -3   3  11       1217.78       1282.33        24.86 o
  -2   3  11        970.66       1044.92        16.83 o
  -1   3  11       1087.27       1060.87        13.50 o
   0   3  11         86.69         93.91         7.55 o
   1   3  11       1086.87       1058.01        12.17 o
   2   3  11        970.22       1020.38        20.30 o
   3   3  11       1218.18       1235.42        18.63 o
   4   3  11        282.44        303.07        23.94 o
   5   3  11         31.21         25.63        18.10 o
   6   3  11         18.24         46.14        24.38 o
  -5   4  11         13.95         31.35        18.50 o
  -4   4  11        238.30        255.26        19.18 o
  -3   4  11        302.25        340.21        16.87 o
  -2   4  11        309.06        339.90        13.12 o
  -1   4  11        305.46        294.65        10.36 o
   0   4  11       3907.51       4018.57        32.03 o
   1   4  11        304.53        292.93         8.11 o
   2   4  11        308.89        327.76         9.13 o
   3   4  11        302.36        319.76        19.41 o
   4   4  11        238.68        252.57        20.20 o
   5   4  11         14.02         24.51        18.22 o
  -5   5  11         26.54         15.77        18.59 o
  -4   5  11         34.32         68.30        18.08 o
  -3   5  11         70.50         90.85        13.91 o
  -2   5  11        128.52        142.17        19.59 o
  -1   5  11         47.09         44.44         9.03 o
   0   5  11        111.97        129.18         9.86 o
   1   5  11         47.01         40.67         5.95 o
   2   5  11        128.33        125.11        11.58 o
   3   5  11         70.35         66.53        20.75 o
   4   5  11         34.64         55.94        18.49 o
   5   5  11         26.60         28.24        21.66 o
  -5   6  11        166.10        134.61        20.47 o
  -4   6  11        222.25        199.59        21.67 o
  -3   6  11        290.94        334.77        17.82 o
  -2   6  11        123.13        150.27        12.39 o
  -1   6  11         70.57         62.84         9.72 o
   0   6  11         69.60         66.56         9.59 o
   1   6  11         70.88         73.41        18.82 o
   2   6  11        123.19        121.89        21.38 o
   3   6  11        290.93        353.99        30.91 o
   4   6  11        222.75        213.15        25.81 o
   5   6  11        166.12        141.02        26.04 o
  -4   7  11         53.80         54.10        18.08 o
  -3   7  11         67.76         98.93        15.82 o
  -2   7  11       1779.31       1758.07        26.06 o
  -1   7  11        295.55        284.38        13.20 o
   0   7  11        183.54        211.72        23.48 o
   1   7  11        296.29        284.50        24.94 o
   2   7  11       1778.85       1715.82        68.53 o
   3   7  11         67.76         64.05        22.75 o
   4   7  11         53.76         45.18        23.20 o
  -4   8  11         17.51         29.00        18.47 o
  -3   8  11        416.11        398.16        17.72 o
  -2   8  11        187.87        225.55        26.58 o
  -1   8  11        621.64        605.01        16.27 o
   0   8  11         89.01         82.47        16.30 o
   1   8  11        622.10        589.65        37.47 o
   2   8  11        187.79        216.10        26.40 o
   3   8  11        416.34        403.91        32.13 o
   4   8  11         17.59         45.38        24.25 o
  -3   9  11         29.45         17.92        13.86 o
  -2   9  11         29.47         41.88        11.90 o
  -1   9  11        204.12        195.25        19.24 o
   0   9  11        203.56        209.92        18.50 o
   1   9  11        204.36        191.92        26.40 o
   2   9  11         29.56         38.26        23.42 o
   3   9  11         29.47         26.35        24.28 o
  -3  10  11        272.79        287.17        20.69 o
  -2  10  11         14.06         11.07        16.16 o
  -1  10  11          9.80          9.93        16.37 o
   0  10  11         13.92         38.39        20.66 o
   1  10  11          9.68         34.26        20.57 o
   2  10  11         13.93         28.92        24.54 o
   3  10  11        272.85        276.04        33.19 o
  -1  11  11          9.29          1.46        17.98 o
   0  11  11         57.79         57.29        18.80 o
   1  11  11          9.34         22.98        18.43 o
   0   0  12       3694.62       3549.66        21.32 o
   1   0  12       5728.76       5408.91        42.26 o
   2   0  12        763.40        809.12        13.32 o
   3   0  12         44.20         45.49         8.67 o
   4   0  12          1.38          9.82        11.04 o
   5   0  12        203.82        284.12        25.44 o
   6   0  12         78.63         74.51        19.97 o
  -6   1  12         15.84         13.94        19.33 o
  -5   1  12         80.47         75.84        16.30 o
  -4   1  12        387.77        378.97        15.36 o
  -3   1  12        428.97        439.78        10.70 o
  -2   1  12       2122.95       2269.55        15.54 o
  -1   1  12       2289.99       2213.77        26.18 o
   0   1  12       2657.36       2626.61        19.63 o
   1   1  12       2289.31       2243.38        22.83 o
   2   1  12       2122.59       2214.81        25.22 o
   3   1  12        429.63        441.62        15.10 o
   4   1  12        387.30        383.57        17.07 o
   5   1  12         80.30         70.00        14.87 o
   6   1  12         15.92         17.14        24.35 o
  -6   2  12         16.00         43.09        26.14 o
  -5   2  12         22.44         38.50        22.81 o
  -4   2  12        515.33        545.98        22.19 o
  -3   2  12        330.90        372.92        11.79 o
  -2   2  12        526.84        550.71        11.74 o
  -1   2  12       1932.68       1905.04        14.45 o
   0   2  12          0.02          5.34         6.25 o
   1   2  12       1931.30       1929.06        18.51 o
   2   2  12        525.77        538.95        13.00 o
   3   2  12        329.54        354.22        13.86 o
   4   2  12        515.51        520.49        18.69 o
   5   2  12         22.53         20.42        20.81 o
   6   2  12         16.04          9.49        23.97 o
  -6   3  12        167.00        238.58        40.45 o
  -5   3  12          2.92         26.69        25.39 o
  -4   3  12        553.84        583.80        22.89 o
  -3   3  12        302.64        323.86        13.61 o
  -2   3  12        676.38        672.95        14.44 o
  -1   3  12        563.65        576.86        11.06 o
   0   3  12       3048.45       3063.12        22.68 o
   1   3  12        564.34        576.34        10.21 o
   2   3  12        676.66        655.71        13.71 o
   3   3  12        303.02        283.86        13.01 o
   4   3  12        553.94        586.78        38.84 o
   5   3  12          2.90         11.63        22.97 o
   6   3  12        166.58        137.32        26.55 o
  -5   4  12        243.23        244.43        29.72 o
  -4   4  12          5.25         11.32        15.14 o
  -3   4  12        656.56        683.41        18.31 o
  -2   4  12       1115.32       1108.95        19.10 o
  -1   4  12       1935.61       1979.98        28.67 o
   0   4  12         94.45         92.76         8.66 o
   1   4  12       1934.82       1941.99        16.58 o
   2   4  12       1115.53       1081.16        14.11 o
   3   4  12        657.19        613.62        19.51 o
   4   4  12          5.20         13.71        19.24 o
   5   4  12        243.16        226.04        26.03 o
  -5   5  12        136.10        161.13        28.89 o
  -4   5  12        730.73        735.49        26.65 o
  -3   5  12        149.87        185.97        14.89 o
  -2   5  12        652.41        670.90        15.65 o
  -1   5  12         51.93         46.53         8.41 o
   0   5  12       3602.45       3711.40        29.54 o
   1   5  12         51.76         48.29         6.44 o
   2   5  12        650.99        622.10        17.66 o
   3   5  12        149.98        168.30        35.58 o
   4   5  12        730.19        659.92        32.94 o
   5   5  12        136.02        175.56        26.09 o
  -5   6  12        158.99        180.51        28.05 o
  -4   6  12        263.06        292.50        21.51 o
  -3   6  12        396.53        398.97        18.03 o
  -2   6  12        381.85        430.96        30.51 o
  -1   6  12         25.62         28.59         9.44 o
   0   6  12         16.73         17.60         9.34 o
   1   6  12         25.53         13.97        18.33 o
   2   6  12        381.81        386.01        52.79 o
   3   6  12        395.95        383.70        37.57 o
   4   6  12        263.56        293.02        27.88 o
   5   6  12        159.68        194.02        27.68 o
  -4   7  12        119.20        133.45        26.11 o
  -3   7  12        418.51        421.04        18.91 o
  -2   7  12        510.42        611.51        50.64 o
  -1   7  12        112.42        124.27        11.65 o
   0   7  12         69.97         71.44        20.97 o
   1   7  12        112.83        123.65        22.87 o
   2   7  12        511.11        545.81        32.72 o
   3   7  12        419.29        421.41        29.19 o
   4   7  12        119.19        230.24        73.05 o
  -4   8  12         43.16         37.60        18.40 o
  -3   8  12         63.36         73.56        13.87 o
  -2   8  12        809.32        826.71        24.47 o
  -1   8  12         29.31         62.21        20.64 o
   0   8  12         44.74         34.68        15.50 o
   1   8  12         29.36         38.56        21.43 o
   2   8  12        808.88        834.05        36.16 o
   3   8  12         63.33         77.56        25.17 o
   4   8  12         43.29         46.06        24.24 o
  -3   9  12         38.70         43.61        13.72 o
  -2   9  12         12.31         26.07        11.77 o
  -1   9  12        335.18        384.46        31.33 o
   0   9  12         24.00         34.51        16.64 o
   1   9  12        335.16        399.68        39.34 o
   2   9  12         12.35          1.93        22.42 o
   3   9  12         38.86         30.05        23.14 o
  -2  10  12         37.63         40.88        16.71 o
  -1  10  12         17.26         21.82        16.62 o
   0  10  12        395.19        328.78        21.51 o
   1  10  12         17.20         19.05        24.74 o
   2  10  12         37.58         27.09        24.65 o
  -1  11  12         12.14         14.65        18.60 o
   0  11  12        148.87        177.96        20.88 o
   1  11  12         12.25         16.09        18.74 o
   1   0  13       2454.83       2252.30        22.65 o
   2   0  13        395.17        350.40         9.32 o
   3   0  13          0.14          6.53         8.22 o
   4   0  13         96.23         96.92        12.12 o
   5   0  13        614.15        602.02        22.62 o
   6   0  13          0.03         24.12        16.68 o
  -6   1  13          7.71         26.89        19.49 o
  -5   1  13         90.81        104.16        17.04 o
  -4   1  13        112.04        123.03        12.69 o
  -3   1  13        290.74        303.06         9.42 o
  -2   1  13       2122.27       2144.82        14.72 o
  -1   1  13         45.19         46.44         4.05 o
   0   1  13         58.65         47.95         5.89 o
   1   1  13         45.31         48.91         7.42 o
   2   1  13       2121.20       2111.85        22.86 o
   3   1  13        290.60        298.70        14.06 o
   4   1  13        111.96        148.40        15.00 o
   5   1  13         90.94        115.55        15.48 o
   6   1  13          7.68          7.47        23.95 o
  -6   2  13         44.09         41.58        24.57 o
  -5   2  13        118.75        147.67        24.58 o
  -4   2  13        621.02        613.46        19.63 o
  -3   2  13        448.22        467.82        12.43 o
  -2   2  13        256.67        290.39         9.55 o
  -1   2  13       1589.34       1557.31        15.42 o
   0   2  13         17.93         17.54         6.26 o
   1   2  13       1591.65       1562.85        17.43 o
   2   2  13        256.67        269.88        10.82 o
   3   2  13        449.11        459.93        14.96 o
   4   2  13        621.46        619.45        19.59 o
   5   2  13        118.29        124.17        24.33 o
   6   2  13         43.98         45.98        23.95 o
  -5   3  13        254.78        295.06        40.37 o
  -4   3  13        166.65        193.22        21.55 o
  -3   3  13        344.78        365.16        13.91 o
  -2   3  13       1967.66       1926.18        21.66 o
  -1   3  13       1523.79       1566.76        18.22 o
   0   3  13        865.16        823.51        13.39 o
   1   3  13       1526.32       1542.68        15.44 o
   2   3  13       1968.98       1894.90        22.95 o
   3   3  13        344.42        357.85        13.97 o
   4   3  13        167.19        198.78        24.19 o
   5   3  13        254.30        258.39        26.94 o
  -5   4  13         90.34        100.12        27.71 o
  -4   4  13         66.31         46.59        15.80 o
  -3   4  13        126.44        143.35        13.14 o
  -2   4  13        513.83        509.27        13.07 o
  -1   4  13        287.81        313.46         9.65 o
   0   4  13         31.41         47.57         8.24 o
   1   4  13        287.91        308.98         8.81 o
   2   4  13        514.47        495.26        11.18 o
   3   4  13        126.49        123.31        13.95 o
   4   4  13         66.37         61.35        21.55 o
   5   4  13         90.27        119.61        25.94 o
  -5   5  13        142.74        181.47        41.36 o
  -4   5  13        105.93        176.49        52.97 o
  -3   5  13        631.33        676.07        19.67 o
  -2   5  13        199.21        222.85        11.94 o
  -1   5  13        112.29        106.28         9.00 o
   0   5  13        408.13        408.48        13.01 o
   1   5  13        112.40         91.39         7.24 o
   2   5  13        199.51        187.96        13.56 o
   3   5  13        630.29        643.93        51.89 o
   4   5  13        106.28        133.35        24.41 o
   5   5  13        142.74        132.07        35.24 o
  -5   6  13        202.83        175.25        27.75 o
  -4   6  13         48.75         57.71        16.64 o
  -3   6  13        125.48        149.08        14.97 o
  -2   6  13       1045.35       1109.88        20.47 o
  -1   6  13        213.61        207.95        11.25 o
   0   6  13        785.31        778.72        16.97 o
   1   6  13        213.82        200.60        21.06 o
   2   6  13       1045.99        990.48        34.25 o
   3   6  13        125.55        128.59        22.68 o
   4   6  13         48.85         49.09        26.79 o
   5   6  13        202.69        164.29        27.56 o
  -4   7  13        158.80        178.39        20.34 o
  -3   7  13         88.14        100.88        13.77 o
  -2   7  13        762.12        761.36        21.32 o
  -1   7  13        114.46        125.87        13.28 o
   0   7  13        265.29        277.04        24.62 o
   1   7  13        114.63        136.20        22.73 o
   2   7  13        762.72        769.83        68.82 o
   3   7  13         88.04        101.08        23.71 o
   4   7  13        159.06        146.46        26.13 o
  -4   8  13          1.73         11.81        18.02 o
  -3   8  13        148.41        142.17        14.91 o
  -2   8  13        505.36        544.00        19.94 o
  -1   8  13        103.40        133.33        20.27 o
   0   8  13         23.66         54.04        30.15 o
   1   8  13        103.75         95.79        22.69 o
   2   8  13        504.90        522.62        50.90 o
   3   8  13        148.37        155.44        26.08 o
   4   8  13          1.77         -1.31        24.34 o
  -3   9  13         46.46         37.58        14.34 o
  -2   9  13        158.58        139.79        13.54 o
  -1   9  13        643.92        582.65        31.69 o
   0   9  13        285.97        278.66        19.84 o
   1   9  13        644.18        630.57        35.21 o
   2   9  13        159.12        142.30        25.51 o
   3   9  13         46.29         78.22        25.30 o
  -2  10  13        100.34        117.74        18.44 o
  -1  10  13         51.42         43.18        17.27 o
   0  10  13         27.96         24.23        17.08 o
   1  10  13         51.32         70.23        25.42 o
   2  10  13        100.47        101.38        26.46 o
  -1  11  13          3.82          1.01        18.12 o
   0  11  13         10.83         19.31        18.89 o
   1  11  13          3.75         18.40        19.36 o
   0   0  14       3721.24       3572.52        32.96 o
   1   0  14        875.95        819.29        22.43 o
   2   0  14         49.56         50.57         6.42 o
   3   0  14        331.39        316.13        11.74 o
   4   0  14         60.79         63.80        11.47 o
   5   0  14          2.70         53.78        28.68 o
   6   0  14         34.97         38.52        16.86 o
  -6   1  14         12.92         23.15        19.80 o
  -5   1  14        276.78        247.60        18.83 o
  -4   1  14        462.52        438.34        15.99 o
  -3   1  14        178.98        165.30        10.54 o
  -2   1  14       1043.14       1119.86        11.52 o
  -1   1  14         65.30         61.67         4.02 o
   0   1  14        112.27        120.32         6.65 o
   1   1  14         65.20         62.09         7.79 o
   2   1  14       1043.01       1156.57        18.15 o
   3   1  14        178.98        154.61        12.68 o
   4   1  14        463.56        454.73        18.12 o
   5   1  14        276.83        252.89        17.57 o
   6   1  14         12.97         -8.66        24.61 o
  -6   2  14         76.49         69.02        26.26 o
  -5   2  14         43.70         74.50        43.77 o
  -4   2  14         32.53         66.59        14.41 o
  -3   2  14         58.28         68.77         8.42 o
  -2   2  14        475.27        486.45        11.11 o
  -1   2  14        397.71        404.69         7.98 o
   0   2  14        841.73        802.11        12.17 o
   1   2  14        397.71        415.70        10.01 o
   2   2  14        474.71        473.52        12.95 o
   3   2  14         58.46         62.72        11.16 o
   4   2  14         32.35         57.26        13.39 o
   5   2  14         43.61         46.41        26.19 o
   6   2  14         76.46         67.06        25.74 o
  -5   3  14        176.89        195.42        28.86 o
  -4   3  14        505.88        496.29        21.43 o
  -3   3  14        298.65        328.16        13.69 o
  -2   3  14       4102.21       4019.99        25.66 o
  -1   3  14       5639.90       5602.88        41.84 o
   0   3  14       1741.23       1741.44        21.71 o
   1   3  14       5642.13       5512.26        36.27 o
   2   3  14       4100.75       3912.41        30.31 o
   3   3  14        298.37        280.44        13.76 o
   4   3  14        505.14        456.30        28.29 o
   5   3  14        177.15        211.80        25.85 o
  -5   4  14         69.03        112.13        28.15 o
  -4   4  14         63.93         88.74        15.87 o
  -3   4  14        499.93        503.70        17.01 o
  -2   4  14         92.07        110.39         9.44 o
  -1   4  14        304.77        308.70         9.50 o
   0   4  14         75.70         97.11         8.96 o
   1   4  14        304.27        311.69         9.25 o
   2   4  14         91.96        105.87         8.43 o
   3   4  14        499.74        472.36        19.00 o
   4   4  14         63.68         79.13        21.75 o
   5   4  14         69.39         56.55        24.35 o
  -5   5  14        209.00        240.88        30.20 o
  -4   5  14        163.33        187.30        21.67 o
  -3   5  14        187.24        221.57        14.83 o
  -2   5  14         58.55         86.99        10.64 o
  -1   5  14        347.78        322.24        10.91 o
   0   5  14        214.85        190.21        10.90 o
   1   5  14        346.89        327.62         9.63 o
   2   5  14         58.22         75.19        12.57 o
   3   5  14        187.58        235.70        24.70 o
   4   5  14        163.77        146.13        24.60 o
   5   5  14        209.32        215.99        28.70 o
  -5   6  14         12.50         32.98        24.60 o
  -4   6  14        268.43        252.57        20.73 o
  -3   6  14        216.41        241.72        18.78 o
  -2   6  14        489.14        521.87        16.35 o
  -1   6  14        104.68        110.96        10.47 o
   0   6  14        348.65        361.17        14.00 o
   1   6  14        104.51        103.83        19.32 o
   2   6  14        489.43        498.06        32.23 o
   3   6  14        216.55        252.81        24.82 o
   4   6  14        267.64        247.08        28.07 o
   5   6  14         12.60         21.05        24.05 o
  -4   7  14        363.91        334.13        23.42 o
  -3   7  14        446.50        450.47        19.49 o
  -2   7  14        344.36        397.72        25.79 o
  -1   7  14       1327.12       1307.26        20.38 o
   0   7  14          7.84         -1.65        20.04 o
   1   7  14       1326.82       1291.94        39.26 o
   2   7  14        343.61        327.89        26.99 o
   3   7  14        447.22        459.16        31.26 o
   4   7  14        363.72        354.92        30.84 o
  -4   8  14         15.57         31.18        17.95 o
  -3   8  14         38.03         34.17        14.37 o
  -2   8  14        503.78        509.87        16.37 o
  -1   8  14        897.57        913.83        18.85 o
   0   8  14        848.26        770.86        26.69 o
   1   8  14        897.12        878.28        35.33 o
   2   8  14        504.40        465.06        30.65 o
   3   8  14         38.12         45.65        23.88 o
   4   8  14         15.64         12.53        25.13 o
  -3   9  14        106.33         90.74        15.90 o
  -2   9  14         34.58         31.28        12.12 o
  -1   9  14         71.60        129.72        28.46 o
   0   9  14         27.01         39.90        16.58 o
   1   9  14         71.80         88.55        24.31 o
   2   9  14         34.60         28.07        23.83 o
   3   9  14        105.91        108.29        26.44 o
  -2  10  14         14.40         37.45        16.36 o
  -1  10  14         36.71         41.69        16.99 o
   0  10  14          1.30         10.36        16.51 o
   1  10  14         36.69         33.92        25.27 o
   2  10  14         14.50         27.42        24.11 o
  -1  11  14         26.21         -1.01        17.72 o
   0  11  14         13.13         29.38        18.33 o
   1  11  14         26.29         32.84        18.68 o
   1   0  15       4041.83       3937.25        26.92 o
   2   0  15        216.02        216.46         7.91 o
   3   0  15        146.93        133.76         9.79 o
   4   0  15         51.66         49.68        14.33 o
   5   0  15        380.95        405.73        20.64 o
   6   0  15         85.80         83.19        17.70 o
  -6   1  15          8.87         27.89        19.84 o
  -5   1  15        125.92        133.20        16.92 o
  -4   1  15         99.26         96.92        15.71 o
  -3   1  15        190.16        193.02        10.94 o
  -2   1  15       2934.47       3033.34        22.50 o
  -1   1  15        440.71        429.28         8.42 o
   0   1  15       1015.47        998.96        12.36 o
   1   1  15        439.37        435.63        11.28 o
   2   1  15       2936.67       3002.96        27.64 o
   3   1  15        190.25        199.92        13.57 o
   4   1  15         98.90         80.80        13.88 o
   5   1  15        126.45        126.40        15.98 o
   6   1  15          8.78          5.67        25.83 o
  -6   2  15         21.72         62.79        25.78 o
  -5   2  15        378.13        391.31        30.06 o
  -4   2  15        639.67        620.16        19.92 o
  -3   2  15        392.35        428.82        15.07 o
  -2   2  15        139.89        151.37         6.90 o
  -1   2  15        255.83        262.58         7.07 o
   0   2  15        246.68        237.99         8.71 o
   1   2  15        256.84        278.93         9.18 o
   2   2  15        139.74        152.12        10.39 o
   3   2  15        392.67        414.76        15.38 o
   4   2  15        639.99        638.23        19.91 o
   5   2  15        378.75        367.90        29.87 o
   6   2  15         21.57         38.20        24.20 o
  -5   3  15        184.84        208.81        27.87 o
  -4   3  15        200.42        237.65        43.84 o
  -3   3  15       1312.18       1389.33        40.26 o
  -2   3  15        258.39        285.20        12.13 o
  -1   3  15        161.67        147.54         7.86 o
   0   3  15       1604.25       1607.72        18.21 o
   1   3  15        161.74        152.06         8.37 o
   2   3  15        257.73        281.46        11.87 o
   3   3  15       1311.98       1320.49        37.79 o
   4   3  15        200.34        235.58        17.59 o
   5   3  15        184.89        189.38        26.27 o
  -5   4  15        294.71        331.60        32.13 o
  -4   4  15        430.92        460.59        22.07 o
  -3   4  15         22.88         36.71        11.48 o
  -2   4  15        224.54        220.21        10.42 o
  -1   4  15        268.98        260.35        10.15 o
   0   4  15         81.88         60.73         8.62 o
   1   4  15        268.91        251.28         9.04 o
   2   4  15        224.59        225.04         9.88 o
   3   4  15         22.87         35.20        13.56 o
   4   4  15        431.18        426.01        28.13 o
   5   4  15        294.75        275.98        28.46 o
  -5   5  15         95.27        151.05        29.04 o
  -4   5  15        187.59        199.12        19.42 o
  -3   5  15         28.03         36.10        12.33 o
  -2   5  15        307.31        374.35        19.92 o
  -1   5  15        141.37        153.22         9.75 o
   0   5  15        140.01        120.45         9.90 o
   1   5  15        141.43        143.61         8.33 o
   2   5  15        307.50        317.30        16.26 o
   3   5  15         27.97         29.64        20.92 o
   4   5  15        188.69        175.73        24.31 o
   5   5  15         95.31        101.81        25.70 o
  -5   6  15         57.13         33.04        24.80 o
  -4   6  15        105.85        113.68        18.13 o
  -3   6  15        343.39        396.68        21.24 o
  -2   6  15        201.48        231.05        15.34 o
  -1   6  15        179.45        195.60        11.46 o
   0   6  15       1282.98       1314.34        21.65 o
   1   6  15        179.30        173.77        21.89 o
   2   6  15        201.31        210.72        24.06 o
   3   6  15        342.86        351.67        27.90 o
   4   6  15        106.00        108.72        25.06 o
   5   6  15         57.12         39.50        23.45 o
  -4   7  15         36.80         45.57        18.37 o
  -3   7  15        381.49        372.45        18.71 o
  -2   7  15        590.71        600.61        17.66 o
  -1   7  15        461.78        481.90        15.96 o
   0   7  15        247.13        238.06        23.91 o
   1   7  15        461.37        451.52        27.63 o
   2   7  15        591.11        556.93        30.37 o
   3   7  15        381.25        385.71        38.43 o
   4   7  15         36.50         54.70        26.86 o
  -4   8  15         86.86        119.12        19.92 o
  -3   8  15         49.35         40.96        15.12 o
  -2   8  15         63.25        119.41        19.77 o
  -1   8  15        128.36        164.21        28.70 o
   0   8  15          0.01         12.28        17.59 o
   1   8  15        128.34        125.69        23.34 o
   2   8  15         63.30         87.16        24.22 o
   3   8  15         49.24         46.37        24.35 o
   4   8  15         86.97         91.93        26.06 o
  -3   9  15          7.58         14.93        15.31 o
  -2   9  15         50.54         52.88        12.10 o
  -1   9  15        363.62        333.54        20.09 o
   0   9  15         18.87         36.67        16.58 o
   1   9  15        363.59        345.26        29.64 o
   2   9  15         50.70         64.67        25.05 o
   3   9  15          7.63         24.40        25.11 o
  -2  10  15          0.33         27.97        16.30 o
  -1  10  15         44.63         44.09        17.36 o
   0  10  15        114.79         89.30        18.05 o
   1  10  15         44.51         28.39        24.10 o
   2  10  15          0.34          0.59        23.31 o
  -1  11  15         16.76        -15.69        23.28 o
   0  11  15          2.19         25.36        17.93 o
   1  11  15         16.92          1.96        18.11 o
   0   0  16       1595.38       1513.18        15.85 o
   1   0  16       7411.21       7517.13        37.31 o
   2   0  16         47.92         38.07         5.65 o
   3   0  16        667.01        663.36        14.65 o
   4   0  16         31.19         56.32        14.88 o
   5   0  16        305.77        343.63        20.69 o
   6   0  16          1.87         12.93        17.57 o
  -6   1  16         63.20        105.58        21.01 o
  -5   1  16         32.59         31.23        15.57 o
  -4   1  16        115.80        145.86        16.81 o
  -3   1  16        163.19        150.66        10.25 o
  -2   1  16        305.12        342.77         9.71 o
  -1   1  16       1691.67       1589.62        39.97 o
   0   1  16       2394.32       2381.54        18.16 o
   1   1  16       1691.40       1678.98        18.89 o
   2   1  16        305.89        327.07        12.49 o
   3   1  16        162.96        142.61        13.00 o
   4   1  16        115.87        117.79        14.82 o
   5   1  16         32.55         34.88        14.85 o
   6   1  16         63.59         75.88        27.29 o
  -6   2  16         29.87         51.07        26.32 o
  -5   2  16         57.91         96.40        28.81 o
  -4   2  16         56.58         60.14        17.81 o
  -3   2  16        637.99        652.52        17.19 o
  -2   2  16       2390.89       2339.04        28.10 o
  -1   2  16        253.22        243.48         6.97 o
   0   2  16       3015.60       3034.77        22.29 o
   1   2  16        252.98        246.38         9.42 o
   2   2  16       2390.62       2288.76        36.69 o
   3   2  16        638.27        646.40        17.93 o
   4   2  16         56.91         47.56        13.13 o
   5   2  16         57.93         92.03        23.92 o
   6   2  16         29.77         27.19        25.89 o
  -5   3  16         20.21         66.13        24.68 o
  -4   3  16        190.18        200.99        25.93 o
  -3   3  16        155.66        172.27        15.19 o
  -2   3  16        562.38        559.04        11.57 o
  -1   3  16         26.24         23.58         6.52 o
   0   3  16       1197.87       1217.81        16.45 o
   1   3  16         26.32         31.50         7.29 o
   2   3  16        563.12        552.02        14.82 o
   3   3  16        155.69        158.61        12.74 o
   4   3  16        189.78        182.45        17.48 o
   5   3  16         20.25         14.38        22.64 o
  -5   4  16        137.08        151.62        28.87 o
  -4   4  16        201.84        231.16        27.25 o
  -3   4  16       1014.66        968.64        25.44 o
  -2   4  16        146.90        166.09         9.98 o
  -1   4  16         60.23         60.19         8.22 o
   0   4  16          9.14          7.31         7.99 o
   1   4  16         60.14         61.34         7.73 o
   2   4  16        147.02        163.19         8.47 o
   3   4  16       1014.78        936.29        45.05 o
   4   4  16        201.82        184.55        24.30 o
   5   4  16        137.56        150.42        38.51 o
  -5   5  16         86.99        117.19        28.25 o
  -4   5  16         39.92         73.72        52.35 o
  -3   5  16        185.24        194.91        17.69 o
  -2   5  16       1880.27       1865.55        22.93 o
  -1   5  16        165.08        180.78        10.05 o
   0   5  16        167.14        191.01        11.14 o
   1   5  16        165.35        180.99         9.23 o
   2   5  16       1879.66       1747.31        28.44 o
   3   5  16        185.71        236.33        24.77 o
   4   5  16         40.13         33.88        22.14 o
   5   5  16         87.11        107.60        24.39 o
  -5   6  16          6.10         32.29        33.35 o
  -4   6  16         13.84         31.83        38.82 o
  -3   6  16        685.17        697.02        25.19 o
  -2   6  16        410.06        394.68        15.08 o
  -1   6  16        293.58        294.01        12.21 o
   0   6  16        174.55        160.16        11.88 o
   1   6  16        293.62        295.64        23.17 o
   2   6  16        410.22        429.76        26.81 o
   3   6  16        685.65        668.05        53.88 o
   4   6  16         13.60         22.27        23.25 o
   5   6  16          6.15         -2.87        24.03 o
  -4   7  16          0.20         41.36        23.22 o
  -3   7  16          1.92          4.99        16.14 o
  -2   7  16        115.67        131.26        14.85 o
  -1   7  16         90.52        117.44        16.69 o
   0   7  16        201.18        200.46        23.40 o
   1   7  16         90.72         95.42        21.37 o
   2   7  16        116.30        110.74        23.00 o
   3   7  16          1.92          8.82        22.10 o
   4   7  16          0.19         26.95        25.05 o
  -4   8  16        122.92        159.55        27.41 o
  -3   8  16         12.22         17.59        16.80 o
  -2   8  16        726.05        721.18        18.08 o
  -1   8  16        394.26        402.17        16.46 o
   0   8  16        441.42        423.02        22.61 o
   1   8  16        394.52        383.24        28.82 o
   2   8  16        725.71        703.26        34.80 o
   3   8  16         12.28         15.94        23.16 o
   4   8  16        122.98        188.03        28.51 o
  -3   9  16          2.87         18.59        17.24 o
  -2   9  16        132.21        135.19        13.41 o
  -1   9  16         10.31         96.22        44.12 o
   0   9  16        385.16        335.99        20.76 o
   1   9  16         10.31         26.55        24.13 o
   2   9  16        132.76        136.81        26.57 o
   3   9  16          2.88         13.47        23.61 o
  -2  10  16        155.57        168.29        18.51 o
  -1  10  16          8.78         16.95        16.60 o
   0  10  16         59.66         67.04        17.30 o
   1  10  16          8.81         12.68        24.39 o
   2  10  16        155.43        116.02        26.45 o
   0  11  16        258.14        288.77        22.48 o
   1   0  17       6545.47       6598.24        36.03 o
   2   0  17        206.44        210.23        11.51 o
   3   0  17        163.39        169.48        10.32 o
   4   0  17       1076.51       1038.29        25.06 o
   5   0  17        293.68        272.87        19.65 o
   6   0  17          4.42         14.07        17.84 o
  -6   1  17         40.84         64.77        20.74 o
  -5   1  17         43.38         49.10        16.01 o
  -4   1  17        959.77        948.44        25.05 o
  -3   1  17         73.01         95.21         9.77 o
  -2   1  17        497.99        454.74        10.36 o
  -1   1  17        263.80        259.19         9.94 o
   0   1  17         39.94         49.98         5.95 o
   1   1  17        263.57        297.43        10.79 o
   2   1  17        497.09        467.17        13.89 o
   3   1  17         72.84         92.09        12.85 o
   4   1  17        959.31        934.20        23.38 o
   5   1  17         43.20         36.74        15.04 o
   6   1  17         40.79         51.52        28.56 o
  -5   2  17         87.60         87.36        24.30 o
  -4   2  17        136.30        122.94        18.56 o
  -3   2  17        678.41        683.10        17.56 o
  -2   2  17        623.77        608.31        16.09 o
  -1   2  17        871.96        858.52        10.37 o
   0   2  17       2193.42       2189.28        19.78 o
   1   2  17        869.83        868.53        13.84 o
   2   2  17        623.63        613.39        15.27 o
   3   2  17        679.56        679.79        18.45 o
   4   2  17        136.36        141.01        14.03 o
   5   2  17         87.34        111.61        24.44 o
  -5   3  17        215.97        267.93        29.08 o
  -4   3  17        295.48        302.04        27.15 o
  -3   3  17        627.80        588.93        20.03 o
  -2   3  17       1567.90       1542.82        16.75 o
  -1   3  17        534.77        511.84        10.56 o
   0   3  17        237.68        291.38        10.42 o
   1   3  17        534.76        522.57        11.68 o
   2   3  17       1569.04       1554.90        21.78 o
   3   3  17        628.34        609.12        17.65 o
   4   3  17        295.33        304.25        19.38 o
   5   3  17        215.36        231.15        25.78 o
  -5   4  17        120.67        143.78        27.46 o
  -4   4  17         31.41         64.11        23.56 o
  -3   4  17         69.24         78.58        14.93 o
  -2   4  17        180.40        180.99        10.20 o
  -1   4  17        289.79        285.66        10.45 o
   0   4  17        220.03        205.77        10.54 o
   1   4  17        290.84        282.01        10.19 o
   2   4  17        181.04        183.55         8.81 o
   3   4  17         68.92         68.07        14.59 o
   4   4  17         31.29         34.00        21.01 o
   5   4  17        120.53        140.00        26.46 o
  -5   5  17         48.98         84.70        28.60 o
  -4   5  17        154.23        189.17        31.35 o
  -3   5  17        653.21        670.99        23.77 o
  -2   5  17        500.79        503.92        20.62 o
  -1   5  17        286.89        296.08        11.04 o
   0   5  17          1.03          3.83         9.21 o
   1   5  17        287.50        290.26        10.56 o
   2   5  17        500.52        473.25        18.92 o
   3   5  17        652.72        651.43        31.26 o
   4   5  17        153.81        113.92        23.57 o
   5   5  17         48.92         52.06        23.75 o
  -5   6  17        196.56        166.37        35.34 o
  -4   6  17         69.36         74.17        24.36 o
  -3   6  17        611.31        615.59        24.56 o
  -2   6  17         78.25         74.03        11.86 o
  -1   6  17        244.32        234.96        11.88 o
   0   6  17        301.37        319.68        13.85 o
   1   6  17        243.81        215.61        21.60 o
   2   6  17         78.21         71.76        20.54 o
   3   6  17        610.25        601.93        41.36 o
   4   6  17         69.13         46.97        24.25 o
   5   6  17        196.35        196.28        29.70 o
  -4   7  17        296.02        362.97        58.27 o
  -3   7  17         73.98        102.35        17.48 o
  -2   7  17        109.05        105.73        11.30 o
  -1   7  17        567.19        581.32        15.71 o
   0   7  17          8.15         14.76        14.21 o
   1   7  17        566.88        558.18        29.25 o
   2   7  17        109.03        110.77        22.78 o
   3   7  17         74.08        111.57        24.53 o
   4   7  17        296.29        285.52        30.46 o
  -4   8  17         44.77         79.10        25.86 o
  -3   8  17         13.90         15.92        16.21 o
  -2   8  17          9.92         63.06        16.67 o
  -1   8  17        414.77        404.55        16.58 o
   0   8  17         24.74         65.22        17.60 o
   1   8  17        415.05        398.17        29.16 o
   2   8  17         10.05         22.68        23.04 o
   3   8  17         14.01         22.45        23.64 o
   4   8  17         44.74         57.33        26.43 o
  -3   9  17          8.24         19.76        17.62 o
  -2   9  17         95.22         94.04        12.56 o
  -1   9  17        694.81        645.91        23.53 o
   0   9  17          0.43         14.32        15.88 o
   1   9  17        694.20        657.14        35.41 o
   2   9  17         95.13        108.52        25.51 o
   3   9  17          8.10          7.17        24.97 o
  -2  10  17         58.67         54.37        16.35 o
  -1  10  17         80.35         62.66        16.53 o
   0  10  17         93.74        116.09        17.94 o
   1  10  17         80.51         82.87        26.71 o
   2  10  17         58.63         57.68        24.62 o
   0  11  17          7.35         29.32        18.60 o
   0   0  18       4534.18       4308.17        41.04 o
   1   0  18        328.75        371.65        11.90 o
   2   0  18        102.64        128.63        10.96 o
   3   0  18         53.84         52.81        12.46 o
   4   0  18        455.28        516.33        20.39 o
   5   0  18         68.58         73.33        17.63 o
   6   0  18         15.06         18.60        17.34 o
  -5   1  18         95.89         77.78        16.81 o
  -4   1  18        502.57        531.61        21.30 o
  -3   1  18        571.21        569.84        18.90 o
  -2   1  18        615.71        617.97        11.33 o
  -1   1  18       2057.35       2049.13        18.57 o
   0   1  18         16.49         27.10         5.87 o
   1   1  18       2055.72       2036.40        21.50 o
   2   1  18        615.58        597.19        15.46 o
   3   1  18        570.66        562.09        18.01 o
   4   1  18        501.83        513.89        19.48 o
   5   1  18         96.48         82.12        15.94 o
  -5   2  18         15.67         22.79        22.97 o
  -4   2  18        217.63        197.74        20.14 o
  -3   2  18        652.62        657.48        19.07 o
  -2   2  18       1762.41       1854.24        18.68 o
  -1   2  18       1236.03       1226.55        13.35 o
   0   2  18       3169.18       3209.43        25.53 o
   1   2  18       1235.52       1238.97        16.21 o
   2   2  18       1760.20       1819.92        23.36 o
   3   2  18        651.54        654.30        18.62 o
   4   2  18        218.11        198.56        15.06 o
   5   2  18         15.57         21.37        23.71 o
  -5   3  18         60.75         83.65        48.33 o
  -4   3  18        257.01        280.85        27.08 o
  -3   3  18        246.52        247.80        15.92 o
  -2   3  18        311.09        316.83         9.83 o
  -1   3  18        623.51        644.02        11.55 o
   0   3  18          0.32         -0.18         7.51 o
   1   3  18        623.41        638.61        12.85 o
   2   3  18        312.29        306.68        13.21 o
   3   3  18        246.12        236.54        14.02 o
   4   3  18        257.34        226.90        18.17 o
   5   3  18         60.53         51.23        22.94 o
  -5   4  18          2.82         68.31        44.70 o
  -4   4  18         73.37         89.07        29.28 o
  -3   4  18        769.02        773.11        25.60 o
  -2   4  18         10.38         12.02         8.65 o
  -1   4  18        107.64        107.20         8.94 o
   0   4  18        101.95        120.50         9.73 o
   1   4  18        107.47        111.43         9.05 o
   2   4  18         10.42         13.55         7.74 o
   3   4  18        770.20        721.75        22.65 o
   4   4  18         73.41         60.23        22.03 o
   5   4  18          2.79         -2.48        24.05 o
  -5   5  18          2.28         33.38        26.90 o
  -4   5  18        235.01        238.46        60.70 o
  -3   5  18        773.72        803.74        50.45 o
  -2   5  18        190.64        195.13        12.99 o
  -1   5  18        150.05        169.56        10.88 o
   0   5  18         28.26         28.79        10.33 o
   1   5  18        150.43        160.26         9.68 o
   2   5  18        190.27        177.38        15.64 o
   3   5  18        773.75        751.15        32.87 o
   4   5  18        235.32        205.27        26.43 o
   5   5  18          2.29         14.92        24.45 o
  -5   6  18         34.79         71.96        31.25 o
  -4   6  18          0.57         24.78        23.41 o
  -3   6  18          4.54         57.18        29.93 o
  -2   6  18         57.92         67.82        10.99 o
  -1   6  18         64.09         85.19        10.40 o
   0   6  18        136.80        149.15        12.43 o
   1   6  18         63.67         59.91        18.80 o
   2   6  18         57.71         55.01        20.51 o
   3   6  18          4.47          9.54        21.13 o
   4   6  18          0.59         13.60        23.17 o
   5   6  18         35.02         26.60        25.20 o
  -4   7  18         51.76         86.32        49.81 o
  -3   7  18        362.34        380.66        28.22 o
  -2   7  18         11.07         23.08        10.50 o
  -1   7  18        509.22        522.46        16.23 o
   0   7  18         23.34         29.95        14.54 o
   1   7  18        508.51        498.64        28.54 o
   2   7  18         10.96         11.97        21.05 o
   3   7  18        362.51        362.71        30.02 o
   4   7  18         51.90         77.06        24.72 o
  -4   8  18          9.43         14.27        25.37 o
  -3   8  18         12.86         24.47        15.52 o
  -2   8  18        109.41        111.82        11.96 o
  -1   8  18        467.71        438.41        16.93 o
   0   8  18        838.80        807.05        27.41 o
   1   8  18        468.34        440.62        29.34 o
   2   8  18        109.71        100.30        24.30 o
   3   8  18         12.90         15.36        23.11 o
   4   8  18          9.37         16.90        25.62 o
  -3   9  18         89.80         91.38        18.56 o
  -2   9  18         25.69         28.26        12.12 o
  -1   9  18         95.74        118.51        25.27 o
   0   9  18        158.39        157.83        17.98 o
   1   9  18         95.88        105.17        25.33 o
   2   9  18         25.69         10.07        23.59 o
   3   9  18         89.54         86.70        26.21 o
  -2  10  18         57.60         35.02        15.98 o
  -1  10  18         13.32         19.83        16.35 o
   0  10  18         75.23         64.46        17.69 o
   1  10  18         13.49         17.49        24.42 o
   2  10  18         57.31         40.07        24.39 o
   1   0  19        201.98        211.51        10.40 o
   2   0  19        373.27        403.19        14.25 o
   3   0  19         85.72         97.14        13.13 o
   4   0  19        179.71        166.92        16.12 o
   5   0  19        426.17        390.14        20.79 o
  -5   1  19         50.86         70.55        17.95 o
  -4   1  19        164.78        230.32        18.03 o
  -3   1  19        359.14        375.91        19.72 o
  -2   1  19        775.70        768.36        14.12 o
  -1   1  19        627.19        647.48        10.41 o
   0   1  19       5731.12       5866.54        36.94 o
   1   1  19        627.40        658.68        14.29 o
   2   1  19        777.41        769.08        17.14 o
   3   1  19        358.73        360.96        16.26 o
   4   1  19        164.77        186.96        15.98 o
   5   1  19         50.71         62.83        16.33 o
  -5   2  19         44.78         49.97        23.36 o
  -4   2  19         43.67         55.12        23.49 o
  -3   2  19        561.73        613.66        32.23 o
  -2   2  19         66.05         81.71         6.74 o
  -1   2  19         63.67         57.61         5.16 o
   0   2  19         54.89         38.21         7.28 o
   1   2  19         63.80         60.97         8.34 o
   2   2  19         65.75         95.18        10.80 o
   3   2  19        561.24        569.30        18.08 o
   4   2  19         43.41         46.38        13.40 o
   5   2  19         44.69         24.91        23.33 o
  -5   3  19         80.60         87.30        25.43 o
  -4   3  19        151.87        235.25        28.15 o
  -3   3  19        208.37        257.74        25.36 o
  -2   3  19        626.91        665.39        14.23 o
  -1   3  19        255.20        257.31         8.92 o
   0   3  19          0.13          5.35         7.66 o
   1   3  19        255.96        279.52        10.60 o
   2   3  19        626.68        650.68        16.48 o
   3   3  19        209.35        237.10        14.30 o
   4   3  19        152.09        183.66        17.86 o
   5   3  19         80.33         63.75        23.87 o
  -5   4  19        115.61        176.11        61.51 o
  -4   4  19         73.44        114.12        38.92 o
  -3   4  19        634.02        691.44        59.56 o
  -2   4  19        184.01        188.75        10.41 o
  -1   4  19        239.85        251.45        10.36 o
   0   4  19         19.07         24.33         9.14 o
   1   4  19        239.66        252.23        10.52 o
   2   4  19        183.89        183.14         9.44 o
   3   4  19        633.73        638.59        22.20 o
   4   4  19         73.58         67.03        22.46 o
   5   4  19        115.66        111.62        26.60 o
  -5   5  19         84.09         93.84        28.13 o
  -4   5  19        113.15        348.28       114.35 o
  -3   5  19        813.46        852.87        27.15 o
  -2   5  19        712.42        717.11        16.49 o
  -1   5  19         81.75         98.05        10.12 o
   0   5  19       2105.12       2101.00        25.58 o
   1   5  19         81.74         82.81         9.21 o
   2   5  19        712.32        694.17        21.67 o
   3   5  19        813.30        776.99        33.15 o
   4   5  19        113.08        159.02        36.30 o
   5   5  19         84.32        102.95        26.70 o
  -4   6  19         50.16         81.07        40.22 o
  -3   6  19        170.67        193.10        20.73 o
  -2   6  19        653.81        648.93        15.48 o
  -1   6  19        115.70        111.66        10.78 o
   0   6  19          0.08          1.82        10.47 o
   1   6  19        115.56        105.29        20.81 o
   2   6  19        654.12        632.07        45.30 o
   3   6  19        170.64        174.19        24.39 o
   4   6  19         50.15         47.06        23.10 o
  -4   7  19        246.98        301.29        79.50 o
  -3   7  19        103.76        145.04        34.08 o
  -2   7  19        212.58        218.61        12.68 o
  -1   7  19         54.54         71.21        11.25 o
   0   7  19        737.92        635.12        22.27 o
   1   7  19         54.62         45.86        19.82 o
   2   7  19        212.49        198.11        24.70 o
   3   7  19        103.59        118.86        25.59 o
   4   7  19        246.60        206.09        27.64 o
  -4   8  19         86.85         81.56        26.69 o
  -3   8  19         36.38         52.12        16.35 o
  -2   8  19        122.85        146.00        13.21 o
  -1   8  19          9.98         24.59        12.43 o
   0   8  19         49.33         65.76        17.30 o
   1   8  19         10.07         11.16        20.58 o
   2   8  19        122.55        118.04        24.59 o
   3   8  19         36.59         53.60        22.18 o
   4   8  19         87.10        104.67        27.71 o
  -3   9  19         38.11         41.59        17.85 o
  -2   9  19         93.17         84.89        12.18 o
  -1   9  19        157.09        158.10        17.03 o
   0   9  19         34.29         68.69        16.13 o
   1   9  19        157.48        139.31        25.38 o
   2   9  19         93.12         96.55        25.13 o
   3   9  19         38.18         42.52        25.03 o
  -2  10  19         29.98         30.88        23.12 o
  -1  10  19         92.93         91.35        17.25 o
   0  10  19          1.55          4.93        16.75 o
   1  10  19         92.78        122.79        26.49 o
   2  10  19         29.91         37.72        28.81 o
   0   0  20        766.39        883.25        18.92 o
   1   0  20         57.37         52.30         8.83 o
   2   0  20          7.53         10.66         9.77 o
   3   0  20         69.81         60.93        13.04 o
   4   0  20         35.80         19.34        14.50 o
   5   0  20          1.11         43.20        23.35 o
  -5   1  20        262.05        254.37        20.35 o
  -4   1  20       1028.34        975.79        25.80 o
  -3   1  20        182.63        178.93        15.24 o
  -2   1  20        828.26        761.28        20.81 o
  -1   1  20         24.82         24.21         5.69 o
   0   1  20        633.34        620.68        11.05 o
   1   1  20         25.04         26.58         8.60 o
   2   1  20        829.96        794.78        21.00 o
   3   1  20        182.36        163.10        14.00 o
   4   1  20       1028.39        959.57        24.36 o
   5   1  20        262.32        260.87        19.12 o
  -5   2  20         33.18         55.57        25.04 o
  -4   2  20         81.82        100.71        33.19 o
  -3   2  20        181.87        200.40        23.21 o
  -2   2  20          5.48          3.00         6.91 o
  -1   2  20       1211.73       1219.12        11.96 o
   0   2  20        112.82        119.47         8.63 o
   1   2  20       1212.50       1256.19        16.95 o
   2   2  20          5.59          4.02         9.86 o
   3   2  20        182.47        178.67        14.20 o
   4   2  20         82.01         92.45        16.54 o
   5   2  20         33.19         44.80        23.87 o
  -5   3  20         81.69         36.44        26.66 o
  -4   3  20        608.94        668.12        35.00 o
  -3   3  20         81.52         75.05        22.73 o
  -2   3  20        158.98        165.86        10.22 o
  -1   3  20        199.15        185.58         8.25 o
   0   3  20        284.60        288.13        10.99 o
   1   3  20        199.40        198.44        10.00 o
   2   3  20        159.65        147.39        11.92 o
   3   3  20         81.80         85.19        12.43 o
   4   3  20        607.99        613.74        24.53 o
   5   3  20         81.81         52.43        23.86 o
  -5   4  20        171.72        261.33        83.78 o
  -4   4  20        366.40        379.57        39.65 o
  -3   4  20        780.47        928.01        72.79 o
  -2   4  20          9.04         27.66        10.36 o
  -1   4  20        747.47        771.59        15.23 o
   0   4  20        138.75        127.02        10.42 o
   1   4  20        748.16        777.95        14.94 o
   2   4  20          8.97         17.68         8.35 o
   3   4  20        779.89        755.62        35.48 o
   4   4  20        366.39        348.16        28.13 o
   5   4  20        171.62        159.91        27.23 o
  -5   5  20         22.39         90.67        29.04 o
  -4   5  20       1081.08       1034.19        52.74 o
  -3   5  20         92.75        160.30        23.97 o
  -2   5  20        105.68        141.04        18.76 o
  -1   5  20        312.26        281.09        12.07 o
   0   5  20       2769.84       2790.78        29.18 o
   1   5  20        311.38        293.04        11.56 o
   2   5  20        105.61        111.16        15.05 o
   3   5  20         92.87        128.30        23.18 o
   4   5  20       1081.21       1025.89        43.25 o
   5   5  20         22.40         25.62        23.95 o
  -4   6  20        139.02        160.13        44.19 o
  -3   6  20        347.29        382.90        29.20 o
  -2   6  20        194.06        207.99        14.50 o
  -1   6  20         94.73         84.94        10.64 o
   0   6  20          0.24         20.34        11.62 o
   1   6  20         95.11         76.70        19.48 o
   2   6  20        194.04        175.83        23.07 o
   3   6  20        348.30        335.76        27.59 o
   4   6  20        138.51        116.64        31.27 o
  -4   7  20         33.04        239.34       138.75 o
  -3   7  20        228.37        270.86        27.32 o
  -2   7  20        267.23        271.96        14.59 o
  -1   7  20         72.78         61.44        10.49 o
   0   7  20          0.90          9.40        13.71 o
   1   7  20         73.22         65.75        20.55 o
   2   7  20        267.21        272.38        25.95 o
   3   7  20        228.53        243.89        28.37 o
   4   7  20         32.94         33.04        24.14 o
  -3   8  20         14.17          9.10        21.11 o
  -2   8  20        491.12        489.91        19.87 o
  -1   8  20        273.91        285.71        15.66 o
   0   8  20         65.33         82.55        21.26 o
   1   8  20        273.56        289.17        26.82 o
   2   8  20        491.38        478.94        31.55 o
   3   8  20         14.15         15.43        24.09 o
  -3   9  20          1.02         25.14        32.80 o
  -2   9  20         20.25         19.39        16.28 o
  -1   9  20         81.66         97.54        19.91 o
   0   9  20        118.08        153.26        20.03 o
   1   9  20         81.30         74.48        24.30 o
   2   9  20         20.34         30.53        24.53 o
   3   9  20          1.01        -12.85        24.47 o
  -2  10  20         43.29         38.79        38.17 o
  -1  10  20         79.84        111.25        20.28 o
   0  10  20          6.23         18.51        16.46 o
   1  10  20         80.08         70.28        25.60 o
   2  10  20         43.41         66.34        29.38 o
   1   0  21       1500.78       1483.34        20.14 o
   2   0  21          2.97          2.68        10.08 o
   3   0  21         24.91         15.71        12.84 o
   4   0  21          1.86         11.07        14.58 o
   5   0  21        594.59        549.36        23.20 o
  -5   1  21          3.60         23.46        16.65 o
  -4   1  21        201.52        230.36        27.70 o
  -3   1  21         23.47         24.34        13.58 o
  -2   1  21         84.85         87.68        12.03 o
  -1   1  21        408.38        406.48        10.37 o
   0   1  21        131.00        138.42         7.55 o
   1   1  21        408.42        411.68        12.85 o
   2   1  21         84.80         84.03        11.17 o
   3   1  21         23.48         26.47        12.62 o
   4   1  21        201.94        213.65        16.47 o
   5   1  21          3.56         14.47        14.98 o
  -5   2  21        141.01        107.08        26.31 o
  -4   2  21        252.07        246.58        25.93 o
  -3   2  21         30.24         37.19        20.59 o
  -2   2  21         31.81         30.38         8.44 o
  -1   2  21        398.93        381.15        10.07 o
   0   2  21       2767.58       2777.94        40.97 o
   1   2  21        398.41        408.16        11.93 o
   2   2  21         31.85         38.06        11.00 o
   3   2  21         30.29         47.35        12.58 o
   4   2  21        251.76        244.66        16.58 o
   5   2  21        140.47        109.78        26.07 o
  -5   3  21         35.08         43.03        25.64 o
  -4   3  21        129.59        144.22        28.96 o
  -3   3  21         79.28         74.10        23.31 o
  -2   3  21        469.56        460.27        21.01 o
  -1   3  21         51.43         46.10         6.83 o
   0   3  21        304.70        304.86        11.17 o
   1   3  21         51.27         51.84         8.03 o
   2   3  21        468.71        453.32        15.50 o
   3   3  21         79.29         82.50        12.80 o
   4   3  21        129.81        129.06        17.54 o
   5   3  21         35.41         38.07        24.52 o
  -5   4  21         76.98        157.16        29.48 o
  -4   4  21        118.38        264.69        95.99 o
  -3   4  21       1587.78       1609.23        44.21 o
  -2   4  21       1076.53       1100.71        25.21 o
  -1   4  21        362.74        353.43        11.48 o
   0   4  21        140.57        157.61        10.79 o
   1   4  21        361.50        357.14        12.30 o
   2   4  21       1077.08       1066.21        16.21 o
   3   4  21       1587.44       1496.95        31.06 o
   4   4  21        118.16        103.48        23.71 o
   5   4  21         77.07         68.42        25.32 o
  -5   5  21        121.67        149.41        30.05 o
  -4   5  21        249.87        437.86       153.95 o
  -3   5  21        399.72        413.26        28.83 o
  -2   5  21       1028.65       1036.04        21.14 o
  -1   5  21         48.07         40.95         9.83 o
   0   5  21        462.86        446.99        15.34 o
   1   5  21         48.10         45.38         9.47 o
   2   5  21       1028.28        959.91        25.15 o
   3   5  21        399.75        368.63        27.55 o
   4   5  21        250.50        283.04        28.58 o
   5   5  21        121.36        137.35        32.49 o
  -4   6  21        172.96        174.66        26.82 o
  -3   6  21        204.01        301.60        46.67 o
  -2   6  21        282.45        302.23        15.96 o
  -1   6  21        213.52        225.15        12.04 o
   0   6  21       2047.93       2104.91        27.86 o
   1   6  21        213.59        191.89        22.03 o
   2   6  21        282.41        275.75        25.25 o
   3   6  21        203.97        219.53        26.17 o
   4   6  21        173.40        189.64        26.65 o
  -4   7  21        184.34        240.34        85.88 o
  -3   7  21        152.13        174.69        25.06 o
  -2   7  21        316.07        322.45        16.60 o
  -1   7  21          2.93          5.04        10.10 o
   0   7  21         12.16         20.41        13.35 o
   1   7  21          2.93         15.22        19.18 o
   2   7  21        315.76        295.46        26.78 o
   3   7  21        152.10        152.66        26.12 o
   4   7  21        184.57        176.94        28.25 o
  -3   8  21         32.73         72.65        43.69 o
  -2   8  21         44.47         76.68        14.55 o
  -1   8  21         58.65         51.41        12.69 o
   0   8  21        211.01        194.24        23.49 o
   1   8  21         58.68         60.84        21.53 o
   2   8  21         44.39         47.45        24.04 o
   3   8  21         32.65         30.94        24.59 o
  -3   9  21         12.89        -20.61        23.86 o
  -2   9  21         63.59         93.34        19.60 o
  -1   9  21        221.71        253.48        18.55 o
   0   9  21        109.35        104.16        18.74 o
   1   9  21        221.51        243.23        27.14 o
   2   9  21         63.57         64.12        25.14 o
   3   9  21         12.97          7.79        26.01 o
  -2  10  21          9.80         10.27        31.22 o
  -1  10  21         23.56         14.82        16.28 o
   0  10  21        105.15        121.71        19.53 o
   1  10  21         23.68         17.49        24.24 o
   2  10  21          9.83         32.70        26.36 o
   0   0  22       2212.15       2172.48        30.68 o
   1   0  22       3861.63       3773.83        30.69 o
   2   0  22         77.57         73.88        11.54 o
   3   0  22        207.63        214.39        15.58 o
   4   0  22        701.64        683.33        22.73 o
   5   0  22        119.21        166.54        19.17 o
  -5   1  22         63.03         91.74        18.03 o
  -4   1  22        198.30        201.64        17.78 o
  -3   1  22         99.62        100.83        14.79 o
  -2   1  22        323.86        316.77        15.05 o
  -1   1  22       2223.68       2200.90        23.09 o
   0   1  22         22.84         25.77         6.44 o
   1   1  22       2222.32       2258.70        24.41 o
   2   1  22        323.07        314.00        14.15 o
   3   1  22         99.87         93.95        13.84 o
   4   1  22        198.72        201.89        16.17 o
   5   1  22         63.08         76.23        15.74 o
  -5   2  22         12.55         36.70        24.17 o
  -4   2  22         87.33         99.84        24.04 o
  -3   2  22        144.27        185.18        34.12 o
  -2   2  22        513.58        544.17        25.98 o
  -1   2  22        536.52        522.82        11.44 o
   0   2  22         21.26         39.76         8.00 o
   1   2  22        536.16        557.25        13.24 o
   2   2  22        513.72        537.28        16.43 o
   3   2  22        144.11        144.82        14.22 o
   4   2  22         87.16         95.78        14.70 o
   5   2  22         12.47         50.56        25.08 o
  -5   3  22         50.55         44.87        25.94 o
  -4   3  22         49.95         82.45        31.32 o
  -3   3  22        131.90        157.79        45.72 o
  -2   3  22        616.43        590.42        17.53 o
  -1   3  22        266.13        298.08         9.19 o
   0   3  22        162.51        168.23        10.14 o
   1   3  22        266.06        297.37        10.72 o
   2   3  22        615.61        581.27        15.38 o
   3   3  22        131.47        121.44        13.45 o
   4   3  22         50.10         58.08        16.39 o
   5   3  22         50.77         57.07        24.03 o
  -5   4  22         45.66         53.46        62.21 o
  -4   4  22        406.70        422.18        31.81 o
  -3   4  22        211.79        258.47        58.97 o
  -2   4  22        668.12        718.27        21.14 o
  -1   4  22        123.31        118.03         9.21 o
   0   4  22        754.89        718.50        18.94 o
   1   4  22        123.11        111.30        10.27 o
   2   4  22        667.41        672.12        14.29 o
   3   4  22        212.19        226.11        18.29 o
   4   4  22        406.57        434.13        30.51 o
   5   4  22         45.55         33.76        23.86 o
  -5   5  22         82.33        129.77        35.40 o
  -4   5  22         65.09        101.64        44.52 o
  -3   5  22         94.78        118.76        24.17 o
  -2   5  22        449.21        487.12        27.81 o
  -1   5  22        385.85        359.16        13.18 o
   0   5  22         59.06         54.83        10.88 o
   1   5  22        386.40        381.20        13.00 o
   2   5  22        449.35        457.18        20.31 o
   3   5  22         94.67         97.93        22.65 o
   4   5  22         65.03         69.27        23.87 o
   5   5  22         82.37         51.09        27.10 o
  -4   6  22         17.79         79.03        40.43 o
  -3   6  22        480.63        545.33        44.03 o
  -2   6  22        780.53        787.95        20.62 o
  -1   6  22        320.71        322.15        12.87 o
   0   6  22        453.13        443.88        16.59 o
   1   6  22        320.44        292.78        23.54 o
   2   6  22        780.36        736.51        37.91 o
   3   6  22        479.84        454.13        30.74 o
   4   6  22         17.67         21.46        29.15 o
  -4   7  22          0.84         30.86        64.52 o
  -3   7  22        112.16        122.04        24.32 o
  -2   7  22         76.84         77.17        14.99 o
  -1   7  22        209.00        213.01        12.35 o
   0   7  22         65.01         55.91        14.28 o
   1   7  22        208.59        219.35        23.70 o
   2   7  22         76.62         56.85        20.87 o
   3   7  22        112.44        114.84        25.84 o
   4   7  22          0.83         21.49        25.95 o
  -3   8  22        155.50        202.30        30.44 o
  -2   8  22         76.69        101.41        16.36 o
  -1   8  22        248.89        227.77        16.14 o
   0   8  22          3.24         31.17        19.37 o
   1   8  22        248.49        219.74        25.28 o
   2   8  22         76.73         89.93        23.34 o
   3   8  22        155.62        170.86        28.20 o
  -3   9  22          9.91         14.83        24.71 o
  -2   9  22        335.06        380.24        27.48 o
  -1   9  22          1.12         14.72        15.57 o
   0   9  22         16.84         23.59        17.17 o
   1   9  22          1.13          6.59        22.96 o
   2   9  22        334.16        361.54        31.33 o
   3   9  22          9.86         18.06        24.94 o
  -1  10  22         65.26         55.35        16.92 o
   0  10  22          4.05         31.56        16.69 o
   1  10  22         65.22         55.49        25.54 o
   1   0  23         71.71         80.09         9.81 o
   2   0  23         76.96         69.66        11.69 o
   3   0  23        211.01        201.37        15.82 o
   4   0  23          9.07         13.67        15.34 o
   5   0  23        103.00         80.17        16.65 o
  -5   1  23         44.46         65.30        23.71 o
  -4   1  23        329.15        310.07        19.48 o
  -3   1  23         74.09         88.68        14.96 o
  -2   1  23        190.64        208.31        13.94 o
  -1   1  23        109.51        130.78         8.32 o
   0   1  23       2791.97       2749.40        21.39 o
   1   1  23        109.10        123.13         9.52 o
   2   1  23        190.07        195.41        13.03 o
   3   1  23         73.69         92.67        14.11 o
   4   1  23        328.14        341.04        18.71 o
   5   1  23         44.57         51.85        15.37 o
  -5   2  23        377.88        368.91        31.67 o
  -4   2  23         67.28        110.54        23.56 o
  -3   2  23         74.51        108.06        22.82 o
  -2   2  23        225.16        262.56        22.83 o
  -1   2  23         13.57          8.24         6.21 o
   0   2  23       1275.03       1191.88        15.73 o
   1   2  23         13.49          5.51         8.47 o
   2   2  23        225.47        265.63        14.04 o
   3   2  23         74.70         81.99        13.65 o
   4   2  23         67.59         79.83        14.57 o
   5   2  23        378.56        355.29        31.09 o
  -5   3  23         39.79         48.39        26.71 o
  -4   3  23        251.78        241.16        26.93 o
  -3   3  23        198.46        219.91        24.98 o
  -2   3  23         51.53         31.66        19.73 o
  -1   3  23         37.43         36.09         8.64 o
   0   3  23        114.98        113.06         9.45 o
   1   3  23         37.37         32.50         8.48 o
   2   3  23         51.45         58.53        10.87 o
   3   3  23        198.52        200.98        14.64 o
   4   3  23        251.33        234.14        19.68 o
   5   3  23         39.99         49.64        25.23 o
  -5   4  23         20.96         36.41        42.37 o
  -4   4  23        193.96        221.67        53.88 o
  -3   4  23        195.24        250.08        45.22 o
  -2   4  23        863.30        924.68        35.06 o
  -1   4  23        103.72         96.54         9.09 o
   0   4  23         92.09         82.01        10.50 o
   1   4  23        103.28        110.15        10.42 o
   2   4  23        863.45        834.99        15.70 o
   3   4  23        195.73        196.86        17.62 o
   4   4  23        193.78        151.82        25.60 o
   5   4  23         21.06         23.78        24.02 o
  -5   5  23         41.16        115.92        36.93 o
  -4   5  23         20.62         87.17        49.35 o
  -3   5  23         36.15         39.40        22.39 o
  -2   5  23        170.79        165.97        16.50 o
  -1   5  23        251.01        225.07        11.95 o
   0   5  23         21.79         23.59        10.77 o
   1   5  23        250.77        245.19        12.08 o
   2   5  23        170.80        176.91        16.58 o
   3   5  23         36.26         32.74        20.35 o
   4   5  23         20.49         32.08        22.65 o
   5   5  23         41.10         41.02        24.72 o
  -4   6  23        199.53        174.57        27.84 o
  -3   6  23        213.46        289.47        49.58 o
  -2   6  23        586.49        553.28        37.47 o
  -1   6  23         75.81         66.32        11.21 o
   0   6  23         10.66         15.83        11.52 o
   1   6  23         75.87         73.83        14.71 o
   2   6  23        586.21        521.80        28.65 o
   3   6  23        213.64        215.18        34.90 o
   4   6  23        199.63        157.29        26.92 o
  -4   7  23         29.74         58.59        35.40 o
  -3   7  23          5.62         48.44        22.89 o
  -2   7  23         65.94         67.30        14.27 o
  -1   7  23         43.44         36.11        10.45 o
   0   7  23        145.57        131.75        15.60 o
   1   7  23         43.44         43.80        18.90 o
   2   7  23         66.24         60.12        21.63 o
   3   7  23          5.64         13.50        23.13 o
   4   7  23         29.42         23.17        26.08 o
  -3   8  23         75.22        120.06        23.39 o
  -2   8  23         76.58         86.07        17.11 o
  -1   8  23        122.59        109.02        13.25 o
   0   8  23          7.51          7.67        18.35 o
   1   8  23        122.78         98.58        22.66 o
   2   8  23         76.41         99.03        25.10 o
   3   8  23         75.01         75.16        26.23 o
  -2   9  23         88.23        114.71        21.69 o
  -1   9  23        137.08        148.67        19.87 o
   0   9  23          0.14         20.42        17.45 o
   1   9  23        137.11        122.47        24.13 o
   2   9  23         87.96        101.86        26.44 o
  -1  10  23         69.54        109.00        21.63 o
   0  10  23         93.74        134.91        27.12 o
   1  10  23         69.80         86.41        25.73 o
   0   0  24        131.90        114.75        13.57 o
   1   0  24         14.74         12.61         9.17 o
   2   0  24         71.27         79.26        12.17 o
   3   0  24        253.51        271.40        16.75 o
   4   0  24        156.12        135.19        16.90 o
   5   0  24          3.53         46.48        19.03 o
  -5   1  24        109.40        126.18        18.83 o
  -4   1  24        264.56        248.38        18.78 o
  -3   1  24        223.38        212.15        16.63 o
  -2   1  24        218.14        245.26        18.26 o
  -1   1  24         34.49         29.37         7.17 o
   0   1  24        717.86        750.80        12.92 o
   1   1  24         34.47         25.43         8.87 o
   2   1  24        218.31        231.24        13.81 o
   3   1  24        223.47        204.92        15.45 o
   4   1  24        263.85        247.38        17.37 o
   5   1  24        109.06         94.13        17.07 o
  -5   2  24        130.19        173.76        28.29 o
  -4   2  24        336.46        382.21        29.02 o
  -3   2  24        318.85        322.70        26.27 o
  -2   2  24        304.95        336.08        23.89 o
  -1   2  24        267.19        271.22         9.28 o
   0   2  24         35.71         44.19         7.33 o
   1   2  24        266.92        274.44        11.66 o
   2   2  24        305.04        288.31        15.00 o
   3   2  24        319.15        326.99        16.65 o
   4   2  24        336.98        335.85        18.30 o
   5   2  24        129.93        141.08        26.84 o
  -5   3  24         65.43        255.53        90.60 o
  -4   3  24         34.20         55.41        26.99 o
  -3   3  24        146.15        192.15        29.95 o
  -2   3  24        386.01        386.18        29.22 o
  -1   3  24         61.77         58.06         8.77 o
   0   3  24        305.89        327.70        12.19 o
   1   3  24         61.84         66.74         9.25 o
   2   3  24        386.56        367.25        14.10 o
   3   3  24        146.17        140.47        14.07 o
   4   3  24         34.21         47.49        16.28 o
   5   3  24         65.44         96.52        27.62 o
  -5   4  24         55.53         98.08        28.66 o
  -4   4  24         10.28         28.75        25.62 o
  -3   4  24       1021.51       1080.87        67.24 o
  -2   4  24        216.56        210.13        25.00 o
  -1   4  24        285.59        266.35        12.99 o
   0   4  24         63.66         71.46        10.45 o
   1   4  24        285.58        270.77        12.25 o
   2   4  24        216.73        210.19        11.37 o
   3   4  24       1021.53        984.35        27.23 o
   4   4  24         10.27          5.31        22.05 o
   5   4  24         55.27         58.97        26.66 o
  -4   5  24        241.27        245.07        29.12 o
  -3   5  24         81.48         89.50        28.99 o
  -2   5  24         14.27         18.93        20.32 o
  -1   5  24        171.92        163.38        13.31 o
   0   5  24         29.99         30.64        11.16 o
   1   5  24        172.23        161.91        11.57 o
   2   5  24         14.02         14.21        13.91 o
   3   5  24         81.33         81.21        22.07 o
   4   5  24        241.00        247.34        28.86 o
  -4   6  24         78.28         82.88        25.27 o
  -3   6  24        395.22        420.41        30.71 o
  -2   6  24        104.44        116.34        31.56 o
  -1   6  24        123.75        131.41        13.36 o
   0   6  24         20.85         31.26        11.87 o
   1   6  24        124.30        101.81        15.22 o
   2   6  24        104.40        119.46        21.33 o
   3   6  24        394.77        363.05        29.13 o
   4   6  24         78.13         68.11        23.43 o
  -4   7  24        104.60        193.75        76.24 o
  -3   7  24        141.62        186.79        27.72 o
  -2   7  24         65.28         63.72        20.71 o
  -1   7  24        280.22        260.62        14.29 o
   0   7  24          9.84         18.57        13.33 o
   1   7  24        279.89        232.88        23.19 o
   2   7  24         65.21         68.83        21.61 o
   3   7  24        141.58        158.40        26.57 o
   4   7  24        104.53         78.84        25.87 o
  -3   8  24          8.81         40.49        22.93 o
  -2   8  24        278.80        284.60        26.57 o
  -1   8  24        214.05        203.12        15.86 o
   0   8  24        285.04        264.86        23.68 o
   1   8  24        214.28        207.48        24.97 o
   2   8  24        278.20        282.62        27.80 o
   3   8  24          8.78         37.23        22.89 o
  -2   9  24         18.30        -21.06        32.15 o
  -1   9  24         58.19         58.24        17.59 o
   0   9  24        162.10        148.32        20.01 o
   1   9  24         58.27         50.30        22.02 o
   2   9  24         18.18         14.69        24.83 o
  -1  10  24         61.49         76.92        20.00 o
   0  10  24        649.83        671.39        26.07 o
   1  10  24         61.41         37.90        23.21 o
   1   0  25       1183.62       1160.70        19.77 o
   2   0  25        589.00        629.64        18.52 o
   3   0  25         12.69         14.64        13.46 o
   4   0  25        239.68        234.66        19.21 o
   5   0  25        602.69        606.81        26.66 o
  -5   1  25         46.39         56.95        18.04 o
  -4   1  25          6.28          5.87        15.38 o
  -3   1  25         62.87         69.02        15.27 o
  -2   1  25       1873.94       1880.34        27.81 o
  -1   1  25        230.71        231.20        15.82 o
   0   1  25         32.87         32.51         6.86 o
   1   1  25        231.13        232.43        11.20 o
   2   1  25       1874.68       1868.65        26.71 o
   3   1  25         62.77         61.05        14.22 o
   4   1  25          6.20         24.41        14.00 o
   5   1  25         46.27         39.19        16.75 o
  -5   2  25         26.67         31.45        24.21 o
  -4   2  25         50.57         99.88        25.22 o
  -3   2  25        122.04        136.00        23.96 o
  -2   2  25         73.75         93.28        21.19 o
  -1   2  25        126.98        113.40        10.92 o
   0   2  25         31.20         26.30         7.21 o
   1   2  25        127.01        113.82        10.29 o
   2   2  25         73.60         67.13        12.14 o
   3   2  25        122.12        132.75        14.65 o
   4   2  25         50.67         81.20        15.35 o
   5   2  25         26.70         39.59        25.05 o
  -5   3  25        629.11        648.11        65.60 o
  -4   3  25         28.97         28.99        23.75 o
  -3   3  25        410.66        453.55        47.14 o
  -2   3  25        301.93        347.91        33.24 o
  -1   3  25        594.28        582.43        14.12 o
   0   3  25         66.28         60.69         9.62 o
   1   3  25        593.42        596.77        13.79 o
   2   3  25        301.33        330.72        14.00 o
   3   3  25        410.58        398.45        17.39 o
   4   3  25         28.83         21.05        16.17 o
   5   3  25        630.33        578.95        36.88 o
  -5   4  25        159.88        176.52        31.11 o
  -4   4  25         80.19         82.10        25.39 o
  -3   4  25        560.75        674.15       113.76 o
  -2   4  25        189.46        182.38        24.59 o
  -1   4  25        174.35        159.90        11.99 o
   0   4  25        290.58        303.73        13.41 o
   1   4  25        174.65        164.01        11.74 o
   2   4  25        189.47        170.86        11.19 o
   3   4  25        560.91        543.58        22.60 o
   4   4  25         80.25         72.72        23.11 o
   5   4  25        159.87        190.02        29.53 o
  -4   5  25         23.52         57.44        28.68 o
  -3   5  25        386.36        464.02        72.84 o
  -2   5  25         45.79         47.74        21.25 o
  -1   5  25        195.31        195.56        13.86 o
   0   5  25        116.28        116.44        12.30 o
   1   5  25        195.75        220.34        12.20 o
   2   5  25         45.84         33.07        14.02 o
   3   5  25        386.36        338.86        28.13 o
   4   5  25         23.72         48.83        23.81 o
  -4   6  25         17.15         56.05        25.98 o
  -3   6  25         68.55         53.34        23.84 o
  -2   6  25         73.29         97.97        22.69 o
  -1   6  25        329.72        317.64        15.77 o
   0   6  25          2.57          5.31        11.12 o
   1   6  25        329.20        315.70        17.96 o
   2   6  25         73.08         75.18        21.86 o
   3   6  25         68.31         67.65        24.17 o
   4   6  25         17.10         13.75        23.77 o
  -4   7  25        256.89        302.90        48.36 o
  -3   7  25        162.64        168.18        26.21 o
  -2   7  25        221.27        229.24        24.95 o
  -1   7  25         79.40         98.14        13.91 o
   0   7  25         20.21          4.37        12.84 o
   1   7  25         79.23         90.33        20.62 o
   2   7  25        221.34        208.55        29.33 o
   3   7  25        162.34        134.75        26.25 o
   4   7  25        256.96        181.59        48.52 o
  -3   8  25         20.10         42.73        24.09 o
  -2   8  25         50.44         69.83        21.88 o
  -1   8  25         25.94         31.20        13.47 o
   0   8  25        194.84        161.30        21.96 o
   1   8  25         25.97         23.49        19.73 o
   2   8  25         50.33         67.51        22.71 o
   3   8  25         20.07         35.28        24.52 o
  -2   9  25         58.96         38.07        32.31 o
  -1   9  25         63.94         56.38        18.28 o
   0   9  25          6.58         29.68        17.02 o
   1   9  25         63.99         35.74        22.40 o
   2   9  25         58.66         64.61        23.00 o
  -1  10  25        111.02        105.85        20.58 o
   0  10  25         30.77         69.96        18.57 o
   1  10  25        111.04        113.30        25.64 o
   0   0  26       2546.10       2445.86        35.38 o
   1   0  26       1449.55       1409.63        21.75 o
   2   0  26         18.70         55.89        19.97 o
   3   0  26          1.28          4.63        13.93 o
   4   0  26         86.67        106.19        17.17 o
   5   0  26         20.67         69.07        23.70 o
  -5   1  26        113.19        113.89        22.20 o
  -4   1  26         32.46         26.48        15.71 o
  -3   1  26        524.93        486.33        20.04 o
  -2   1  26         17.85         48.68        16.07 o
  -1   1  26         38.82         41.10        13.89 o
   0   1  26         74.78         81.62         7.68 o
   1   1  26         38.78         36.58         9.57 o
   2   1  26         17.89         36.56        12.23 o
   3   1  26        524.91        465.42        19.05 o
   4   1  26         32.54         47.60        14.93 o
   5   1  26        113.10        124.98        23.76 o
  -5   2  26        117.67        268.82        79.94 o
  -4   2  26         74.33         90.94        25.32 o
  -3   2  26        592.03        613.38        31.83 o
  -2   2  26        406.71        430.64        26.42 o
  -1   2  26        114.69        130.13        19.00 o
   0   2  26        814.58        844.45        19.95 o
   1   2  26        115.01        116.03        10.60 o
   2   2  26        407.19        427.14        16.65 o
   3   2  26        592.81        583.34        21.71 o
   4   2  26         74.21         67.05        15.25 o
   5   2  26        117.47        179.36        41.51 o
  -5   3  26         20.24        153.51       101.67 o
  -4   3  26          2.42        -12.46        23.17 o
  -3   3  26       1019.10       1009.42        37.67 o
  -2   3  26        705.89        688.56        37.94 o
  -1   3  26         20.78         57.57        18.76 o
   0   3  26         85.20        100.64         9.45 o
   1   3  26         20.78         31.24         8.97 o
   2   3  26        706.06        699.36        17.62 o
   3   3  26       1019.01        994.04        23.31 o
   4   3  26          2.39         -6.01        15.93 o
   5   3  26         20.34         21.92        31.43 o
  -5   4  26         19.32         73.03        28.69 o
  -4   4  26         37.01         43.63        30.16 o
  -3   4  26        357.28        376.36        59.59 o
  -2   4  26         45.07         30.99        20.72 o
  -1   4  26        217.54        202.08        12.35 o
   0   4  26        126.31        118.48        11.09 o
   1   4  26        217.55        219.43        12.38 o
   2   4  26         44.85         43.66        10.30 o
   3   4  26        357.26        325.44        20.40 o
   4   4  26         36.95         60.94        22.34 o
   5   4  26         19.36         51.00        26.67 o
  -4   5  26        115.03        152.16        28.38 o
  -3   5  26        795.59        831.37        46.86 o
  -2   5  26        374.37        381.48        26.55 o
  -1   5  26        195.50        189.39        14.18 o
   0   5  26         58.16         62.06        11.79 o
   1   5  26        195.95        199.15        12.37 o
   2   5  26        374.84        365.38        16.37 o
   3   5  26        795.08        727.61        34.60 o
   4   5  26        115.33        132.06        23.69 o
  -4   6  26        200.07        221.78        28.91 o
  -3   6  26         46.45         52.98        23.78 o
  -2   6  26        264.68        301.66        37.88 o
  -1   6  26         82.03        110.59        14.40 o
   0   6  26          0.01          1.57        11.40 o
   1   6  26         81.91         80.56        14.56 o
   2   6  26        264.65        260.65        24.84 o
   3   6  26         46.54         53.40        23.48 o
   4   6  26        200.35        178.95        27.59 o
  -3   7  26        198.26        203.31        27.61 o
  -2   7  26         45.97         69.33        21.82 o
  -1   7  26        929.83        935.55        29.06 o
   0   7  26          4.90         13.51        13.17 o
   1   7  26        929.90        935.03        34.06 o
   2   7  26         45.93         40.38        20.05 o
   3   7  26        197.93        185.80        27.11 o
  -3   8  26         71.33        124.89        26.73 o
  -2   8  26        162.93        175.38        24.49 o
  -1   8  26         21.53         21.23        13.84 o
   0   8  26        120.17         95.05        20.39 o
   1   8  26         21.48         14.96        19.59 o
   2   8  26        162.96        157.56        25.26 o
   3   8  26         71.29        102.53        27.59 o
  -2   9  26         26.26         17.53        32.93 o
  -1   9  26        122.35        123.75        24.11 o
   0   9  26         10.74          4.40        16.26 o
   1   9  26        121.93        140.58        24.76 o
   2   9  26         26.28         29.07        23.53 o
   0  10  26        189.01        209.77        25.04 o
   1   0  27          3.18         20.78        10.65 o
   2   0  27       2031.48       1909.25        28.30 o
   3   0  27        385.27        348.30        20.37 o
   4   0  27        414.44        351.53        20.44 o
   5   0  27         19.46         28.93        17.09 o
  -5   1  27         48.85         72.03        21.27 o
  -4   1  27        194.73        184.34        18.44 o
  -3   1  27         27.85         26.78        14.51 o
  -2   1  27         46.59         55.18        13.23 o
  -1   1  27        435.57        419.65        19.01 o
   0   1  27        727.33        726.58        17.84 o
   1   1  27        435.33        431.71        13.55 o
   2   1  27         46.46         47.02        12.49 o
   3   1  27         27.80         25.71        13.79 o
   4   1  27        194.94        198.13        17.63 o
   5   1  27         48.70         58.97        17.47 o
  -5   2  27        778.54        853.20        41.20 o
  -4   2  27         39.88         51.99        23.83 o
  -3   2  27        406.16        418.04        29.39 o
  -2   2  27         42.84         69.85        21.96 o
  -1   2  27         69.99         60.81        18.89 o
   0   2  27        228.12        239.42        13.83 o
   1   2  27         70.18         64.08        10.31 o
   2   2  27         42.74         47.83        12.49 o
   3   2  27        405.73        382.11        18.05 o
   4   2  27         39.77         38.48        14.50 o
   5   2  27        777.16        800.92        40.62 o
  -5   3  27          8.73         30.31        49.29 o
  -4   3  27          5.42          1.25        23.77 o
  -3   3  27        285.23        339.51        42.24 o
  -2   3  27        294.11        305.90        26.97 o
  -1   3  27          7.15          2.85        17.69 o
   0   3  27         88.27         88.11         9.44 o
   1   3  27          7.23         11.75         9.20 o
   2   3  27        294.53        293.52        14.39 o
   3   3  27        285.32        280.96        16.39 o
   4   3  27          5.43          9.38        16.24 o
   5   3  27          8.68         14.03        26.54 o
  -4   4  27         57.38         68.46        25.78 o
  -3   4  27        289.84        328.10        39.00 o
  -2   4  27        172.67        190.50        23.38 o
  -1   4  27        236.25        236.56        24.56 o
   0   4  27        435.21        408.77        14.60 o
   1   4  27        236.48        242.04        13.03 o
   2   4  27        172.76        150.36        11.35 o
   3   4  27        290.28        286.59        19.10 o
   4   4  27         57.25         28.13        22.22 o
  -4   5  27         10.67         67.36        27.95 o
  -3   5  27        190.90        260.01        90.58 o
  -2   5  27         30.82         79.19        25.57 o
  -1   5  27        281.54        280.84        24.11 o
   0   5  27          9.67         13.20        11.08 o
   1   5  27        281.84        272.43        13.14 o
   2   5  27         30.89         26.68        12.70 o
   3   5  27        190.98        163.93        24.31 o
   4   5  27         10.53         17.74        24.35 o
  -4   6  27         75.82        132.50        26.49 o
  -3   6  27        150.03        179.81        53.18 o
  -2   6  27        750.22        785.92        35.01 o
  -1   6  27        119.55        127.87        15.66 o
   0   6  27        100.05        110.01        12.91 o
   1   6  27        119.50        123.71        15.78 o
   2   6  27        750.26        739.55        33.12 o
   3   6  27        150.69        129.10        24.31 o
   4   6  27         75.70         59.51        25.45 o
  -3   7  27         18.35         72.57        25.14 o
  -2   7  27         77.21        100.94        22.68 o
  -1   7  27        112.90        108.08        14.44 o
   0   7  27        336.88        318.87        19.20 o
   1   7  27        113.05        106.18        20.84 o
   2   7  27         77.23         76.37        22.94 o
   3   7  27         18.37         12.03        22.41 o
  -3   8  27        219.63        247.22        29.30 o
  -2   8  27        105.71        120.45        29.43 o
  -1   8  27         18.35         14.99        15.83 o
   0   8  27         53.55         54.66        32.36 o
   1   8  27         18.34         21.03        20.81 o
   2   8  27        105.44        134.94        25.00 o
   3   8  27        219.35        247.22        29.67 o
  -2   9  27         16.31         41.75        33.04 o
  -1   9  27         28.84         36.27        22.17 o
   0   9  27         23.96         65.51        22.74 o
   1   9  27         29.01         30.90        20.80 o
   2   9  27         16.31         18.66        23.08 o
   0   0  28       5400.54       5540.85        46.00 o
   1   0  28       1511.57       1560.91        23.61 o
   2   0  28          7.64         36.02        13.47 o
   3   0  28         63.01         76.42        16.22 o
   4   0  28         28.50         35.47        16.34 o
   5   0  28         62.68         53.43        18.26 o
  -5   1  28        157.60        179.55        23.61 o
  -4   1  28         83.51         93.83        17.36 o
  -3   1  28        272.47        271.68        17.92 o
  -2   1  28        201.55        237.21        15.58 o
  -1   1  28          3.72          7.36        14.25 o
   0   1  28        257.02        277.71        14.45 o
   1   1  28          3.74          7.87         9.59 o
   2   1  28        201.56        218.65        14.97 o
   3   1  28        272.40        276.91        16.98 o
   4   1  28         83.15         83.01        16.17 o
   5   1  28        157.46        160.02        19.85 o
  -5   2  28         37.76        190.72        96.77 o
  -4   2  28         17.08         41.58        24.27 o
  -3   2  28        372.09        403.96        38.14 o
  -2   2  28         92.79         78.17        22.47 o
  -1   2  28         58.96         70.56        19.75 o
   0   2  28         53.15         60.14        12.04 o
   1   2  28         58.64         70.90        10.48 o
   2   2  28         93.44         88.01        13.67 o
   3   2  28        371.61        353.84        17.77 o
   4   2  28         17.08         23.43        14.76 o
   5   2  28         37.75         89.14        27.63 o
  -5   3  28         99.11        149.69        29.69 o
  -4   3  28        135.08        150.52        27.78 o
  -3   3  28         16.96         40.06        23.15 o
  -2   3  28        330.02        343.46        26.83 o
  -1   3  28        119.10        115.53        21.25 o
   0   3  28        129.01        133.38        13.15 o
   1   3  28        119.18        109.83        10.55 o
   2   3  28        329.95        348.83        15.33 o
   3   3  28         17.09         20.84        13.01 o
   4   3  28        134.73        129.01        20.78 o
   5   3  28         99.25         80.56        25.20 o
  -4   4  28        143.98        126.92        28.25 o
  -3   4  28        163.33        165.97        25.73 o
  -2   4  28         90.12         89.91        21.85 o
  -1   4  28        818.50        810.30        31.53 o
   0   4  28       1284.99       1246.66        26.68 o
   1   4  28        819.02        814.64        16.56 o
   2   4  28         90.23        101.47        10.80 o
   3   4  28        163.41        140.73        18.22 o
   4   4  28        144.40        114.26        24.25 o
  -4   5  28        144.04        234.95        42.11 o
  -3   5  28         29.74         39.52        24.13 o
  -2   5  28        273.68        279.07        28.32 o
  -1   5  28         44.05         46.47        20.22 o
   0   5  28        307.57        269.46        21.92 o
   1   5  28         43.56         48.22        10.36 o
   2   5  28        273.25        262.55        15.83 o
   3   5  28         29.85         40.97        21.94 o
   4   5  28        144.06        115.94        26.37 o
  -4   6  28         27.13         46.15        24.87 o
  -3   6  28        203.66        194.42        40.69 o
  -2   6  28         11.83         79.56        23.82 o
  -1   6  28         18.95         28.42        18.67 o
   0   6  28        166.36        165.33        16.40 o
   1   6  28         18.99         27.14        13.14 o
   2   6  28         11.92         13.91        19.32 o
   3   6  28        203.46        180.01        25.49 o
   4   6  28         27.06         34.71        24.02 o
  -3   7  28        198.71        215.53        28.47 o
  -2   7  28         68.80        106.10        27.93 o
  -1   7  28         64.64         66.21        16.56 o
   0   7  28        217.46        207.93        29.12 o
   1   7  28         64.82         64.72        18.92 o
   2   7  28         68.64         91.11        23.16 o
   3   7  28        198.97        186.61        26.63 o
  -3   8  28        143.83        185.08        27.80 o
  -2   8  28         75.74        108.43        74.50 o
  -1   8  28         92.03         94.28        21.17 o
   0   8  28         23.38         14.11        31.48 o
   1   8  28         91.78         89.08        21.64 o
   2   8  28         75.89         98.37        23.54 o
   3   8  28        143.79        125.30        27.42 o
  -2   9  28         15.03         42.68        33.97 o
   0   9  28          0.00          0.67        20.27 o
   1   9  28        289.15        267.84        27.26 o
   2   9  28         14.87         23.99        23.43 o
   1   0  29        731.74        778.71        17.39 o
   2   0  29        213.45        227.33        15.40 o
   3   0  29        940.69        938.99        26.26 o
   4   0  29         88.41        125.46        17.57 o
   5   0  29         27.43        -18.68        24.62 o
  -5   1  29         16.33         45.83        21.20 o
  -4   1  29         38.29         51.17        17.24 o
  -3   1  29        166.49        150.82        16.36 o
  -2   1  29        202.13        204.54        15.69 o
  -1   1  29         22.15         22.99        14.64 o
   0   1  29        656.85        673.66        18.06 o
   1   1  29         22.04         25.26        10.00 o
   2   1  29        201.90        194.87        14.99 o
   3   1  29        166.67        159.85        15.69 o
   4   1  29         38.37         35.76        15.57 o
   5   1  29         16.44         15.52        16.98 o
  -5   2  29         48.51         75.64        27.11 o
  -4   2  29        253.33        267.19        27.95 o
  -3   2  29        107.59        109.37        23.60 o
  -2   2  29        387.67        406.98        37.70 o
  -1   2  29         25.30         30.69        19.40 o
   0   2  29         82.46         78.24        12.74 o
   1   2  29         25.28         21.82         9.34 o
   2   2  29        387.52        384.05        17.34 o
   3   2  29        107.72        101.91        14.28 o
   4   2  29        253.01        252.20        18.00 o
   5   2  29         48.80         53.49        25.68 o
  -5   3  29         71.54        153.00        44.99 o
  -4   3  29        225.77        287.33        30.91 o
  -3   3  29         59.97         51.38        22.53 o
  -2   3  29        201.07        206.55        26.11 o
  -1   3  29        118.02        132.29        22.19 o
   0   3  29        151.15        160.80        14.25 o
   1   3  29        118.51        126.77        10.91 o
   2   3  29        201.97        198.85        13.78 o
   3   3  29         59.70         49.93        13.29 o
   4   3  29        225.36        222.77        20.82 o
   5   3  29         71.08         73.06        26.33 o
  -4   4  29        178.89        169.45        28.80 o
  -3   4  29         90.00         89.70        24.54 o
  -2   4  29        133.80        152.99        23.60 o
  -1   4  29        202.61        204.43        23.39 o
   0   4  29         14.91         24.09        12.99 o
   1   4  29        202.74        220.73        12.10 o
   2   4  29        133.58        134.71        11.18 o
   3   4  29         90.18         96.97        16.42 o
   4   4  29        178.63        170.59        41.67 o
  -4   5  29        493.93        531.05        58.60 o
  -3   5  29        170.81        177.49        27.20 o
  -2   5  29         68.14         86.04        25.18 o
  -1   5  29        212.69        174.07        22.42 o
   0   5  29        434.71        407.49        19.85 o
   1   5  29        211.85        196.67        12.51 o
   2   5  29         68.10         68.46        13.43 o
   3   5  29        171.39        193.08        25.04 o
   4   5  29        492.93        454.64        33.91 o
  -4   6  29          5.42         11.16        26.11 o
  -3   6  29          2.64          1.18        23.25 o
  -2   6  29        116.32        131.32        23.77 o
  -1   6  29          7.87         21.59        19.37 o
   0   6  29         78.21         68.19        14.34 o
   1   6  29          7.91          7.46        13.61 o
   2   6  29        116.36        127.55        22.67 o
   3   6  29          2.59        -12.54        21.83 o
   4   6  29          5.37         -8.99        24.81 o
  -3   7  29         40.57         36.93        34.59 o
  -2   7  29        328.12        355.60        28.15 o
  -1   7  29        257.88        244.92        24.09 o
   0   7  29          0.06         11.58        17.98 o
   1   7  29        257.83        230.00        22.63 o
   2   7  29        328.02        317.82        27.41 o
   3   7  29         40.69         20.67        22.56 o
  -2   8  29         69.07         76.88        23.48 o
  -1   8  29         16.94         22.87        27.64 o
   0   8  29        175.96        150.66        33.92 o
   1   8  29         17.00         14.09        19.97 o
   2   8  29         69.27         85.92        24.27 o
   0   9  29         53.04         41.51        22.24 o
   1   9  29         49.15         88.16        22.55 o
   0   0  30          0.47          1.77        12.94 o
   1   0  30        373.26        368.47        14.16 o
   2   0  30        394.35        411.71        17.76 o
   3   0  30        296.96        330.24        18.24 o
   4   0  30         17.45         16.34        15.55 o
   5   0  30          1.81          4.53        16.89 o
  -5   1  30         27.54         22.11        20.18 o
  -4   1  30        266.47        272.20        20.62 o
  -3   1  30         39.92         44.85        14.37 o
  -2   1  30        367.85        356.85        17.61 o
  -1   1  30         55.91         61.13        21.32 o
   0   1  30        189.69        199.40        14.31 o
   1   1  30         56.15         50.34        10.46 o
   2   1  30        367.71        348.58        16.94 o
   3   1  30         39.89         23.37        14.05 o
   4   1  30        266.96        265.51        19.25 o
   5   1  30         27.52         25.06        17.25 o
  -5   2  30          9.92         37.08        25.99 o
  -4   2  30         37.57         42.92        39.44 o
  -3   2  30        134.56        134.24        24.28 o
  -2   2  30        920.56        870.74        56.14 o
  -1   2  30        231.79        228.63        23.56 o
   0   2  30         12.50         11.10        11.39 o
   1   2  30        231.98        233.34        12.16 o
   2   2  30        919.82        884.30        20.12 o
   3   2  30        134.11        129.29        14.75 o
   4   2  30         37.40         38.65        14.97 o
   5   2  30          9.98         35.18        27.40 o
  -4   3  30        206.13        217.49        44.94 o
  -3   3  30         44.30         40.49        23.52 o
  -2   3  30        427.54        484.46        44.78 o
  -1   3  30        792.82        754.09        30.94 o
   0   3  30        263.26        272.52        15.66 o
   1   3  30        793.20        771.80        16.52 o
   2   3  30        428.25        468.71        16.55 o
   3   3  30         44.13         55.71        13.28 o
   4   3  30        206.18        200.72        20.78 o
  -4   4  30         40.98         74.62        28.83 o
  -3   4  30          3.65          8.50        23.00 o
  -2   4  30        287.65        294.20        27.06 o
  -1   4  30          1.96          7.92        20.39 o
   0   4  30        246.83        239.95        15.63 o
   1   4  30          1.98         -0.90         9.84 o
   2   4  30        287.28        266.69        12.55 o
   3   4  30          3.71         19.88        14.41 o
   4   4  30         41.06         39.11        22.93 o
  -4   5  30        294.81        318.06        54.84 o
  -3   5  30         18.07         30.94        57.36 o
  -2   5  30         99.74         93.55        22.59 o
  -1   5  30        225.17        213.38        23.89 o
   0   5  30        556.15        573.80        19.07 o
   1   5  30        225.78        221.50        12.99 o
   2   5  30         99.67         92.83        14.19 o
   3   5  30         18.05         24.20        20.26 o
   4   5  30        295.32        257.95        29.00 o
  -4   6  30         70.62         30.44        25.24 o
  -3   6  30         96.36         96.48        26.29 o
  -2   6  30        158.55        215.93        26.91 o
  -1   6  30        120.33        151.06        22.15 o
   0   6  30        402.74        363.53        19.97 o
   1   6  30        120.08        144.01        16.04 o
   2   6  30        158.69        169.05        23.67 o
   3   6  30         96.20        106.75        24.12 o
   4   6  30         71.04         46.66        25.15 o
  -3   7  30         50.55         46.18        23.54 o
  -2   7  30         95.39        153.03        30.44 o
  -1   7  30          9.64         32.16        18.48 o
   0   7  30        103.12        115.93        21.73 o
   1   7  30          9.79          7.51        18.73 o
   2   7  30         95.56        118.59        22.32 o
   3   7  30         50.55         48.45        24.28 o
  -2   8  30         46.79         49.28        22.23 o
  -1   8  30          1.75        -48.02        28.16 o
   0   8  30        269.82        261.43        38.43 o
   1   8  30          1.74          1.82        20.57 o
   2   8  30         46.97         65.10        24.24 o
   0   9  30         11.88          4.12        22.91 o
   1   9  30         88.95         92.73        33.97 o
   1   0  31        107.94        102.15        11.71 o
   2   0  31        186.16        173.69        15.54 o
   3   0  31         19.55         22.08        14.10 o
   4   0  31         10.61         11.31        16.10 o
   5   0  31         26.32         18.68        17.80 o
  -5   1  31         19.16         40.66        20.47 o
  -4   1  31        139.56        145.81        18.48 o
  -3   1  31        123.91         99.23        15.10 o
  -2   1  31         71.18         84.24        18.21 o
  -1   1  31        175.68        167.89        23.62 o
   0   1  31       1063.85       1037.38        22.03 o
   1   1  31        175.92        157.79        12.32 o
   2   1  31         71.08         71.97        13.61 o
   3   1  31        123.74        107.82        14.86 o
   4   1  31        139.47        120.74        17.45 o
   5   1  31         19.12         57.84        18.64 o
  -4   2  31         65.54         69.84        25.34 o
  -3   2  31         57.21         58.54        23.63 o
  -2   2  31        154.18        149.29        25.26 o
  -1   2  31        472.93        475.83        28.47 o
   0   2  31         27.87         20.53        12.31 o
   1   2  31        473.53        454.65        14.42 o
   2   2  31        154.07        149.56        13.47 o
   3   2  31         57.42         63.32        13.78 o
   4   2  31         65.61         59.76        15.87 o
  -4   3  31        120.78        163.09        28.66 o
  -3   3  31         97.83         81.41        24.69 o
  -2   3  31        429.26        443.79        58.03 o
  -1   3  31         76.25        119.46        25.41 o
   0   3  31         39.34         40.71        12.99 o
   1   3  31         75.82         70.11        10.72 o
   2   3  31        429.58        428.18        16.10 o
   3   3  31         98.13         83.27        14.14 o
   4   3  31        120.65        130.84        20.12 o
  -4   4  31         24.27         74.40        37.55 o
  -3   4  31         74.20         65.66        26.42 o
  -2   4  31        203.72        186.50        25.14 o
  -1   4  31        141.56        142.57        27.46 o
   0   4  31          0.43         20.09        13.58 o
   1   4  31        141.23        119.65        11.37 o
   2   4  31        203.57        180.77        13.26 o
   3   4  31         74.09         56.24        16.63 o
   4   4  31         24.22         30.35        22.80 o
  -4   5  31        144.14        213.88        34.82 o
  -3   5  31         61.78         71.30        39.31 o
  -2   5  31          8.32         17.42        21.88 o
  -1   5  31        186.09        169.42        23.13 o
   0   5  31         53.04         60.81        13.57 o
   1   5  31        185.79        169.66        11.72 o
   2   5  31          8.24         14.14        13.10 o
   3   5  31         61.89         75.47        25.00 o
   4   5  31        144.34        160.24        27.92 o
  -3   6  31        172.62        202.11        57.46 o
  -2   6  31        735.94        713.77        35.29 o
  -1   6  31         16.13         22.92        19.44 o
   0   6  31         25.27         22.58        13.13 o
   1   6  31         16.03         13.46        14.13 o
   2   6  31        735.69        729.38        60.42 o
   3   6  31        172.57        159.17        25.78 o
  -3   7  31         12.88         26.03        29.82 o
  -2   7  31        202.64        191.45        25.43 o
  -1   7  31         33.50         78.26        19.19 o
   0   7  31        318.08        340.05        24.88 o
   1   7  31         33.47         -8.35        29.66 o
   2   7  31        202.76        198.42        23.19 o
   3   7  31         12.89         13.34        22.16 o
  -2   8  31         11.29         49.36        22.86 o
  -1   8  31        133.61        133.13        32.41 o
   0   8  31         59.30         59.95        31.06 o
   1   8  31        133.16        100.56        34.18 o
   2   8  31         11.27         -3.27        22.07 o
   0   9  31         50.44         72.81        33.55 o
   1   9  31         69.77         63.48        35.11 o
   0   0  32       2746.88       2675.95        36.08 o
   1   0  32          0.18         -1.94        13.95 o
   2   0  32        138.82        151.23        14.77 o
   3   0  32         54.16         58.11        14.40 o
   4   0  32        245.34        214.99        18.80 o
   5   0  32         21.25         46.56        18.59 o
  -4   1  32         62.38         58.61        16.97 o
  -3   1  32         58.96         58.38        14.78 o
  -2   1  32        612.72        604.47        24.75 o
  -1   1  32        137.14        129.94        23.91 o
   0   1  32        349.89        382.61        16.85 o
   1   1  32        137.61        138.63        16.00 o
   2   1  32        613.52        612.41        19.92 o
   3   1  32         58.66         66.25        14.39 o
   4   1  32         62.73         54.49        15.53 o
  -4   2  32        127.43        147.44        27.70 o
  -3   2  32          2.30         18.54        21.88 o
  -2   2  32         34.29         37.42        22.08 o
  -1   2  32        290.57        292.46        31.48 o
   0   2  32        244.91        235.88        15.76 o
   1   2  32        290.46        302.11        15.74 o
   2   2  32         34.12         36.73        12.26 o
   3   2  32          2.32         12.87        13.24 o
   4   2  32        127.62        123.28        16.06 o
  -4   3  32        187.76        160.62        27.54 o
  -3   3  32         39.22         39.10        23.74 o
  -2   3  32         65.46         69.38        23.32 o
  -1   3  32        101.91         81.65        21.31 o
   0   3  32         63.49         75.64        14.15 o
   1   3  32        102.27         97.17        13.50 o
   2   3  32         65.60         66.76        12.23 o
   3   3  32         39.07         44.78        12.38 o
   4   3  32        187.80        187.95        21.32 o
  -4   4  32        201.88        189.60        30.00 o
  -3   4  32         54.25         92.09        26.40 o
  -2   4  32        121.62        160.90        35.45 o
  -1   4  32        218.08        203.96        23.90 o
   0   4  32       1068.25       1101.07        23.92 o
   1   4  32        217.68        193.83        14.14 o
   2   4  32        121.54        137.71        13.05 o
   3   4  32         53.85         63.46        16.67 o
   4   4  32        202.51        188.28        26.45 o
  -4   5  32         88.60        161.40        39.23 o
  -3   5  32         38.93         63.23        24.52 o
  -2   5  32         62.68         45.91        22.14 o
  -1   5  32         61.95         67.69        21.29 o
   0   5  32        181.20        160.92        14.65 o
   1   5  32         61.90         71.22        11.88 o
   2   5  32         62.69         69.09        13.59 o
   3   5  32         39.12         50.86        20.68 o
   4   5  32         88.43         93.25        25.53 o
  -3   6  32         35.77         76.18        27.64 o
  -2   6  32         12.02         57.91        24.02 o
  -1   6  32        362.56        342.00        26.61 o
   0   6  32         25.21         27.93        13.58 o
   1   6  32        363.14        343.31        40.50 o
   2   6  32         12.05         23.83        19.21 o
   3   6  32         35.81         37.39        23.26 o
  -3   7  32        153.00        145.50        26.70 o
  -2   7  32         17.48         25.27        22.88 o
  -1   7  32         47.70         81.75        20.30 o
   0   7  32         80.39         88.38        20.00 o
   1   7  32         47.87         48.23        30.86 o
   2   7  32         17.50         20.55        22.23 o
   3   7  32        152.72        142.42        25.70 o
  -2   8  32        168.21        222.93        26.25 o
  -1   8  32         13.77         86.61        31.53 o
   0   8  32         89.32         68.77        29.92 o
   1   8  32         13.72         33.61        32.00 o
   2   8  32        167.97        183.79        25.61 o
   1   0  33          3.66         14.70        14.83 o
   2   0  33        120.36        103.98        14.13 o
   3   0  33         25.82         27.58        13.98 o
   4   0  33         57.62         38.06        16.17 o
  -4   1  33         83.81         89.48        17.25 o
  -3   1  33        112.47        129.69        16.17 o
  -2   1  33        261.38        287.17        27.46 o
  -1   1  33        230.91        232.41        21.67 o
   0   1  33         69.16         92.01        19.74 o
   1   1  33        231.35        206.79        21.41 o
   2   1  33        261.31        261.79        16.05 o
   3   1  33        112.73        136.63        15.73 o
   4   1  33         83.87         87.19        16.21 o
  -4   2  33         55.80         80.59        30.57 o
  -3   2  33         33.92         58.45        24.34 o
  -2   2  33        309.60        278.39        26.33 o
  -1   2  33        684.85        663.62        31.79 o
   0   2  33        466.86        466.11        24.28 o
   1   2  33        685.49        638.09        18.81 o
   2   2  33        308.95        306.72        14.96 o
   3   2  33         34.02         31.92        14.53 o
   4   2  33         55.98         65.21        15.49 o
  -4   3  33         39.80         53.92        24.73 o
  -3   3  33         41.32         38.21        23.23 o
  -2   3  33        292.08        262.20        26.66 o
  -1   3  33         22.90         41.15        26.58 o
   0   3  33         13.94         24.78        17.84 o
   1   3  33         22.92         27.64        12.87 o
   2   3  33        292.02        265.64        14.60 o
   3   3  33         41.35         34.41        12.29 o
   4   3  33         39.96         59.12        18.82 o
  -4   4  33          4.54         40.95        25.60 o
  -3   4  33        154.38        162.85        27.34 o
  -2   4  33        281.31        278.00        44.00 o
  -1   4  33         93.06         95.16        22.00 o
   0   4  33          7.57         11.67        12.89 o
   1   4  33         93.19        113.31        13.35 o
   2   4  33        281.21        270.58        14.96 o
   3   4  33        154.70        135.59        18.09 o
   4   4  33          4.59         10.30        23.55 o
  -4   5  33          9.64         31.66        33.24 o
  -3   5  33        119.76        120.55        25.11 o
  -2   5  33         59.39         29.17        22.79 o
  -1   5  33        181.80        175.07        35.47 o
   0   5  33        255.29        280.88        16.36 o
   1   5  33        182.01        185.30        14.59 o
   2   5  33         59.46         62.09        14.12 o
   3   5  33        119.58        111.88        23.29 o
   4   5  33          9.64          3.84        26.81 o
  -3   6  33         26.77         60.12        25.28 o
  -2   6  33        327.99        309.19        55.34 o
  -1   6  33         79.96         55.94        23.36 o
   0   6  33          0.19          7.05        15.74 o
   1   6  33         79.95         52.20        18.83 o
   2   6  33        327.77        303.41        25.92 o
   3   6  33         26.58         18.14        22.38 o
  -3   7  33          2.33         44.40        29.82 o
  -2   7  33        243.17        201.83        26.74 o
  -1   7  33         53.43         92.49        21.73 o
   0   7  33         11.62         -1.09        26.92 o
   1   7  33         53.67         61.87        29.09 o
   2   7  33        242.66        224.63        25.38 o
   3   7  33          2.33        -16.25        24.31 o
  -2   8  33        242.45        262.36        29.45 o
  -1   8  33        268.95        257.85        39.93 o
   1   8  33        269.00        226.63        35.32 o
   2   8  33        242.45        228.55        26.87 o
   0   0  34        215.16        233.25        38.90 o
   1   0  34        483.01        487.27        20.24 o
   2   0  34        180.95        200.45        15.58 o
   3   0  34         16.12         21.88        14.92 o
   4   0  34         13.59         -4.41        15.77 o
  -4   1  34         90.32         95.35        17.61 o
  -3   1  34        174.28        196.02        20.94 o
  -2   1  34        195.34        203.47        19.92 o
  -1   1  34        489.40        491.57        25.09 o
   0   1  34          0.02         40.09        20.23 o
   1   1  34        489.13        507.41        20.37 o
   2   1  34        195.90        186.23        15.04 o
   3   1  34        174.62        174.78        16.92 o
   4   1  34         90.14         88.38        17.01 o
  -4   2  34         32.19         52.69        25.89 o
  -3   2  34        509.34        535.30        33.73 o
  -2   2  34          6.95         15.17        22.01 o
  -1   2  34        173.18        220.97        25.12 o
   0   2  34        267.09        291.73        22.54 o
   1   2  34        173.01        201.81        15.07 o
   2   2  34          6.97         10.77        11.69 o
   3   2  34        509.45        458.84        19.84 o
   4   2  34         32.34         23.60        15.32 o
  -4   3  34         54.68         44.35        24.45 o
  -3   3  34         24.65         28.83        23.90 o
  -2   3  34         61.26         70.10        23.31 o
  -1   3  34        735.17        697.61        32.23 o
   0   3  34        184.66        246.99        21.37 o
   1   3  34        734.06        720.60        19.59 o
   2   3  34         61.27         56.84        11.42 o
   3   3  34         24.58         37.35        12.66 o
   4   3  34         54.73         40.59        17.85 o
  -4   4  34         79.36        128.83        28.21 o
  -3   4  34         93.85         89.29        24.63 o
  -2   4  34         87.20         97.41        38.64 o
  -1   4  34          1.99         -0.18        20.79 o
   0   4  34        107.33         97.54        17.98 o
   1   4  34          1.95          1.55        11.85 o
   2   4  34         87.39         91.18        13.26 o
   3   4  34         93.65         73.91        17.51 o
   4   4  34         79.37        105.29        25.68 o
  -3   5  34         78.41        105.05        25.81 o
  -2   5  34         28.11         35.17        24.25 o
  -1   5  34        168.17        153.35        25.31 o
   0   5  34          0.01          4.56        16.45 o
   1   5  34        167.77        156.78        13.72 o
   2   5  34         28.25         28.29        13.30 o
   3   5  34         78.35         73.70        23.26 o
  -3   6  34         91.65         69.24        30.99 o
  -2   6  34         33.62         66.66        25.81 o
  -1   6  34         12.28          5.69        20.15 o
   0   6  34        235.80        210.55        19.51 o
   1   6  34         12.28         17.52        15.65 o
   2   6  34         33.71         47.59        20.90 o
   3   6  34         91.73         67.93        22.99 o
  -2   7  34          0.86          2.73        23.17 o
  -1   7  34        242.55        301.05        51.86 o
   0   7  34         56.13         69.81        27.59 o
   1   7  34        242.29        302.87        37.70 o
   2   7  34          0.83         -6.26        20.46 o
  -1   8  34        131.24        135.77        33.45 o
   1   8  34        131.43        170.26        37.86 o
   1   0  35        356.89        368.12        18.88 o
   2   0  35        363.47        363.76        18.02 o
   3   0  35         35.22         44.57        14.90 o
   4   0  35         12.05         11.69        16.42 o
  -4   1  35         54.90         51.37        46.67 o
  -3   1  35         52.26         63.89        20.09 o
  -2   1  35         78.58         91.24        18.03 o
  -1   1  35       1037.32       1009.91        30.67 o
   0   1  35       2029.64       2007.52        33.62 o
   1   1  35       1038.47        986.30        24.29 o
   2   1  35         78.41         76.95        12.84 o
   3   1  35         52.43         54.12        14.89 o
   4   1  35         54.86         70.75        17.26 o
  -4   2  35         41.68         46.96        26.99 o
  -3   2  35         47.20         64.08        25.92 o
  -2   2  35        100.89         74.86        23.25 o
  -1   2  35         49.98         60.80        22.68 o
   0   2  35        614.21        604.53        26.10 o
   1   2  35         49.82         45.07        12.52 o
   2   2  35        101.02         92.57        12.87 o
   3   2  35         47.36         52.06        14.72 o
   4   2  35         41.49         45.59        15.85 o
  -4   3  35         18.46         32.69        25.99 o
  -3   3  35         19.72         20.93        23.85 o
  -2   3  35        100.86        121.15        30.03 o
  -1   3  35        390.50        375.44        27.59 o
   0   3  35       1782.65       1649.65        35.26 o
   1   3  35        390.33        388.41        16.72 o
   2   3  35        101.31        112.96        12.15 o
   3   3  35         19.68         10.73        12.67 o
   4   3  35         18.51         14.63        18.76 o
  -4   4  35        103.12        134.01        30.23 o
  -3   4  35         19.25          3.97        23.71 o
  -2   4  35         45.98         70.96        23.42 o
  -1   4  35        111.08        118.97        23.09 o
   0   4  35        314.19        317.38        21.21 o
   1   4  35        110.91        116.27        13.58 o
   2   4  35         46.23         47.11        12.39 o
   3   4  35         19.29          9.90        15.62 o
   4   4  35        103.19         67.45        25.88 o
  -3   5  35         17.77         17.15        24.94 o
  -2   5  35         90.92         86.66        27.49 o
  -1   5  35        221.22        177.17        24.13 o
   0   5  35         65.22         20.94        16.21 o
   1   5  35        221.28        225.83        14.85 o
   2   5  35         90.55         68.28        17.96 o
   3   5  35         17.79         37.13        21.47 o
  -3   6  35         60.37         61.34        25.62 o
  -2   6  35        292.77        262.98        42.14 o
  -1   6  35         34.76         35.34        20.86 o
   0   6  35         13.38          6.73        15.71 o
   1   6  35         34.88         39.13        17.24 o
   2   6  35        292.37        238.72        38.12 o
   3   6  35         60.54         91.04        22.39 o
  -2   7  35         43.04         58.51        23.94 o
  -1   7  35        242.80        259.05        38.58 o
   0   7  35         24.67         64.15        27.43 o
   1   7  35        243.17        220.81        25.34 o
   2   7  35         43.07         43.10        35.42 o
  -1   8  35        135.18        211.39        35.84 o
   1   8  35        135.23         97.08        33.97 o
   0   0  36        165.59        176.82        26.89 o
   1   0  36        466.20        481.57        21.87 o
   2   0  36          0.64          7.79        11.97 o
   3   0  36         87.72         88.57        15.61 o
   4   0  36        100.10         93.89        18.22 o
  -4   1  36         82.49         93.83        25.99 o
  -3   1  36        294.00        254.09        23.48 o
  -2   1  36         27.94         19.95        21.67 o
  -1   1  36        146.73        151.74        21.07 o
   0   1  36         26.67         45.54        17.36 o
   1   1  36        147.19        161.65        16.38 o
   2   1  36         27.91         17.60        14.55 o
   3   1  36        293.84        261.16        18.18 o
   4   1  36         82.16         97.73        17.92 o
  -4   2  36         73.68         62.44        25.94 o
  -3   2  36         13.14         20.43        24.06 o
  -2   2  36         50.83         46.78        22.93 o
  -1   2  36        257.61        223.65        21.69 o
   0   2  36         18.13         46.33        18.92 o
   1   2  36        257.93        254.92        15.66 o
   2   2  36         51.03         41.51        15.37 o
   3   2  36         13.15          8.42        14.26 o
   4   2  36         73.62         87.52        17.02 o
  -4   3  36          2.52         -0.21        25.59 o
  -3   3  36         34.30         47.08        24.93 o
  -2   3  36        761.97        731.28        36.32 o
  -1   3  36        330.52        345.59        27.83 o
   0   3  36          0.49         35.82        18.66 o
   1   3  36        331.13        331.68        16.38 o
   2   3  36        761.91        770.42        21.02 o
   3   3  36         34.26         35.81        12.85 o
   4   3  36          2.53         -8.23        18.26 o
  -3   4  36         83.66        107.39        26.99 o
  -2   4  36         30.46         45.32        25.41 o
  -1   4  36        135.50        144.46        24.93 o
   0   4  36         66.96         69.34        17.81 o
   1   4  36        136.18        140.17        14.38 o
   2   4  36         30.40         40.36        14.80 o
   3   4  36         83.64         73.64        17.48 o
  -3   5  36         20.12         18.03        32.59 o
  -2   5  36         14.24         14.04        21.97 o
  -1   5  36         47.01         47.95        33.81 o
   0   5  36         11.75         -3.45        15.02 o
   1   5  36         47.37         53.80        12.80 o
   2   5  36         14.40         14.92        16.46 o
   3   5  36         20.29         11.43        20.05 o
  -3   6  36         82.41         54.65        25.36 o
  -2   6  36          8.10         44.93        44.26 o
  -1   6  36         16.37         15.28        20.36 o
   0   6  36        128.52        114.34        18.43 o
   1   6  36         16.29          7.77        16.40 o
   2   6  36          8.16         24.01        31.06 o
   3   6  36         82.20         85.83        24.33 o
  -2   7  36        123.20        130.89        25.86 o
  -1   7  36        111.40        130.09        22.26 o
   0   7  36         32.08         44.76        27.95 o
   1   7  36        111.35        139.04        22.19 o
   2   7  36        123.66         87.85        33.66 o
  -1   8  36        142.61        175.03        39.21 o
   1   8  36        142.53        153.98        36.04 o
   1   0  37        663.63        700.86        22.38 o
   2   0  37          0.34          7.81        16.66 o
   3   0  37         66.32         84.41        15.45 o
   4   0  37         97.87         89.30        18.27 o
  -4   1  37         37.99         26.21        25.12 o
  -3   1  37         17.76         40.59        23.51 o
  -2   1  37         28.81         30.83        22.17 o
  -1   1  37         87.02         85.26        19.93 o
   0   1  37        106.99        100.33        17.47 o
   1   1  37         87.04         96.47        15.34 o
   2   1  37         28.62         32.08        15.31 o
   3   1  37         17.81         30.38        14.58 o
   4   1  37         37.96         50.64        16.79 o
  -4   2  37         45.73         14.23        25.57 o
  -3   2  37         56.66         41.49        23.97 o
  -2   2  37         90.79         79.16        24.35 o
  -1   2  37        128.98        137.13        20.60 o
   0   2  37        326.53        312.82        22.60 o
   1   2  37        129.27        127.90        14.47 o
   2   2  37         90.68         83.14        15.84 o
   3   2  37         56.62         57.84        14.03 o
   4   2  37         45.80         45.29        15.89 o
  -4   3  37          7.97         44.22        27.50 o
  -3   3  37         62.86         72.23        27.08 o
  -2   3  37         32.69         44.41        24.49 o
  -1   3  37         32.42         36.37        22.14 o
   0   3  37         86.12         87.43        19.27 o
   1   3  37         32.28         39.78        12.84 o
   2   3  37         32.73         38.29        13.13 o
   3   3  37         62.69         46.45        13.46 o
   4   3  37          8.03         -0.44        18.65 o
  -3   4  37         43.02         66.65        25.27 o
  -2   4  37        317.91        303.47        28.74 o
  -1   4  37          4.32          7.52        22.73 o
   0   4  37         68.19         63.74        18.14 o
   1   4  37          4.35         17.89        12.42 o
   2   4  37        316.68        316.23        18.90 o
   3   4  37         43.08         61.63        16.85 o
  -3   5  37        141.54        117.70        28.66 o
  -2   5  37         20.10         47.37        23.29 o
  -1   5  37        232.36        216.96        26.63 o
   0   5  37         51.27         54.38        17.82 o
   1   5  37        231.82        247.00        15.62 o
   2   5  37         19.90         14.50        16.84 o
   3   5  37        142.26        134.04        24.31 o
  -2   6  37         97.16        105.61        25.17 o
  -1   6  37         74.18         69.51        22.76 o
   0   6  37          0.13          5.75        16.63 o
   1   6  37         74.22         67.21        17.57 o
   2   6  37         97.05        107.72        33.71 o
  -2   7  37         69.72        106.20        27.41 o
  -1   7  37         10.84         12.30        21.57 o
   0   7  37        244.01        230.16        34.18 o
   1   7  37         10.82          9.35        22.45 o
   2   7  37         69.54         52.90        35.37 o
   0   0  38       2868.10       2819.95        56.33 o
   1   0  38         63.93         75.82        15.32 o
   2   0  38          0.06          6.05        17.70 o
   3   0  38         91.16         75.75        16.11 o
   4   0  38          6.79         36.92        17.29 o
  -4   1  38        155.73        133.21        27.85 o
  -3   1  38         54.34         62.78        24.50 o
  -2   1  38         46.06         46.26        23.45 o
  -1   1  38        201.25        209.27        22.59 o
   0   1  38        118.28        125.70        17.65 o
   1   1  38        201.18        211.36        15.60 o
   2   1  38         45.96         53.81        16.43 o
   3   1  38         54.32         51.76        14.73 o
   4   1  38        155.41        163.83        18.68 o
  -4   2  38         54.09         14.75        24.82 o
  -3   2  38         26.25         55.29        25.42 o
  -2   2  38         16.97         17.09        22.92 o
  -1   2  38        349.33        375.18        24.33 o
   0   2  38        216.10        232.63        21.40 o
   1   2  38        348.94        374.05        17.41 o
   2   2  38         17.00         22.26        14.88 o
   3   2  38         26.36         46.35        13.44 o
   4   2  38         54.08         58.82        16.17 o
  -3   3  38         13.49         32.26        26.25 o
  -2   3  38         14.89         14.46        24.79 o
  -1   3  38        197.57        214.99        21.72 o
   0   3  38         45.96         27.37        18.44 o
   1   3  38        197.61        212.30        15.08 o
   2   3  38         14.98         20.88        13.13 o
   3   3  38         13.55         21.44        13.06 o
  -3   4  38         39.20         50.53        25.07 o
  -2   4  38         10.66         55.43        24.37 o
  -1   4  38        172.30        195.93        25.84 o
   0   4  38          0.40         13.25        17.20 o
   1   4  38        172.65        184.63        14.91 o
   2   4  38         10.64         20.97        14.37 o
   3   4  38         39.35         51.93        18.12 o
  -3   5  38        108.39        122.60        28.98 o
  -2   5  38        104.69         97.45        26.73 o
  -1   5  38        201.14        166.53        25.34 o
   0   5  38        115.39        105.28        18.49 o
   1   5  38        201.07        180.84        17.03 o
   2   5  38        104.91         82.48        17.50 o
   3   5  38        108.62        105.54        35.94 o
  -2   6  38         28.46         46.95        24.16 o
  -1   6  38         51.17         46.86        22.43 o
   0   6  38         70.47         52.23        17.51 o
   1   6  38         51.20         45.25        18.05 o
   2   6  38         28.62         29.61        33.04 o
  -1   7  38         48.60         81.08        22.76 o
   0   7  38         24.30         14.78        31.53 o
   1   7  38         48.47         29.15        32.88 o
   1   0  39          1.15         -6.14        14.60 o
   2   0  39          0.58         -9.19        15.43 o
   3   0  39         15.41         10.10        14.57 o
   4   0  39        200.06        206.85        19.01 o
  -4   1  39        214.62        182.15        29.80 o
  -3   1  39         65.00         52.87        25.44 o
  -2   1  39         10.80         19.96        26.71 o
  -1   1  39        230.52        217.38        22.67 o
   0   1  39         31.00         57.03        17.74 o
   1   1  39        230.51        235.30        16.30 o
   2   1  39         10.86          4.49        15.14 o
   3   1  39         65.06         55.45        14.41 o
   4   1  39        214.82        188.66        18.64 o
  -3   2  39         74.74         69.61        26.59 o
  -2   2  39         68.96         59.48        26.01 o
  -1   2  39        282.92        272.80        23.27 o
   0   2  39          9.45         19.46        18.81 o
   1   2  39        283.59        265.40        16.61 o
   2   2  39         69.42         64.82        16.28 o
   3   2  39         74.86         81.45        14.40 o
  -3   3  39         47.72         39.10        25.96 o
  -2   3  39        159.94        135.16        26.82 o
  -1   3  39        198.24        154.97        21.42 o
   0   3  39        109.54        111.70        20.33 o
   1   3  39        198.23        164.59        15.22 o
   2   3  39        159.60        155.35        15.39 o
   3   3  39         47.55         32.36        15.71 o
  -3   4  39         36.45         32.72        26.58 o
  -2   4  39         48.47         63.43        24.18 o
  -1   4  39        124.35        129.56        35.03 o
   0   4  39        100.58        124.79        19.58 o
   1   4  39        124.12        135.28        17.41 o
   2   4  39         48.59         46.35        15.13 o
   3   4  39         36.47         43.99        25.15 o
  -3   5  39         47.06         58.46        37.16 o
  -2   5  39         32.09         30.42        33.94 o
  -1   5  39          5.80        -13.52        21.98 o
   0   5  39         80.48         85.05        18.49 o
   1   5  39          5.84          9.75        14.98 o
   2   5  39         32.04         25.48        17.45 o
   3   5  39         47.01         32.98        36.10 o
  -2   6  39        151.65        214.52        26.99 o
  -1   6  39          8.75         20.55        22.07 o
   0   6  39         33.41         45.58        18.07 o
   1   6  39          8.88          9.66        21.72 o
   2   6  39        151.86        138.94        36.30 o
  -1   7  39         63.89         37.31        23.52 o
   0   7  39        172.83        167.15        35.11 o
   0   0  40       1462.28       1458.71        47.12 o
   1   0  40         40.30         47.02        19.70 o
   2   0  40         28.90         41.10        16.32 o
   3   0  40          1.93          8.95        18.39 o
  -3   1  40         14.72         14.00        23.42 o
  -2   1  40          4.04         13.03        23.66 o
  -1   1  40         51.59         47.58        20.66 o
   0   1  40       1085.54       1096.93        28.83 o
   1   1  40         51.56         77.04        17.47 o
   2   1  40          3.95          0.28        15.38 o
   3   1  40         14.72          9.44        16.99 o
  -3   2  40         71.49         54.38        23.79 o
  -2   2  40         19.88         24.68        24.28 o
  -1   2  40        236.95        237.61        23.15 o
   0   2  40        119.37        155.93        18.13 o
   1   2  40        236.34        217.73        19.19 o
   2   2  40         19.90         28.49        15.16 o
   3   2  40         71.35         70.73        16.84 o
  -3   3  40         54.19         82.93        33.68 o
  -2   3  40        223.71        190.68        28.48 o
  -1   3  40        183.31        193.71        22.77 o
   0   3  40         29.41         46.06        19.05 o
   1   3  40        182.57        175.54        18.36 o
   2   3  40        224.37        195.95        16.28 o
   3   3  40         54.31         40.96        16.08 o
  -3   4  40          0.09         18.02        26.93 o
  -2   4  40         59.36         58.00        23.91 o
  -1   4  40        160.20        158.22        21.39 o
   0   4  40        443.74        433.49        25.00 o
   1   4  40        159.74        179.20        17.96 o
   2   4  40         59.22         54.08        16.12 o
   3   4  40          0.09         -9.84        25.13 o
  -2   5  40         22.32         14.76        25.48 o
  -1   5  40         19.56          0.24        25.02 o
   0   5  40        153.87        141.12        19.56 o
   1   5  40         19.64         13.77        18.44 o
   2   5  40         22.37         12.25        18.50 o
  -2   6  40          2.02         16.31        24.99 o
  -1   6  40         34.36         16.71        22.80 o
   0   6  40         36.29         30.87        18.29 o
   1   6  40         34.33          3.47        22.14 o
   2   6  40          2.03         21.78        34.85 o
  -1   7  40         75.83        116.76        27.03 o
   0   7  40         24.30          1.35        32.78 o
   1   0  41         19.07         22.51        20.61 o
   2   0  41          0.62          9.14        15.84 o
   3   0  41          1.98         20.22        17.46 o
  -3   1  41         38.97         75.29        31.09 o
  -2   1  41         48.75         60.04        25.81 o
  -1   1  41        298.65        280.20        24.43 o
   0   1  41         54.12        113.47        19.52 o
   1   1  41        298.70        288.35        20.79 o
   2   1  41         48.71         36.66        16.00 o
   3   1  41         38.68         46.55        16.85 o
  -3   2  41          4.07         -7.68        25.29 o
  -2   2  41         51.80         55.49        26.18 o
  -1   2  41         34.74         54.16        20.62 o
   0   2  41          1.54         11.74        16.99 o
   1   2  41         34.66         44.27        17.26 o
   2   2  41         51.50         66.77        16.39 o
   3   2  41          4.00         -4.51        16.33 o
  -3   3  41         42.86         55.32        42.11 o
  -2   3  41         37.49         48.58        25.82 o
  -1   3  41         45.85         82.26        25.69 o
   0   3  41        168.21        183.50        21.67 o
   1   3  41         46.01         52.53        16.58 o
   2   3  41         37.59         58.56        14.46 o
   3   3  41         42.97         31.31        16.83 o
  -3   4  41          6.95         25.73        27.79 o
  -2   4  41         46.54         43.86        24.69 o
  -1   4  41         33.28         38.71        20.08 o
   0   4  41          2.71         16.27        19.39 o
   1   4  41         33.37         44.97        16.08 o
   2   4  41         46.49         44.33        16.45 o
   3   4  41          6.92         24.66        23.45 o
  -2   5  41         35.79         20.62        44.94 o
  -1   5  41         18.27          3.57        19.07 o
   0   5  41         13.84         39.68        18.20 o
   1   5  41         18.22         15.52        19.13 o
   2   5  41         35.84         33.57        18.86 o
  -1   6  41          5.07        -24.68        29.17 o
   0   6  41          0.73        -19.00        23.15 o
   1   6  41          5.12         26.92        23.20 o
   0   0  42        759.77        762.77        37.78 o
   1   0  42        151.65        129.93        22.28 o
   2   0  42         10.33         12.42        16.68 o
   3   0  42          5.96         23.22        19.17 o
  -3   1  42         15.10         19.44        25.67 o
  -2   1  42         12.80          6.36        24.00 o
  -1   1  42         26.35         36.16        20.75 o
   0   1  42       1015.89       1030.27        28.99 o
   1   1  42         26.45         54.23        23.58 o
   2   1  42         12.85         19.91        15.45 o
   3   1  42         15.14         20.31        17.06 o
  -3   2  42         36.54         77.45        33.87 o
  -2   2  42         62.30         83.66        26.21 o
  -1   2  42         27.00         25.75        20.04 o
   0   2  42         81.14         96.24        18.24 o
   1   2  42         27.10         20.76        16.81 o
   2   2  42         62.52         66.51        14.97 o
   3   2  42         36.71         24.17        17.33 o
  -3   3  42         10.32         22.47        27.07 o
  -2   3  42         22.32         37.31        25.21 o
  -1   3  42         76.85         46.93        20.93 o
   0   3  42          4.54         16.63        18.87 o
   1   3  42         76.86         73.13        17.38 o
   2   3  42         22.25         26.31        13.89 o
   3   3  42         10.23         -0.25        16.68 o
  -2   4  42        169.71        163.95        27.28 o
  -1   4  42         67.84         85.66        21.72 o
   0   4  42        144.16        152.92        21.19 o
   1   4  42         68.28         72.18        22.02 o
   2   4  42        169.89        154.65        18.02 o
  -2   5  42         78.59        111.89        27.28 o
  -1   5  42         31.55         26.42        20.75 o
   0   5  42          0.17          4.02        18.30 o
   1   5  42         31.43         53.94        19.95 o
   2   5  42         78.72         91.30        22.86 o
  -1   6  42        113.14        105.64        21.70 o
   0   6  42          9.34         -4.01        24.89 o
   1   6  42        113.19        122.19        28.81 o
   1   0  43         18.69         16.74        17.53 o
   2   0  43        196.82        208.10        19.29 o
   3   0  43        112.71        123.59        21.82 o
  -3   1  43         79.50         79.60        26.44 o
  -2   1  43         49.21         50.24        24.17 o
  -1   1  43        141.39        120.47        22.73 o
   0   1  43          0.30          4.24        17.65 o
   1   1  43        141.19        138.47        19.69 o
   2   1  43         49.18         67.19        16.73 o
   3   1  43         79.66         66.79        17.68 o
  -3   2  43         32.50         56.49        26.98 o
  -2   2  43         58.22         78.54        25.93 o
  -1   2  43         92.08         82.39        21.59 o
   0   2  43         14.91         39.24        17.72 o
   1   2  43         91.91        105.47        17.84 o
   2   2  43         58.38         79.92        15.37 o
   3   2  43         32.48         32.54        17.25 o
  -3   3  43         76.67        114.36        30.31 o
  -2   3  43        140.27        118.49        28.11 o
  -1   3  43         12.70         17.45        20.25 o
   0   3  43          8.27          9.73        17.25 o
   1   3  43         12.64         29.11        17.09 o
   2   3  43        140.31        131.84        16.23 o
   3   3  43         76.91         77.81        17.88 o
  -2   4  43         91.07         83.30        26.13 o
  -1   4  43         55.95         33.78        21.19 o
   0   4  43          4.36          3.59        18.60 o
   1   4  43         56.12         37.65        16.36 o
   2   4  43         91.15         85.12        17.56 o
  -2   5  43         11.98         30.42        25.10 o
  -1   5  43         21.36         31.10        20.47 o
   0   5  43         17.89         29.09        18.64 o
   1   5  43         21.35         43.51        20.90 o
   2   5  43         11.97          1.19        25.56 o
  -1   6  43         21.91         10.64        21.02 o
   0   6  43         37.59         38.20        24.65 o
   1   6  43         21.69         47.04        24.53 o
   0   0  44        405.21        425.45        33.80 o
   1   0  44         61.60         74.66        18.72 o
   2   0  44          3.15         21.54        17.15 o
   3   0  44         41.60         79.83        20.61 o
  -3   1  44         19.12         57.84        40.19 o
  -2   1  44         23.09         24.68        21.08 o
  -1   1  44        138.34        145.66        23.40 o
   0   1  44        118.24         78.32        18.83 o
   1   1  44        138.60        176.32        20.13 o
   2   1  44         23.21         29.19        17.13 o
   3   1  44         19.21          0.93        17.60 o
  -3   2  44         34.87         51.41        26.55 o
  -2   2  44         58.22         88.16        27.31 o
  -1   2  44         20.15         28.86        20.54 o
   0   2  44         93.17        111.26        19.32 o
   1   2  44         20.08         47.87        17.66 o
   2   2  44         57.97         56.99        15.43 o
   3   2  44         34.72         32.61        17.26 o
  -2   3  44        117.64         91.49        31.87 o
  -1   3  44         37.52         63.29        20.27 o
   0   3  44         45.11         33.60        17.41 o
   1   3  44         37.55         47.24        16.88 o
   2   3  44        117.21        128.34        15.96 o
  -2   4  44         26.03         38.08        24.22 o
  -1   4  44         58.08         36.86        21.24 o
   0   4  44          0.13         12.92        19.32 o
   1   4  44         57.62         42.62        16.26 o
   2   4  44         26.03         46.87        17.30 o
  -1   5  44        172.00        168.25        25.69 o
   0   5  44         26.41         58.69        19.93 o
   1   5  44        171.66        165.37        22.47 o
   1   0  45         73.76         76.06        19.13 o
   2   0  45        208.60        202.26        19.67 o
   3   0  45         12.87          6.03        18.66 o
  -2   1  45         56.19         67.59        22.10 o
  -1   1  45         46.01         71.76        25.43 o
   0   1  45         27.71         24.84        18.33 o
   1   1  45         46.12         54.09        18.67 o
   2   1  45         55.96         52.82        17.32 o
  -2   2  45         20.22         32.35        22.12 o
  -1   2  45         93.32        128.22        23.00 o
   0   2  45         26.39         48.62        18.35 o
   1   2  45         93.37         80.99        18.57 o
   2   2  45         20.19         36.67        15.63 o
  -2   3  45        109.96        104.39        26.64 o
  -1   3  45         32.05         31.83        21.10 o
   0   3  45         63.50         68.47        18.32 o
   1   3  45         32.08         27.06        17.34 o
   2   3  45        110.39        109.44        17.82 o
  -2   4  45          2.15         -6.22        24.94 o
  -1   4  45          8.47         17.54        21.16 o
   0   4  45         59.34         55.30        19.79 o
   1   4  45          8.42         14.37        17.00 o
   2   4  45          2.14         -1.38        20.00 o
  -1   5  45          1.27         -8.67        33.60 o
   0   5  45          9.68         32.46        20.48 o
   1   5  45          1.26         13.80        20.02 o
   0   0  46         11.87          2.15        24.11 o
   1   0  46        144.40        194.19        21.32 o
   2   0  46         41.28         50.96        22.23 o
  -2   1  46         92.47         73.28        22.61 o
  -1   1  46         37.96         58.43        21.58 o
   0   1  46         71.48         76.87        18.76 o
   1   1  46         37.85         55.04        19.11 o
   2   1  46         92.28         78.36        21.97 o
  -2   2  46         68.01         90.13        23.68 o
  -1   2  46        212.17        258.22        24.33 o
   0   2  46         59.15         78.20        18.40 o
   1   2  46        212.57        200.35        20.48 o
   2   2  46         67.92         61.65        18.26 o
  -2   3  46          3.37         -0.59        22.39 o
  -1   3  46         68.95         68.56        20.83 o
   0   3  46         13.66         35.36        17.76 o
   1   3  46         69.22         62.34        17.93 o
   2   3  46          3.40          6.25        16.93 o
  -1   4  46         94.30         85.80        21.61 o
   0   4  46         26.36         27.27        18.61 o
   1   4  46         94.33        119.43        18.57 o
   0   5  46        197.70        203.18        23.82 o
   1   0  47        815.77        846.18        29.36 o
   2   0  47          7.61         20.65        22.59 o
  -2   1  47         34.27         53.54        22.68 o
  -1   1  47        286.61        308.55        23.26 o
   0   1  47         20.03         10.45        17.73 o
   1   1  47        286.50        282.81        22.12 o
   2   1  47         34.43         82.11        19.45 o
  -2   2  47         98.06         95.82        23.95 o
  -1   2  47        140.37        143.86        23.85 o
   0   2  47        131.95        125.96        20.47 o
   1   2  47        140.46        142.80        20.55 o
   2   2  47         98.10         93.18        19.99 o
  -1   3  47         58.63         48.32        22.26 o
   0   3  47        107.04        108.39        19.54 o
   1   3  47         58.66         78.12        17.75 o
  -1   4  47         20.31          3.86        22.08 o
   0   4  47          8.68         19.93        17.81 o
   1   4  47         20.29         17.31        17.37 o
   0   0  48          0.03          7.48        26.54 o
   1   0  48          0.27         42.79        19.44 o
   2   0  48         10.10         31.51        21.72 o
  -2   1  48         93.53         81.49        24.25 o
  -1   1  48         52.99         75.00        19.55 o
   0   1  48          3.67         -0.71        17.52 o
   1   1  48         53.14         63.88        19.57 o
   2   1  48         93.63        105.74        19.85 o
  -1   2  48         73.88         90.61        22.40 o
   0   2  48          0.04         50.78        24.38 o
   1   2  48         73.80         80.17        19.98 o
  -1   3  48        100.92        107.54        26.12 o
   0   3  48          3.79         37.03        18.15 o
   1   3  48        101.17        144.70        20.54 o
   1   0  49         31.00         17.39        19.47 o
  -1   1  49         97.01        107.16        20.24 o
   0   1  49          4.86         26.86        18.59 o
   1   1  49         97.22         88.19        20.55 o
  -1   2  49        132.41        144.79        24.81 o
   0   2  49        155.50        160.76        21.17 o
   1   2  49        132.27        142.97        21.18 o
   0   3  49          5.78         23.38        19.09 o
   0   0  50        499.95        536.58        37.32 o
   1   0  50         21.04         29.54        20.22 o
  -1   1  50         11.71         19.75        20.39 o
   0   1  50          2.59         -1.73        19.36 o
   1   1  50         11.84         19.64        19.96 o
   0   2  50         20.10         31.68        19.99 o
                                                
